# Supplementary material for: Genetic variation associated with increased insecticide resistance in the malaria mosquito, Anopheles coluzzii
Source: Parasit Vectors. 2018 Apr 4;11:225. doi: 10.1186/s13071-018-2817-5 (PMC5885317; doi:10.1186/s13071-018-2817-5)
Supplement: Supplementary file 1 — Table S1. This table provides links to video examples of the Malpighian tubule dissections described in the methods. Table S2. Illumina sequencing read depths per mRNAseq library and associated metadata. Table S3. A Jupyter notebook describing the differential expression workflow. Table S4. Genome coverage data. Table S5. Genome-wide structural variant calls in An. coluzzii. Table S6. A list of genes that were overlapped by a structural variant (< 10kb). Table S7. Gene ontology results from genes in table S5. Table S8. mRNAseq count data for each gene and corresponding An. gambiae ortholog. Table S9. All differentially expressed genes. Table S10. This Jupyter notebook describes the allele-specific expression analysis of CYP9K1 in a cyp-1/cyp-2 F1 hybrid. Table S11. Gene ontology results. (XLSX 3557 kb) [file 13071_2018_2817_MOESM1_ESM.xlsx]

## Sheet: Header
Additional File 1
Genetic variation associated with increased insecticide resistance in the malaria mosquito, Anopheles coluzzii
Bradley J. Main1,*, Amanda Everitt1, Anthony J. Cornel2, Fereydoun Hormozdiari3 and Gregory C. Lanzaro1
1Department of Pathology, Microbiology, and Immunology, UC Davis, CA 95616, USA.
2Department of Entomology and Nematology, University of California, Davis, CA 95616, USA.
3Department of Biochemistry and Molecular Medicine, MIND Institute and UC-Davis Genome Center, University of California, Davis, CA, 95616, USA.
*Correspondence: bradmain@gmail.com

## Sheet: S1_Malpighian_tubules
Table S1. Examples of the Malpighian tubule dissections described in the methods
	Dissections were performed using micro-tweezers and an insulin needle as a cutting device in a drop of fresh RNAlater (vs. PBS) to precipitate the ovaries, making them easier to identify and remove.
	A consistent portion of the hindgut was included with the Malpighian tubule tissue. Attempts to remove all traces of midgut resulted in sample loss.
	Organ removal
	Ovary removal
	Next, the foregut was removed, then the malpighian tubules were immediately homogenized in lysis buffer for extraction of nucleic acids.
	foregut removal and transfer to lysis buffer

## Sheet: S2_RNAseq_reads
Table S2. RNAseq library depth
	HiSeq3000 lane info
	sample	total raw 50bp SE reads		counts_in_genes	genotype	dissector	condition
	cyp1-C1-AE_S192	12491466		7772049	SEL_cyp1	AE	C
	cyp1-C1-YY_S191	7096835		4505313	SEL_cyp1	YY	C
	cyp1-C2-AE_S194	9709393		6268877	SEL_cyp1	AE	C
	cyp1-C2-YY_S193	15876397		10724310	SEL_cyp1	YY	C
	cyp1-C3-AE_S196	21938328		14273361	SEL_cyp1	AE	C
	cyp1-C3-YY_S195	16719814		10847897	SEL_cyp1	YY	C
	cyp1-T1-AE_S198	16604848		10674353	SEL_cyp1	AE	T
	cyp1-T1-YY_S197	18751537		12124858	SEL_cyp1	YY	T
	cyp1-T2-AE_S200	15474865		10474605	SEL_cyp1	AE	T
	cyp1-T2-YY_S199	16703588		10719397	SEL_cyp1	YY	T
	cyp1-T3-AE_S202	17780445		11398312	SEL_cyp1	AE	T
	cyp1-T3-YY_S201	18153203		11847450	SEL_cyp1	YY	T
	Mopti-C1-AE_S179	14784707		10376919	MOPTI	AE	C
	Mopti-C1-BM_S180	15421827		10366855	MOPTI	BM	C
	Mopti-C2-AE_S181	11329171		6997119	MOPTI	AE	C
	Mopti-C2-YY_S182	14488982		9018063	MOPTI	YY	C
	Mopti-C3-AE_S184	23458966		15086137	MOPTI	AE	C
	Mopti-C3-YY_S183	14649526		9539341	MOPTI	YY	C
	Mopti-T1-AE_S185	18911918		12318924	MOPTI	AE	T
	Mopti-T1-BM_S186	18825763		11517864	MOPTI	BM	T
	Mopti-T2-BM_S187	15197742		9776884	MOPTI	BM	T
	Mopti-T2-YY_S188	15240341		9371142	MOPTI	YY	T
	Mopti-T3-AE_S190	14591600		9375834	MOPTI	AE	T
	Mopti-T3-YY_S189	13924846		8679664	MOPTI	YY	T
	median	15448346			median	10425762

## Sheet: S3_RNAseq_workflow
Table S3. Differential expression workflow.
	See this Jupyter notebook for a description of our RNAseq workflow:
	https://github.com/bjmain/Acol_cyp1_DESeq2/blob/master/DE_analysis_supp_file_bmain.ipynb
	https://github.com/bjmain/Acol_cyp1_DESeq2/blob/master/DE_analysis_supp_file_bmain.ipynb
	Differential expression workflow

## Sheet: S4_Genome_reads
Table S4. Genome coverage data
	Pre-2006 Genomes
	Sample	read length	total raw READS	total mapped reads	~xCoverage
	02SEL80	PE100	26422788	17408085	13
	02SEL84	PE100	26623906	19928308	14
	02SEL85	PE100	41112808	28438014	20
	04SEL1	PE100	37465204	20296103	15
	04SEL02	PE150	4654322	4212056	5
	04SEL14	PE150	59881939	36770849	40
	04SEL18	PE100	25209966	17895379	13
	04SEL20	PE150	19097575	18830604	14
	04SEL021	PE100	8580057	5815866	4
	04SEL50	PE100	33790446	24175675	17
	04SEL84	PE150	30266503	24511102	26
	04SEL91	PE150	79494042	61578343	66
	Post-2006 CYP-1 Genomes
	Sample	read length	total raw READS	total mapped reads	~xCoverage
	O10SEL124	PE100	21084712	16348417	12
	010sel125	PE150	13033120	12125671	13
	O10SEL129	PE100	32377360	22697761	16
	O10SEL132	PE100	17234969	16318696	12
	010sel134	PE150	16986406	15995901	17
	O10SEL160	PE100	26156892	18943550	14
	010sel171	PE150	9457634	8675790	9
	O10SEL189	PE100	17865801	15826661	11
	O10SEL190	PE100	49301533	46619993	34
	2012SEL002	PE100	18994783	13487709	10
	2012SEL003	PE100	21386356	18998314	14
	2012SEL006	PE100	19378287	13354193	10
	2012SEL009	PE100	32778900	24946833	18
	2012sel012	PE150	7619246	7501078	8
	2012SEL013	PE100	31755135	31310452	23
	2012sel029	PE150	9691231	8512323	9
	2012sel063	PE150	13717130	13614634	15

## Sheet: S5_SV_results
Table S5. Structural variants
ID	TYPE	CVGLCYP1A0001	CMR4MOPTIA0001	02SELI0080	02SELI0084	02SELI0085	04SEL14	04SELI0018	04SEL20	04SELI0044	04SELI0050	04SEL84	04SEL91	10SELI_O124	10SELI_O125	10SELI_O129	10SELI_O132	10SELI_O134	10SELI_O160	10SELI_O190	12SELI0013	12SELI0003	12SELI0063	12SELI0009	2012KELA210	2012KELA228	2012KELA233	2012KELA234	2012KELA285	2012KELA321	2012KELA334	2012KELA348	2012KELA409	2012KELA468	2012KELA812	PRE	POST
2L:18061:18277	DEL	0/0	0/1	0/0	0/1	0/0	0/0	0/0	0/0	0/0	0/0	0/0	0/0	0/0	0/0	0/0	0/0	0/0	0/0	0/0	0/0	0/0	0/0	0/0	0/0	0/0	0/0	0/0	0/0	0/0	0/0	0/0	0/0	0/0	0/0	0.182	0.000
2L:18696:24373	DEL	0/1	0/1	0/0	0/0	0/1	0/1	0/1	0/1	0/1	0/1	0/1	0/1	0/0	0/1	0/1	0/1	0/1	0/0	0/0	0/1	0/0	0/1	0/1	0/0	0/0	0/0	0/0	0/0	0/0	0/0	0/0	0/1	0/0	0/0	0.818	0.391
2L:26763:31110	DEL	1/1	1/1	0/0	./.	0/0	0/0	0/0	0/0	0/0	0/0	0/0	1/1	0/0	./.	0/0	1/1	0/0	0/0	0/0	0/0	0/0	1/1	0/0	1/1	1/1	./.	1/1	0/0	0/0	1/1	1/1	0/0	0/0	./.	0.182	0.348
2L:59653:60424	DEL	0/1	1/1	0/0	0/0	0/0	0/1	0/0	0/0	0/1	0/0	0/0	0/0	0/0	0/0	0/1	0/0	0/1	0/0	0/0	0/0	0/0	0/1	0/0	0/0	0/0	0/0	0/0	0/0	0/0	0/1	0/0	0/1	0/0	0/0	0.273	0.261
2L:62364:63697	DEL	1/1	1/1	0/0	1/1	0/0	1/1	0/0	0/1	1/1	0/0	1/1	1/1	0/0	1/1	1/1	./.	1/1	./.	1/1	1/1	./.	1/1	0/0	./.	1/1	./.	0/0	./.	./.	1/1	./.	0/0	./.	./.	0.636	0.391
2L:67284:67878	DEL	0/1	0/1	0/0	0/0	0/0	0/0	0/0	0/0	0/0	0/0	0/0	0/1	0/0	0/1	0/0	0/0	0/0	0/0	0/0	0/0	0/0	0/0	0/1	0/0	0/1	0/0	0/0	0/0	0/0	0/0	0/0	0/0	0/0	0/0	0.182	0.174
2L:76133:76492	DEL	1/1	1/1	0/0	1/1	0/1	0/0	0/0	0/0	0/0	0/1	0/0	0/1	0/1	1/1	0/1	1/1	0/0	0/0	0/1	0/1	0/0	1/1	1/1	1/1	0/1	1/1	1/1	0/0	1/1	1/1	1/1	0/1	1/1	1/1	0.455	0.826
2L:76911:77234	DEL	1/1	1/1	1/1	1/1	1/1	1/1	1/1	1/1	0/1	1/1	1/1	1/1	1/1	0/0	1/1	./.	1/1	1/1	0/1	0/0	1/1	0/0	0/0	0/0	0/0	0/0	0/1	0/0	0/0	1/1	1/1	0/1	0/0	0/0	1.000	0.478
2L:84143:84291	DEL	0/1	0/1	0/1	0/0	0/1	0/1	0/1	0/1	0/1	0/1	0/1	0/1	0/1	0/0	0/0	0/1	0/1	0/1	0/1	0/1	0/0	0/1	0/1	0/1	0/1	0/0	0/1	0/0	0/1	0/1	0/1	0/1	0/1	0/1	0.909	0.783
2L:108041:108510	DEL	0/1	0/1	0/0	0/0	0/0	0/1	0/0	0/0	0/1	0/0	0/0	0/1	0/0	0/0	0/0	0/0	0/0	0/0	0/0	0/1	0/0	0/0	0/1	0/1	0/1	0/0	0/1	0/1	0/1	0/1	0/0	0/1	0/0	0/1	0.364	0.478
2L:138034:144098	DEL	1/1	1/1	1/1	1/1	1/1	1/1	1/1	1/1	1/1	1/1	1/1	1/1	1/1	1/1	1/1	1/1	1/1	1/1	1/1	1/1	./.	1/1	1/1	1/1	1/1	1/1	1/1	1/1	1/1	1/1	1/1	1/1	1/1	1/1	1.000	0.957
2L:69279:145843	DUP	0/1	0/1	0/0	0/0	0/0	0/0	0/0	0/0	0/0	0/0	0/0	0/0	0/0	0/0	0/0	0/0	0/0	0/0	0/0	0/0	0/0	0/0	0/0	0/0	0/0	./.	0/0	0/0	0/0	0/0	0/0	0/0	0/0	0/0	0.091	0.043
2L:214069:214509	DEL	0/0	0/1	0/0	0/0	0/1	0/1	0/0	0/1	0/1	0/1	0/0	0/1	0/0	0/0	0/0	./.	0/0	1/1	0/0	0/1	./.	0/0	0/0	./.	0/0	./.	./.	./.	./.	0/0	./.	0/1	./.	./.	0.636	0.130
2L:287992:288288	DEL	0/1	0/1	0/0	0/0	0/0	0/0	0/0	0/1	0/0	0/0	0/1	0/0	0/0	0/0	0/0	0/0	0/0	0/0	0/0	0/0	0/0	0/0	0/0	0/0	0/0	0/0	0/0	0/0	0/0	0/1	0/1	0/0	0/1	0/0	0.273	0.174
2L:316498:317082	DEL	0/1	0/0	0/0	0/1	0/0	0/0	0/0	0/0	0/0	0/0	0/0	0/1	0/0	1/1	0/0	0/0	0/0	0/0	0/0	0/0	0/0	0/1	0/1	0/0	0/0	0/0	0/0	0/0	0/0	0/0	0/0	0/0	0/0	0/0	0.182	0.174
2L:332298:332652	DEL	0/1	1/1	0/0	0/0	0/0	0/1	0/0	0/0	0/0	0/0	0/0	0/0	0/0	0/0	0/0	1/1	0/0	0/1	0/1	0/1	1/1	0/1	0/1	1/1	0/1	1/1	1/1	1/1	0/1	1/1	1/1	0/1	1/1	0/0	0.182	0.783
2L:347261:347593	DEL	0/0	0/1	0/0	0/0	0/0	0/0	./.	0/0	0/0	0/0	0/0	0/0	0/0	0/0	0/0	./.	0/0	0/0	0/0	0/0	./.	0/0	0/0	0/0	0/0	0/0	0/0	0/0	./.	0/0	0/0	0/0	./.	./.	0.091	0.000
2L:338525:348100	DEL	0/1	1/1	0/0	0/1	0/1	0/0	0/0	0/0	0/0	0/0	0/0	0/0	0/1	0/0	0/0	1/1	0/0	1/1	0/1	0/1	1/1	0/1	0/1	1/1	1/1	1/1	1/1	1/1	1/1	1/1	1/1	0/1	1/1	0/0	0.273	0.826
2L:386132:386555	DEL	0/1	0/0	1/1	0/1	0/0	0/0	0/0	0/0	0/0	0/0	0/0	0/0	0/0	0/0	0/0	0/0	0/0	0/0	0/0	0/1	0/0	0/0	0/0	0/0	0/0	0/0	0/0	0/0	0/0	0/0	0/0	0/0	0/0	0/1	0.182	0.130
2L:386843:401989	DEL	0/1	0/0	0/0	0/1	0/0	0/0	0/0	0/0	0/0	0/0	0/0	0/0	0/0	0/0	0/0	0/0	0/0	0/0	0/0	0/1	0/0	0/0	0/0	0/1	0/0	0/1	0/0	0/1	0/0	0/0	0/0	0/0	0/0	0/1	0.091	0.261
2L:413419:417868	DEL	0/0	1/1	0/0	0/0	0/0	0/0	0/0	0/0	0/0	1/1	1/1	0/1	1/1	0/0	0/0	0/0	0/1	1/1	1/1	1/1	0/0	0/1	0/1	0/0	1/1	0/0	1/1	./.	1/1	1/1	1/1	1/1	1/1	1/1	0.364	0.652
2L:422349:422478	DEL	0/0	1/1	0/0	0/0	0/0	0/0	0/0	0/0	0/0	0/0	0/0	0/0	0/0	0/0	0/1	0/0	0/0	0/0	0/0	0/0	0/0	0/0	0/0	0/0	0/0	0/0	0/0	0/0	0/0	0/0	0/0	0/0	0/0	0/0	0.091	0.043
2L:427555:433128	DEL	0/0	1/1	0/0	0/0	0/0	0/0	0/0	0/0	0/0	1/1	1/1	0/1	1/1	0/0	0/0	1/1	0/1	1/1	1/1	1/1	./.	0/1	0/0	0/0	1/1	./.	1/1	0/0	0/0	1/1	1/1	1/1	1/1	./.	0.364	0.565
2L:448682:450603	DEL	0/0	0/1	0/0	0/0	0/0	0/0	0/0	0/0	0/0	0/0	0/0	0/0	0/0	0/0	0/0	0/0	0/0	0/0	0/0	0/0	0/0	0/0	0/0	0/0	0/0	0/0	0/0	0/0	0/0	0/0	0/0	0/0	0/0	0/0	0.091	0.000
2L:461939:462225	DEL	0/1	1/1	0/0	0/0	0/1	0/0	0/0	0/0	0/0	0/1	0/1	0/0	./.	0/0	0/0	./.	0/0	0/0	0/0	1/1	0/0	0/0	0/0	1/1	0/1	1/1	0/1	0/0	0/0	0/1	0/1	0/1	0/0	./.	0.364	0.391
2L:464080:464502	DEL	1/1	1/1	1/1	1/1	1/1	1/1	1/1	1/1	1/1	1/1	1/1	1/1	1/1	1/1	1/1	0/0	1/1	1/1	1/1	0/1	1/1	1/1	1/1	1/1	1/1	1/1	1/1	1/1	1/1	1/1	1/1	1/1	1/1	0/1	1.000	0.957
2L:469496:469936	DEL	0/0	1/1	0/0	0/0	0/0	0/0	0/0	0/0	0/0	0/0	./.	0/0	0/0	0/0	0/0	0/0	0/0	0/0	0/0	0/0	0/0	0/0	0/0	0/0	0/1	0/0	0/1	0/0	0/0	0/1	0/0	1/1	0/0	0/0	0.091	0.174
2L:472594:476243	DEL	0/1	0/0	0/0	0/0	0/0	1/1	0/0	0/1	1/1	0/0	0/0	1/1	0/0	0/0	0/0	0/0	0/0	0/0	0/0	0/0	0/0	0/0	0/0	0/0	0/0	0/0	0/0	0/0	0/0	0/0	0/0	0/0	0/0	0/0	0.364	0.043
2L:503306:503659	DEL	0/0	0/1	0/0	0/0	0/0	0/0	0/0	0/0	0/0	0/0	0/0	0/0	0/0	0/0	0/0	0/0	0/0	0/0	0/0	0/0	0/0	0/0	0/0	0/0	0/0	0/0	0/0	0/0	0/0	0/0	0/0	0/0	0/0	0/0	0.091	0.000
2L:504558:504775	DEL	0/0	0/1	0/1	0/0	0/0	0/0	0/0	0/0	0/0	0/1	1/1	0/0	0/0	0/0	1/1	./.	0/0	0/0	0/0	0/0	./.	0/0	0/0	0/0	./.	0/0	0/0	./.	0/0	0/0	0/0	0/1	0/0	0/0	0.364	0.087
2L:539346:545224	DEL	0/1	0/1	0/0	0/0	0/0	0/0	0/0	0/0	0/0	0/0	0/0	0/1	0/0	0/0	0/0	0/0	0/0	0/0	0/0	0/0	0/0	0/1	0/0	0/0	0/0	0/0	0/0	./.	0/0	0/0	0/0	0/0	0/0	0/0	0.182	0.087
2L:68378:546905	DUP	0/1	0/1	0/0	0/0	0/0	0/0	0/0	0/0	0/0	0/0	0/0	0/1	0/0	0/1	0/0	0/0	0/0	0/0	0/0	0/0	0/0	0/1	0/0	0/0	0/0	0/0	0/0	0/0	0/0	0/0	0/0	0/0	0/0	0/0	0.182	0.130
2L:68282:546650	DEL	0/1	0/1	0/0	0/0	0/0	0/0	0/0	0/0	0/0	0/0	0/0	0/0	0/0	0/0	0/0	0/0	0/0	0/0	0/0	0/0	0/0	0/0	0/0	0/0	0/0	0/0	0/0	0/0	0/0	0/0	0/0	0/0	0/0	0/0	0.091	0.043
2L:587435:587794	DEL	0/1	1/1	0/0	0/0	0/0	0/0	0/0	0/0	0/0	0/1	0/0	0/0	0/1	0/0	0/0	0/0	0/0	0/0	0/0	0/0	0/0	0/0	0/0	0/0	0/0	0/0	0/0	0/0	0/0	0/0	0/0	0/0	0/0	0/0	0.182	0.087
2L:619716:623748	DEL	0/0	0/1	0/0	0/0	0/0	0/0	0/0	0/0	0/0	0/1	0/0	0/0	0/0	0/0	0/0	0/0	0/0	0/0	0/0	0/0	0/0	0/0	0/0	0/0	0/0	0/0	0/0	0/0	0/0	0/0	0/0	0/0	0/0	0/0	0.182	0.000
2L:641881:641981	DEL	0/1	0/1	0/1	0/1	0/1	0/1	0/1	0/1	0/1	0/1	0/1	0/1	0/1	0/1	0/1	0/1	0/1	0/1	0/0	0/1	0/0	0/1	0/0	0/0	0/0	0/0	0/0	0/0	0/0	0/0	0/0	0/0	0/0	0/0	1.000	0.391
2L:680587:680913	DEL	0/1	1/1	./.	0/0	0/0	1/1	0/0	1/1	0/1	./.	1/1	1/1	./.	0/1	0/0	./.	0/0	0/0	./.	0/0	./.	0/0	0/0	0/0	0/0	0/0	0/1	./.	./.	1/1	1/1	0/1	0/0	0/0	0.545	0.261
2L:827401:827725	DEL	0/0	0/0	0/0	0/1	0/0	0/0	0/0	0/0	0/0	0/1	0/0	0/0	0/0	0/0	0/0	0/0	0/0	0/0	0/0	0/0	0/0	0/1	0/0	0/0	0/0	0/0	0/0	0/0	0/0	0/0	0/0	0/0	0/0	0/0	0.182	0.043
2L:885750:885942	DEL	1/1	1/1	0/0	0/0	1/1	1/1	0/0	1/1	1/1	1/1	0/0	1/1	./.	0/0	0/1	./.	0/0	./.	./.	./.	0/0	./.	0/0	./.	0/0	0/1	1/1	0/0	./.	1/1	1/1	1/1	1/1	./.	0.636	0.348
2L:892966:893368	DEL	0/1	0/1	0/0	0/0	0/0	0/0	0/0	0/0	0/0	0/0	0/0	0/1	0/0	0/0	0/0	0/0	0/0	1/1	0/0	0/1	0/0	0/0	0/0	0/0	0/1	0/0	0/1	0/1	0/1	0/1	0/1	0/1	0/1	0/0	0.182	0.478
2L:935572:936714	DEL	0/1	0/0	0/0	0/0	0/0	0/0	0/0	0/0	0/0	0/0	0/0	0/0	0/0	0/0	0/0	0/0	0/0	0/0	0/0	0/0	./.	0/1	0/0	0/0	0/0	0/0	0/1	0/0	0/0	0/1	0/0	0/0	0/0	0/0	0.000	0.174
2L:945835:946040	DEL	0/1	1/1	0/0	./.	./.	0/0	0/0	0/0	1/1	./.	0/0	0/0	0/0	0/0	./.	./.	1/1	./.	./.	./.	./.	./.	0/0	./.	1/1	./.	0/0	./.	./.	1/1	./.	0/0	./.	0/0	0.182	0.174
2L:974797:975132	DEL	0/1	0/1	0/1	0/0	0/0	0/0	0/0	0/0	0/0	0/0	0/1	0/1	0/0	0/0	0/1	0/0	0/1	0/0	0/0	0/0	0/0	0/0	0/0	0/0	0/0	0/0	0/0	0/0	0/0	0/0	0/0	0/0	0/0	0/0	0.364	0.130
2L:1621888:1622128	DEL	1/1	1/1	1/1	0/0	1/1	1/1	1/1	0/1	1/1	0/0	1/1	1/1	1/1	0/1	0/0	./.	1/1	0/0	./.	./.	./.	./.	./.	./.	0/0	0/0	./.	./.	./.	./.	./.	1/1	./.	./.	0.818	0.217
2L:1052410:1052525	DEL	0/1	0/0	0/1	0/1	0/1	0/0	0/0	0/1	0/1	0/0	0/0	0/1	0/1	0/1	0/0	0/0	0/1	0/1	0/1	0/0	0/0	0/1	0/1	0/0	0/1	1/1	0/1	0/0	0/1	0/1	0/1	0/0	0/0	1/1	0.545	0.652
2L:1078289:1078629	DEL	0/1	0/1	0/0	0/1	0/1	0/1	1/1	0/1	0/1	0/1	0/1	0/1	0/1	0/1	1/1	0/0	0/1	1/1	0/0	1/1	1/1	0/1	0/1	0/0	0/0	./.	./.	0/0	0/0	0/0	0/0	0/0	0/0	0/0	0.909	0.435
2L:1080031:1082012	DEL	0/1	0/1	0/0	0/1	0/1	1/1	1/1	0/1	0/1	0/1	0/1	0/1	1/1	0/1	1/1	1/1	0/1	1/1	1/1	1/1	1/1	0/1	0/1	1/1	1/1	0/0	./.	1/1	1/1	1/1	1/1	1/1	1/1	1/1	0.909	0.913
2L:1084835:1085226	DEL	1/1	1/1	1/1	1/1	1/1	0/1	0/0	1/1	1/1	1/1	1/1	0/1	1/1	1/1	1/1	./.	1/1	0/0	1/1	0/1	1/1	1/1	1/1	1/1	0/1	1/1	1/1	0/0	0/0	1/1	1/1	1/1	1/1	0/0	0.909	0.783
2L:1089678:1090101	DEL	1/1	1/1	0/0	0/0	1/1	1/1	1/1	1/1	1/1	0/0	1/1	1/1	1/1	0/0	0/0	0/1	0/0	0/0	0/1	1/1	0/0	0/0	0/1	1/1	1/1	0/0	1/1	0/1	0/0	1/1	1/1	0/1	0/0	0/0	0.727	0.565
2L:1145225:1146174	DEL	1/1	1/1	0/0	1/1	0/0	1/1	0/0	0/0	1/1	0/0	1/1	1/1	1/1	1/1	0/0	0/0	1/1	1/1	1/1	1/1	0/0	1/1	1/1	0/0	1/1	0/0	1/1	1/1	1/1	1/1	0/0	1/1	1/1	0/0	0.545	0.696
2L:1148737:1148898	DEL	1/1	1/1	0/0	0/0	0/0	0/0	0/0	0/0	0/0	0/0	0/0	0/0	0/1	0/1	0/0	0/0	0/0	0/0	0/0	0/0	./.	0/1	0/1	0/0	0/0	0/0	0/0	0/0	0/0	0/0	0/0	0/0	0/0	0/0	0.091	0.217
2L:1173183:1178971	DEL	1/1	1/1	./.	1/1	1/1	1/1	0/0	1/1	1/1	0/0	1/1	1/1	1/1	1/1	0/0	1/1	1/1	1/1	1/1	./.	./.	1/1	0/0	0/0	1/1	0/0	1/1	0/0	1/1	1/1	0/0	1/1	1/1	0/0	0.727	0.609
2L:1293478:1293736	DEL	0/1	0/1	0/0	0/1	0/0	0/0	0/0	0/0	0/0	0/0	0/0	0/0	0/0	0/0	0/0	0/0	0/0	0/0	0/0	0/0	0/0	0/0	0/0	0/0	0/0	0/0	0/0	0/0	0/0	0/0	0/0	0/0	0/0	0/0	0.182	0.043
2L:1334013:1334337	DEL	1/1	1/1	0/1	1/1	1/1	1/1	0/0	1/1	0/1	1/1	1/1	1/1	0/1	0/1	1/1	0/0	1/1	1/1	0/0	0/0	1/1	1/1	1/1	1/1	1/1	1/1	1/1	./.	1/1	1/1	1/1	0/1	1/1	0/0	0.909	0.783
2L:1354190:1354731	DEL	1/1	1/1	1/1	1/1	1/1	1/1	1/1	1/1	1/1	1/1	1/1	1/1	1/1	1/1	1/1	0/1	0/1	1/1	1/1	1/1	1/1	0/1	0/1	1/1	1/1	1/1	1/1	0/0	0/0	1/1	1/1	1/1	1/1	0/0	1.000	0.870
2L:1371877:1372427	DEL	0/0	0/1	./.	0/0	0/0	0/0	0/0	0/0	0/1	0/0	0/0	0/0	0/0	0/0	0/0	0/0	0/0	0/0	0/0	0/0	0/0	0/0	0/0	0/0	0/0	./.	0/0	0/0	0/0	0/1	0/0	0/1	0/0	0/0	0.182	0.087
2L:1374400:1374999	DEL	0/1	1/1	0/0	0/0	0/0	0/1	0/0	0/0	0/0	0/0	0/0	0/0	0/0	0/0	0/0	0/0	0/0	0/0	0/0	0/0	0/0	0/0	0/0	0/0	0/0	0/0	0/0	0/0	0/0	0/0	0/0	0/0	0/0	0/0	0.182	0.043
2L:1386495:1386878	DEL	1/1	1/1	./.	./.	0/0	0/0	./.	./.	0/0	./.	0/0	./.	./.	0/0	./.	./.	./.	./.	./.	./.	./.	./.	0/0	./.	./.	./.	0/0	./.	./.	./.	./.	./.	./.	./.	0.091	0.043
2L:1405158:1405531	DEL	1/1	1/1	./.	0/0	./.	0/0	0/0	1/1	0/1	0/0	0/0	0/1	0/0	./.	0/0	0/0	./.	./.	1/1	0/0	./.	1/1	./.	0/0	0/1	./.	0/1	0/0	./.	1/1	0/0	0/1	0/0	0/0	0.364	0.304
2L:1438055:1446387	DUP	1/1	1/1	1/1	1/1	1/1	1/1	1/1	1/1	1/1	1/1	1/1	1/1	1/1	1/1	1/1	./.	1/1	1/1	1/1	0/0	1/1	./.	0/0	0/0	1/1	./.	./.	./.	./.	./.	0/0	1/1	./.	./.	1.000	0.435
2L:539235:1464855	DEL	0/0	0/0	0/0	0/0	0/1	0/0	0/0	0/0	0/0	0/0	0/0	0/0	0/0	0/0	0/0	0/0	0/0	0/0	0/0	0/0	0/0	0/0	0/0	0/0	0/0	0/0	0/0	0/0	0/0	0/0	0/0	0/0	0/0	0/0	0.091	0.000
2L:545364:1465012	DUP	0/1	0/1	0/0	0/0	0/0	0/1	0/0	0/0	0/0	0/0	0/1	0/0	0/0	0/0	0/0	./.	0/0	0/0	0/1	0/0	./.	0/0	0/0	0/0	0/1	0/0	1/1	0/0	0/0	1/1	1/1	0/0	0/0	0/0	0.273	0.261
2L:1558620:1558860	DEL	0/1	0/1	0/0	0/0	0/0	0/0	1/1	0/0	0/0	0/0	0/0	0/0	0/0	0/0	0/0	0/0	0/0	0/0	0/0	0/0	0/0	0/0	0/0	0/0	0/0	0/0	0/0	0/0	0/0	0/0	0/0	0/0	0/0	0/0	0.182	0.043
2L:1559084:1559283	DEL	0/1	1/1	0/0	0/0	0/1	1/1	1/1	0/1	0/1	0/1	1/1	0/0	0/1	0/1	0/1	1/1	0/1	1/1	1/1	0/0	1/1	1/1	1/1	1/1	1/1	0/0	1/1	0/0	1/1	1/1	1/1	1/1	1/1	0/0	0.727	0.826
2L:1560651:1561064	DEL	1/1	1/1	./.	1/1	0/0	0/1	./.	0/1	1/1	1/1	0/0	0/1	0/0	0/0	1/1	./.	0/0	0/0	0/0	0/0	./.	./.	0/0	0/0	1/1	./.	1/1	./.	0/0	1/1	1/1	1/1	1/1	0/0	0.636	0.348
2L:1581527:1581733	DEL	1/1	1/1	./.	./.	0/0	1/1	./.	0/0	1/1	0/0	1/1	./.	./.	0/0	./.	./.	0/0	0/0	0/0	./.	./.	./.	./.	./.	./.	./.	./.	./.	./.	0/0	./.	1/1	./.	./.	0.364	0.087
2L:1600311:1600546	DEL	0/1	0/1	0/0	0/0	0/0	0/0	0/0	0/0	./.	0/0	0/0	0/0	0/0	./.	0/0	./.	./.	0/0	0/0	./.	1/1	./.	1/1	./.	./.	0/1	0/0	./.	0/0	0/0	0/0	1/1	0/0	./.	0.091	0.217
2L:1617389:1617909	DEL	1/1	1/1	1/1	1/1	0/1	1/1	1/1	1/1	1/1	1/1	1/1	1/1	1/1	0/1	1/1	1/1	0/1	1/1	0/1	1/1	0/0	0/1	0/1	1/1	1/1	./.	1/1	0/0	0/0	1/1	1/1	1/1	0/0	1/1	1.000	0.783
2L:1619158:1619872	DEL	0/1	0/1	0/0	0/1	0/0	0/1	0/0	0/1	0/1	0/1	0/1	0/1	0/0	0/1	0/1	0/1	0/1	0/1	0/1	0/1	0/0	0/1	0/1	0/0	0/1	0/0	0/1	0/0	0/0	0/1	0/1	0/1	0/0	0/0	0.727	0.652
2L:1661966:1662395	DEL	1/1	1/1	1/1	0/0	1/1	1/1	./.	1/1	1/1	1/1	1/1	1/1	1/1	1/1	1/1	0/0	1/1	1/1	1/1	1/1	1/1	1/1	0/1	0/0	1/1	1/1	1/1	1/1	0/0	1/1	1/1	1/1	0/0	0/0	0.818	0.783
2L:1690482:1690678	DEL	1/1	1/1	0/1	0/1	0/1	1/1	1/1	0/0	1/1	1/1	1/1	0/1	0/1	1/1	0/0	0/0	0/1	0/1	0/1	0/1	0/0	0/0	1/1	0/0	0/0	0/0	0/0	0/0	0/0	0/0	0/0	0/1	0/0	0/0	0.909	0.391
2L:1692091:1692521	DEL	1/1	1/1	1/1	1/1	1/1	1/1	1/1	1/1	1/1	1/1	1/1	1/1	1/1	0/1	1/1	1/1	./.	1/1	1/1	0/1	1/1	1/1	0/1	1/1	1/1	1/1	1/1	0/0	0/0	1/1	1/1	1/1	1/1	1/1	1.000	0.870
2L:1726661:1726976	DEL	1/1	1/1	0/0	./.	0/0	0/0	0/0	0/0	0/0	0/0	0/1	0/0	0/0	0/0	0/0	0/0	0/0	0/0	0/0	0/0	./.	0/0	0/0	0/0	0/0	0/0	0/0	0/0	0/0	0/1	1/1	0/0	0/1	0/0	0.182	0.174
2L:1738378:1739558	DEL	0/1	0/1	0/1	0/1	0/0	0/1	1/1	0/0	0/1	0/1	0/1	0/1	1/1	1/1	1/1	./.	0/1	0/0	0/1	0/0	./.	./.	1/1	./.	0/0	0/0	0/0	0/0	./.	0/0	./.	0/1	0/0	./.	0.818	0.348
2L:1765756:1767659	DUP	0/1	0/1	0/0	0/0	0/0	0/1	0/1	0/0	0/1	0/0	0/1	0/1	0/0	0/1	0/0	0/0	0/0	0/0	0/0	1/1	0/0	0/0	0/0	1/1	0/0	0/0	0/1	0/0	0/0	0/1	1/1	0/1	0/1	0/0	0.545	0.391
2L:1768438:1768765	DEL	0/1	0/0	0/0	0/0	0/0	0/0	0/0	0/0	0/0	0/0	0/0	0/0	0/0	0/0	0/0	0/0	0/0	0/0	0/0	0/0	0/0	0/0	0/0	./.	1/1	./.	0/0	./.	0/0	0/0	0/0	0/0	0/0	0/0	0.000	0.087
2L:1777461:1778222	DEL	1/1	1/1	0/1	0/1	0/1	0/1	1/1	0/0	0/1	1/1	1/1	0/1	0/0	0/1	0/1	0/0	0/1	0/1	0/1	0/0	0/0	0/1	0/1	1/1	0/1	0/0	0/1	0/0	0/0	0/1	0/1	0/1	0/1	1/1	0.909	0.696
2L:1778568:1778813	DEL	1/1	1/1	1/1	1/1	0/1	1/1	1/1	1/1	1/1	1/1	1/1	1/1	1/1	1/1	1/1	1/1	1/1	1/1	1/1	1/1	1/1	1/1	0/0	0/0	1/1	1/1	1/1	./.	./.	1/1	1/1	1/1	1/1	0/0	1.000	0.783
2L:1781980:1782250	DEL	1/1	1/1	0/0	0/0	0/0	1/1	./.	1/1	1/1	0/0	0/0	1/1	0/0	0/0	./.	./.	1/1	./.	0/0	./.	./.	./.	./.	./.	./.	./.	0/0	./.	./.	0/0	0/0	0/0	./.	./.	0.455	0.087
2L:1783417:1783621	DEL	1/1	1/1	1/1	1/1	0/1	1/1	1/1	1/1	1/1	1/1	1/1	1/1	1/1	1/1	1/1	0/0	1/1	1/1	1/1	1/1	0/0	1/1	0/0	0/0	1/1	0/0	1/1	0/0	0/0	1/1	1/1	1/1	1/1	0/0	1.000	0.652
2L:1787135:1789287	DEL	0/1	1/1	0/0	./.	0/0	0/1	./.	1/1	1/1	0/0	0/1	1/1	./.	0/1	1/1	1/1	1/1	0/0	0/0	0/1	0/0	1/1	0/1	0/0	1/1	./.	0/0	0/0	0/0	0/0	1/1	0/1	./.	0/0	0.545	0.478
2L:1795618:1800764	DEL	0/1	0/1	0/0	0/0	0/1	0/1	0/0	0/1	0/1	0/0	0/1	0/1	0/0	0/1	0/0	./.	0/0	0/0	1/1	1/1	./.	0/0	0/0	0/0	0/0	0/0	0/0	./.	0/0	0/0	0/0	0/1	./.	0/0	0.636	0.217
2L:1804443:1804713	DEL	0/1	0/1	0/0	0/0	0/0	0/0	0/0	0/0	0/0	0/0	0/0	0/0	0/0	0/0	0/0	./.	0/0	./.	0/0	0/0	0/0	0/0	0/0	0/0	0/0	0/0	0/0	./.	0/0	0/0	0/0	0/0	0/0	./.	0.091	0.043
2L:1822379:1823172	DEL	0/1	0/0	1/1	0/1	0/0	0/0	0/0	0/1	0/1	0/1	0/0	1/1	1/1	1/1	0/1	1/1	1/1	1/1	0/1	0/1	1/1	1/1	1/1	1/1	1/1	1/1	1/1	1/1	1/1	1/1	1/1	1/1	1/1	1/1	0.545	1.000
2L:1874521:1874902	DEL	0/1	0/1	0/0	0/0	0/0	0/0	0/0	0/0	0/0	0/0	0/0	0/0	0/0	0/0	0/0	0/0	0/1	0/0	0/1	0/0	0/0	0/0	0/1	0/0	0/0	0/0	0/0	0/0	0/0	0/0	0/0	0/0	0/0	0/0	0.091	0.174
2L:1885504:1895447	DUP	1/1	1/1	0/0	0/0	0/0	1/1	0/0	1/1	1/1	1/1	1/1	1/1	1/1	0/0	1/1	0/0	0/0	1/1	0/0	0/0	0/0	0/0	0/0	0/0	0/0	0/0	0/1	0/0	0/0	0/1	0/1	0/0	0/0	0/0	0.636	0.304
2L:1903254:1903751	DEL	1/1	1/1	0/0	0/1	0/0	0/1	0/0	0/0	0/1	0/0	0/1	0/0	0/0	0/0	0/0	0/0	0/0	0/0	0/0	0/1	0/0	0/0	1/1	0/0	0/0	0/0	0/0	0/0	0/0	0/0	0/0	0/1	0/0	0/0	0.455	0.174
2L:1904612:1905032	DEL	1/1	1/1	0/0	0/0	1/1	1/1	1/1	0/0	1/1	1/1	1/1	1/1	0/0	0/1	1/1	0/0	1/1	0/1	0/1	0/0	0/0	0/0	0/0	0/0	0/0	0/0	0/0	0/0	0/0	0/0	0/0	0/1	0/0	0/0	0.727	0.304
2L:1972859:1973341	DEL	0/0	0/1	0/0	0/0	0/0	0/0	0/0	0/0	0/0	0/0	0/0	0/1	0/0	0/0	0/0	./.	0/0	0/0	0/0	0/0	./.	./.	0/0	./.	./.	./.	./.	./.	./.	./.	./.	0/0	./.	./.	0.182	0.000
2L:2538621:2539605	DEL	0/1	1/1	0/0	0/0	0/0	0/0	0/0	0/0	0/0	0/0	0/0	0/0	0/0	0/0	0/0	0/0	0/0	0/0	0/0	0/0	0/0	0/0	0/0	0/0	0/0	0/0	0/0	0/0	0/0	0/0	0/0	0/0	0/0	0/0	0.091	0.043
2L:3701729:3702914	DUP	0/1	0/1	0/0	0/0	0/0	0/0	0/0	0/0	0/1	0/0	0/0	0/0	0/0	0/0	0/0	0/0	0/0	0/0	0/0	0/0	0/0	0/0	0/0	0/0	0/0	0/0	0/0	0/0	0/0	0/0	0/0	0/0	0/0	0/0	0.182	0.043
2L:3702420:3703130	DEL	0/1	0/1	0/0	0/0	0/0	0/1	0/1	0/1	0/1	0/1	0/1	0/1	0/0	1/1	0/0	1/1	0/1	0/0	0/1	1/1	0/0	0/1	0/1	0/0	0/1	0/0	0/1	0/0	0/1	0/1	0/1	0/1	0/1	1/1	0.727	0.696
2L:2006057:2010248	DUP	0/1	0/1	0/0	0/0	0/0	0/0	0/0	0/0	0/0	0/0	0/0	0/0	0/0	0/0	0/0	0/0	0/0	0/0	0/0	0/0	0/0	0/0	0/0	0/0	0/0	0/0	0/0	0/0	0/0	0/0	0/0	0/0	0/0	0/0	0.091	0.043
2L:1679957:2012410	DUP	0/1	1/1	0/0	0/0	0/1	0/1	0/1	0/1	0/1	0/1	1/1	0/1	0/0	0/0	0/0	0/0	1/1	1/1	0/1	0/0	0/0	0/0	0/0	0/0	0/1	0/0	0/0	0/0	0/0	0/1	0/0	0/0	0/0	0/0	0.818	0.261
2L:2023434:2033255	DEL	0/1	0/1	./.	0/1	0/0	0/1	0/0	0/1	0/1	0/0	0/1	0/1	1/1	0/0	0/1	0/0	1/1	0/1	0/0	0/1	0/0	1/1	0/1	0/0	1/1	1/1	0/1	0/0	0/0	0/1	0/1	0/1	0/0	1/1	0.636	0.652
2L:2042679:2043327	DEL	0/1	1/1	0/0	0/1	0/0	0/1	0/1	0/0	0/0	0/1	0/1	0/0	0/0	0/0	0/1	0/0	0/0	0/0	0/0	0/1	0/0	0/0	0/0	0/0	0/0	0/0	0/0	0/0	0/0	0/0	0/0	0/0	0/0	0/0	0.545	0.130
2L:2110977:2111287	DEL	1/1	1/1	1/1	1/1	1/1	1/1	1/1	1/1	1/1	1/1	./.	1/1	1/1	1/1	1/1	1/1	1/1	1/1	1/1	1/1	1/1	1/1	1/1	1/1	1/1	1/1	0/1	1/1	0/0	0/1	1/1	0/1	1/1	0/0	0.909	0.913
2L:2133663:2134047	DEL	1/1	1/1	1/1	1/1	1/1	1/1	1/1	1/1	1/1	1/1	1/1	0/1	1/1	0/1	1/1	./.	1/1	1/1	1/1	0/1	1/1	0/0	0/0	1/1	0/1	1/1	1/1	0/0	0/0	1/1	1/1	0/1	1/1	0/0	1.000	0.739
2L:2177355:2177734	DEL	1/1	1/1	0/0	0/1	0/0	0/1	0/0	0/1	0/1	0/0	0/1	0/0	./.	0/0	0/0	./.	0/0	0/0	0/0	0/0	./.	0/0	0/0	./.	0/0	./.	0/0	0/0	./.	0/0	./.	0/0	0/0	./.	0.545	0.043
2L:2190824:2191401	DEL	0/1	0/0	0/0	0/0	0/0	0/0	0/0	0/0	0/0	0/0	0/0	0/0	0/0	0/0	0/0	0/0	0/0	0/0	0/0	0/0	0/0	0/0	0/0	0/0	0/0	0/0	0/0	0/0	0/0	0/0	0/0	0/0	0/0	0/0	0.000	0.043
2L:2225237:2225737	DEL	0/1	1/1	0/0	0/0	./.	0/0	0/0	0/0	0/0	0/0	0/0	0/0	0/0	0/0	0/0	./.	0/0	0/0	./.	0/0	0/0	0/0	0/0	0/0	0/0	0/0	0/0	0/0	0/0	0/0	0/0	0/0	0/0	0/0	0.091	0.043
2L:2226172:2233032	DEL	1/1	1/1	0/0	1/1	./.	1/1	1/1	./.	1/1	1/1	1/1	./.	1/1	1/1	0/1	./.	1/1	0/0	./.	1/1	./.	./.	0/0	./.	./.	./.	./.	./.	./.	./.	./.	1/1	./.	./.	0.636	0.304
2L:2248023:2248229	DEL	0/1	1/1	1/1	1/1	1/1	1/1	1/1	1/1	1/1	1/1	1/1	1/1	0/0	./.	0/0	./.	1/1	0/1	1/1	0/0	0/0	1/1	./.	0/0	0/0	0/0	1/1	./.	./.	1/1	1/1	1/1	0/0	0/0	1.000	0.391
2L:2256101:2258783	DEL	0/1	0/0	0/1	0/1	0/0	1/1	1/1	0/0	1/1	1/1	1/1	0/1	0/0	0/0	1/1	./.	1/1	0/0	1/1	1/1	./.	1/1	1/1	0/0	1/1	1/1	0/0	./.	0/0	1/1	1/1	1/1	./.	./.	0.727	0.522
2L:1460605:2323571	DEL	0/1	0/0	0/0	0/0	0/0	0/0	0/0	0/0	0/0	0/0	0/0	0/0	0/0	0/0	0/0	0/0	0/0	0/0	0/0	0/0	0/0	0/0	0/0	0/0	0/1	0/0	0/0	0/0	0/0	0/0	0/0	0/0	0/1	0/0	0.000	0.130
2L:2344054:2344337	DEL	0/1	1/1	./.	./.	0/0	0/0	0/0	./.	0/0	./.	1/1	0/1	./.	0/0	1/1	./.	./.	0/0	0/0	0/0	./.	./.	./.	./.	./.	./.	0/0	./.	./.	1/1	1/1	1/1	./.	./.	0.273	0.217
2L:408137:2344763	DEL	0/1	0/0	1/1	0/0	0/1	1/1	0/1	0/0	0/1	1/1	0/1	1/1	0/0	1/1	0/1	0/0	0/1	0/0	0/0	0/0	./.	0/0	0/0	0/0	1/1	0/0	0/1	0/0	1/1	0/1	0/1	1/1	1/1	0/0	0.727	0.478
2L:2349361:2351538	DUP	0/1	0/0	0/0	0/0	0/0	0/0	0/0	0/0	0/0	0/0	0/0	0/0	0/0	0/1	0/0	0/0	0/0	0/0	0/0	0/0	0/0	0/0	0/1	0/0	0/0	0/0	0/0	0/0	0/0	0/0	0/0	0/1	0/0	0/0	0.000	0.174
2L:2368649:2368958	DEL	1/1	1/1	0/0	1/1	1/1	1/1	1/1	0/0	1/1	1/1	1/1	1/1	0/0	1/1	1/1	1/1	1/1	1/1	0/0	0/0	./.	1/1	1/1	0/0	1/1	0/0	0/1	1/1	0/0	0/1	0/0	0/1	1/1	1/1	0.818	0.652
2L:2410654:2411208	DEL	1/1	1/1	0/1	1/1	1/1	1/1	0/0	1/1	0/1	1/1	0/1	0/1	1/1	1/1	1/1	0/1	0/1	1/1	1/1	1/1	1/1	0/1	1/1	1/1	1/1	1/1	1/1	1/1	1/1	1/1	1/1	1/1	1/1	1/1	0.909	1.000
2L:2413200:2413611	DEL	0/1	0/0	1/1	0/1	0/0	0/1	1/1	0/0	0/1	0/1	0/0	0/1	1/1	1/1	1/1	1/1	0/1	0/0	0/1	0/1	1/1	1/1	0/1	1/1	1/1	1/1	1/1	1/1	1/1	1/1	1/1	0/1	1/1	0/1	0.636	0.957
2L:2414472:2414898	DEL	1/1	1/1	1/1	1/1	1/1	1/1	1/1	1/1	1/1	1/1	1/1	1/1	1/1	1/1	1/1	0/0	1/1	1/1	0/1	0/1	1/1	1/1	0/1	1/1	1/1	1/1	1/1	1/1	1/1	1/1	1/1	1/1	1/1	0/0	1.000	0.913
2L:2419788:2420342	DEL	0/1	0/0	0/1	0/0	0/0	1/1	0/1	0/0	0/1	0/1	0/0	0/0	1/1	1/1	0/1	0/1	0/1	1/1	1/1	0/1	1/1	1/1	1/1	1/1	1/1	1/1	1/1	1/1	1/1	1/1	1/1	1/1	1/1	1/1	0.455	1.000
2L:2442175:2442813	DEL	1/1	1/1	1/1	1/1	1/1	1/1	1/1	1/1	0/1	0/1	1/1	1/1	1/1	0/1	1/1	0/0	0/1	1/1	1/1	0/1	0/0	0/0	0/1	0/0	0/0	0/0	0/0	0/0	0/0	0/0	0/0	0/1	0/0	0/0	1.000	0.435
2L:2450044:2450250	DEL	0/1	1/1	1/1	1/1	1/1	1/1	1/1	0/1	1/1	0/1	1/1	1/1	1/1	0/0	0/1	./.	1/1	1/1	1/1	./.	./.	./.	0/0	./.	./.	./.	./.	./.	./.	./.	./.	1/1	./.	./.	1.000	0.304
2L:2461384:2461696	DEL	0/1	1/1	0/0	0/0	0/1	0/0	0/0	0/0	0/0	0/0	0/0	0/0	0/0	0/0	0/0	0/0	0/0	0/0	0/0	0/0	0/0	0/0	0/0	0/0	0/0	0/0	0/0	0/0	0/0	0/0	0/0	0/0	0/0	0/0	0.182	0.043
2L:2466410:2466620	DEL	0/1	0/1	1/1	1/1	1/1	1/1	1/1	0/0	1/1	1/1	1/1	1/1	0/0	./.	./.	./.	./.	0/0	0/0	0/0	./.	0/0	1/1	0/0	1/1	0/0	1/1	./.	0/0	1/1	0/0	1/1	0/0	1/1	0.909	0.304
2L:2466992:2467426	DEL	0/0	0/0	0/0	0/0	0/0	0/0	0/0	0/0	0/0	0/0	0/0	0/0	0/0	0/0	0/0	0/0	0/0	0/0	0/0	0/0	0/0	0/0	0/0	0/0	0/1	0/0	0/0	0/0	0/0	0/0	0/0	0/0	0/0	0/0	0.000	0.043
2L:2468421:2468775	DEL	1/1	1/1	0/0	0/0	0/0	0/1	0/0	./.	0/0	0/0	0/0	0/0	0/0	0/0	0/0	./.	./.	0/0	./.	0/0	./.	0/0	./.	./.	0/0	./.	./.	0/0	./.	0/0	0/0	0/1	./.	0/0	0.182	0.087
2L:2470027:2470355	DEL	0/1	0/1	0/0	0/0	0/0	0/1	0/0	0/0	0/1	0/0	1/1	0/1	0/0	0/0	0/0	./.	0/0	0/0	0/0	0/0	0/0	0/0	0/0	./.	0/0	./.	0/0	./.	./.	0/0	0/0	0/0	0/0	0/0	0.455	0.043
2L:2474490:2474747	DEL	1/1	1/1	1/1	1/1	1/1	1/1	1/1	1/1	1/1	1/1	1/1	1/1	1/1	1/1	1/1	1/1	0/0	1/1	1/1	1/1	1/1	1/1	1/1	1/1	1/1	1/1	1/1	1/1	1/1	1/1	1/1	1/1	1/1	1/1	1.000	0.957
2L:492109:2475079	DUP	0/1	1/1	0/0	0/1	0/0	0/0	0/0	0/0	0/0	0/0	0/0	0/0	0/0	0/0	0/0	0/0	0/0	0/0	0/0	0/0	0/0	0/0	0/0	0/0	0/0	0/0	0/0	0/0	0/0	0/0	0/0	0/0	0/0	0/0	0.182	0.043
2L:2478184:2480069	DEL	1/1	0/0	1/1	./.	./.	1/1	1/1	1/1	1/1	0/0	0/0	1/1	./.	0/0	0/0	./.	1/1	0/0	1/1	./.	./.	0/0	0/0	./.	./.	./.	./.	./.	0/0	0/0	./.	0/0	./.	./.	0.545	0.130
2L:2481335:2481593	DEL	1/1	0/0	1/1	0/0	1/1	1/1	1/1	1/1	1/1	1/1	0/1	1/1	0/0	1/1	1/1	1/1	1/1	1/1	1/1	1/1	0/0	1/1	1/1	1/1	1/1	0/0	1/1	1/1	1/1	1/1	1/1	1/1	1/1	0/0	0.818	0.826
2L:2481335:2481885	INV	1/1	1/1	1/1	0/0	1/1	1/1	1/1	1/1	1/1	0/1	0/1	0/1	1/1	1/1	0/1	0/0	1/1	0/1	1/1	1/1	0/0	1/1	1/1	1/1	1/1	0/0	1/1	1/1	1/1	1/1	1/1	1/1	1/1	0/0	0.909	0.826
2L:2481885:2482553	DEL	1/1	1/1	1/1	1/1	1/1	1/1	1/1	1/1	1/1	0/1	0/1	0/1	1/1	1/1	0/0	1/1	1/1	0/0	0/0	1/1	1/1	0/1	1/1	1/1	1/1	1/1	1/1	1/1	1/1	1/1	1/1	1/1	1/1	0/0	1.000	0.826
2L:2487406:2487612	DEL	0/1	1/1	0/1	1/1	0/1	1/1	0/0	0/1	1/1	1/1	1/1	1/1	1/1	1/1	1/1	1/1	0/1	1/1	1/1	0/0	1/1	1/1	1/1	1/1	1/1	1/1	1/1	./.	./.	1/1	1/1	1/1	0/1	./.	0.909	0.826
2L:2506786:2507379	DEL	0/0	0/1	0/0	0/0	0/0	0/1	0/0	0/1	0/0	0/0	0/0	0/1	0/0	0/1	0/0	./.	./.	0/0	0/1	./.	./.	./.	0/0	./.	0/0	./.	./.	./.	./.	./.	./.	0/1	./.	./.	0.364	0.130
2L:2510510:2510785	DEL	1/1	1/1	0/1	0/0	0/0	0/1	0/0	0/1	0/1	0/0	0/0	1/1	1/1	0/0	0/0	1/1	0/1	0/1	0/0	0/1	0/0	1/1	1/1	1/1	1/1	1/1	0/1	0/0	0/0	0/1	1/1	1/1	1/1	0/0	0.545	0.696
2L:2512319:2517836	DEL	1/1	1/1	0/0	0/0	0/1	0/0	0/1	0/0	0/1	0/0	0/1	1/1	1/1	1/1	0/0	1/1	0/1	0/0	1/1	0/1	0/0	1/1	1/1	1/1	1/1	1/1	1/1	1/1	1/1	1/1	1/1	1/1	1/1	0/0	0.545	0.826
2L:2538256:2538513	DEL	0/1	0/0	0/0	0/1	0/1	0/0	0/1	0/0	0/1	0/0	0/0	0/1	0/1	0/1	0/0	0/0	0/0	0/0	0/1	0/0	0/0	0/0	0/0	0/0	0/0	0/0	0/0	0/0	0/0	0/0	0/0	0/1	0/0	0/0	0.455	0.217
2L:2551606:2551748	DEL	0/1	1/1	0/0	0/0	0/0	0/1	0/0	0/0	0/0	0/0	0/0	0/0	0/0	0/0	0/0	./.	0/0	0/0	0/0	0/0	./.	./.	0/0	./.	./.	./.	./.	./.	./.	0/0	./.	0/0	./.	./.	0.182	0.043
2L:2562008:2562444	DEL	0/1	0/0	0/0	0/0	0/0	0/0	0/0	0/0	0/0	0/0	0/0	0/0	0/0	0/0	0/0	0/0	0/0	0/0	0/0	0/0	0/0	0/0	0/1	0/0	0/0	0/0	0/0	0/0	0/0	0/0	0/0	0/1	0/0	0/0	0.000	0.130
2L:2563425:2563663	DEL	0/1	0/1	0/0	0/0	0/0	0/1	0/1	0/0	0/0	0/1	0/0	0/0	0/0	0/0	0/0	0/0	0/0	0/0	0/0	0/0	0/0	0/0	0/0	0/0	0/0	0/0	0/0	0/0	0/0	0/0	0/0	0/0	0/0	0/0	0.364	0.043
2L:2581011:2581581	DEL	1/1	1/1	1/1	0/0	0/0	0/1	0/0	0/0	1/1	0/0	0/1	0/1	0/0	1/1	0/0	1/1	0/1	1/1	1/1	0/1	1/1	1/1	1/1	1/1	1/1	1/1	1/1	0/0	0/0	1/1	1/1	1/1	1/1	0/0	0.545	0.783
2L:2582521:2582868	DEL	0/1	1/1	1/1	0/0	0/1	0/1	0/0	0/0	1/1	0/1	0/1	0/1	0/0	0/0	0/0	0/0	0/0	0/0	0/0	0/0	0/0	0/0	0/0	0/0	0/0	0/0	0/0	0/0	0/0	0/0	0/0	0/0	0/0	0/0	0.727	0.043
2L:2606945:2607088	DEL	1/1	1/1	0/1	0/0	1/1	0/1	1/1	0/0	0/1	0/1	0/1	0/0	0/1	1/1	0/0	./.	0/1	0/0	1/1	0/0	0/0	0/1	0/0	0/0	0/0	0/0	0/0	./.	0/0	0/0	0/0	0/1	0/0	0/0	0.727	0.304
2L:2613278:2613780	DEL	1/1	1/1	0/1	1/1	1/1	0/1	0/1	0/0	1/1	0/0	1/1	1/1	1/1	0/1	0/1	1/1	0/1	0/0	0/1	0/1	0/0	0/1	0/1	1/1	1/1	1/1	1/1	1/1	1/1	1/1	1/1	1/1	1/1	1/1	0.818	0.913
2L:2614943:2615373	DEL	1/1	1/1	1/1	1/1	1/1	0/1	0/0	0/0	1/1	0/1	0/1	0/1	1/1	1/1	0/0	0/0	1/1	0/0	0/1	0/1	1/1	0/1	0/1	1/1	1/1	1/1	1/1	0/1	1/1	1/1	1/1	1/1	1/1	1/1	0.818	0.870
2L:2647070:2647530	DEL	0/1	1/1	0/1	1/1	1/1	1/1	1/1	1/1	1/1	1/1	0/1	1/1	1/1	0/0	1/1	0/0	0/0	1/1	0/1	0/1	1/1	0/0	0/0	1/1	1/1	1/1	1/1	0/0	0/0	1/1	1/1	0/1	1/1	1/1	1.000	0.696
2L:2607848:2688503	DEL	0/1	0/0	0/0	0/0	0/1	0/0	0/0	0/0	0/1	0/0	0/1	0/0	0/1	0/1	0/0	0/0	0/1	0/0	0/1	0/0	0/0	0/1	0/1	0/0	0/0	0/0	0/0	0/0	0/0	0/0	0/0	0/1	0/0	0/0	0.273	0.348
2L:2689480:2690393	DEL	0/1	0/1	0/0	0/0	0/1	0/0	0/0	0/0	0/0	0/1	0/0	0/1	0/0	0/0	0/0	0/0	0/0	0/0	0/0	0/0	0/0	0/0	0/0	0/0	0/0	0/0	0/0	0/0	0/0	0/0	0/0	0/0	0/0	0/0	0.364	0.043
2L:2696656:2697455	DEL	1/1	1/1	1/1	1/1	1/1	1/1	1/1	1/1	1/1	1/1	1/1	1/1	1/1	1/1	1/1	1/1	1/1	1/1	1/1	1/1	0/0	1/1	1/1	1/1	1/1	1/1	1/1	1/1	1/1	1/1	1/1	1/1	1/1	1/1	1.000	0.957
2L:2704583:2704800	DEL	0/1	0/1	0/0	0/0	0/0	./.	./.	0/0	0/0	0/0	0/0	./.	./.	./.	0/0	0/0	./.	./.	./.	./.	./.	./.	./.	./.	./.	./.	0/0	./.	./.	./.	1/1	./.	0/0	./.	0.091	0.087
2L:2758058:2758195	DEL	1/1	1/1	0/0	0/0	1/1	0/0	1/1	1/1	1/1	0/1	1/1	0/1	0/0	1/1	0/0	0/0	0/0	0/0	1/1	0/0	0/0	0/0	0/0	0/0	0/0	0/0	0/0	0/0	0/0	0/0	0/0	0/0	0/0	0/0	0.727	0.130
2L:2723514:2764122	DEL	0/0	0/0	0/0	0/0	0/0	0/1	0/0	0/0	0/1	0/0	0/0	0/1	0/0	0/1	0/0	0/0	0/1	0/0	0/0	0/0	0/0	0/1	0/0	0/0	0/0	0/0	0/0	0/0	0/0	0/0	0/0	0/0	0/0	0/0	0.273	0.130
2L:2779847:2780915	DEL	0/1	0/1	0/0	0/0	0/0	0/0	0/0	0/0	0/1	0/0	0/1	0/1	0/0	1/1	0/0	0/0	0/0	0/0	0/1	0/0	0/0	1/1	0/1	0/0	0/0	./.	0/0	./.	./.	0/0	0/0	1/1	0/0	./.	0.364	0.261
2L:2789095:2789405	DEL	0/1	0/1	0/0	./.	0/0	./.	0/0	0/0	0/0	0/0	0/1	0/0	0/0	0/0	0/0	0/0	0/0	0/0	./.	0/0	./.	0/0	0/0	./.	./.	./.	./.	./.	./.	./.	./.	0/0	./.	./.	0.182	0.043
2L:2773935:2793413	DEL	1/1	1/1	1/1	1/1	1/1	1/1	1/1	1/1	1/1	1/1	1/1	1/1	1/1	1/1	1/1	0/0	1/1	1/1	1/1	1/1	1/1	1/1	1/1	1/1	1/1	0/0	1/1	1/1	1/1	1/1	1/1	1/1	1/1	0/0	1.000	0.870
2L:2803969:2804171	DEL	0/1	1/1	1/1	1/1	1/1	1/1	1/1	1/1	1/1	1/1	1/1	1/1	1/1	./.	1/1	1/1	1/1	1/1	1/1	1/1	1/1	1/1	1/1	1/1	1/1	1/1	1/1	0/0	1/1	1/1	1/1	1/1	1/1	0/0	1.000	0.870
2L:2814828:2816953	DEL	1/1	1/1	0/0	0/0	0/0	1/1	0/0	0/1	1/1	0/0	0/0	0/1	1/1	1/1	0/0	0/0	1/1	./.	1/1	0/1	./.	0/1	0/1	1/1	0/1	0/0	1/1	0/0	1/1	1/1	1/1	1/1	1/1	0/0	0.455	0.696
2L:2820903:2821431	INV	0/1	1/1	0/0	0/0	0/0	0/1	0/0	0/0	1/1	0/0	0/0	0/0	0/0	0/0	0/0	0/0	0/0	0/0	0/1	0/0	0/0	0/0	0/0	0/0	0/0	0/0	0/0	0/0	0/0	0/0	0/0	0/0	0/0	0/0	0.273	0.087
2L:2817210:2821431	DEL	0/1	0/1	0/0	0/0	0/0	0/1	0/0	0/0	0/1	0/0	0/0	0/0	0/0	0/0	0/1	0/0	0/0	0/0	0/1	0/0	0/0	0/0	0/0	0/0	0/0	0/0	0/0	0/0	0/0	0/0	0/0	0/0	0/0	0/0	0.273	0.130
2L:2836639:2836908	DEL	1/1	1/1	0/0	1/1	1/1	0/0	./.	1/1	1/1	0/0	0/0	1/1	0/0	1/1	1/1	./.	0/0	1/1	1/1	0/0	./.	0/0	0/0	0/0	0/0	./.	1/1	0/0	./.	1/1	0/0	1/1	./.	./.	0.545	0.348
2L:2854369:2854626	DEL	1/1	1/1	1/1	1/1	1/1	1/1	0/1	1/1	0/0	1/1	1/1	0/1	1/1	1/1	1/1	1/1	1/1	0/1	1/1	0/1	1/1	1/1	1/1	1/1	1/1	1/1	1/1	./.	1/1	0/1	1/1	1/1	1/1	1/1	0.909	0.957
2L:2871083:2882211	DEL	1/1	1/1	1/1	1/1	1/1	0/1	0/1	1/1	1/1	0/1	1/1	1/1	0/1	1/1	1/1	1/1	0/1	1/1	1/1	1/1	1/1	1/1	1/1	1/1	1/1	1/1	1/1	0/0	1/1	1/1	1/1	1/1	1/1	0/0	1.000	0.913
2L:2955247:2955497	DEL	0/1	1/1	0/0	0/0	0/0	0/0	0/1	0/0	0/0	0/0	0/0	0/1	0/0	0/0	0/0	0/0	0/0	0/0	0/0	0/0	0/0	0/0	0/0	0/0	0/0	0/0	0/1	./.	0/0	0/0	0/1	0/0	0/0	0/0	0.273	0.130
2L:2995669:2996409	DEL	0/1	0/0	0/0	0/0	0/0	0/0	0/0	0/1	0/0	0/0	0/0	0/0	0/0	0/0	0/0	0/0	0/1	0/0	0/1	0/0	0/0	0/0	0/1	0/0	0/0	0/0	0/0	0/0	0/0	0/0	0/0	0/1	0/0	0/0	0.091	0.217
2L:3083525:3084189	DEL	1/1	1/1	1/1	1/1	1/1	1/1	1/1	1/1	1/1	1/1	1/1	1/1	0/0	1/1	1/1	1/1	1/1	1/1	1/1	1/1	0/0	1/1	1/1	1/1	1/1	0/0	1/1	1/1	1/1	1/1	1/1	1/1	1/1	1/1	1.000	0.870
2L:3180571:3184594	DUP	0/1	0/0	0/0	0/0	0/0	0/1	0/0	0/0	0/0	0/0	0/0	0/1	1/1	0/0	0/0	0/0	0/1	0/0	0/0	0/1	0/0	0/0	0/1	0/0	0/0	./.	0/0	0/0	0/0	0/1	0/0	1/1	0/0	0/0	0.182	0.304
2L:3192754:3192984	DEL	0/1	1/1	1/1	0/1	1/1	1/1	1/1	1/1	0/0	1/1	0/1	1/1	1/1	1/1	1/1	0/0	1/1	0/1	0/0	0/1	0/0	0/0	0/1	0/0	0/0	0/0	0/0	0/0	0/0	0/0	0/0	0/1	0/0	0/0	0.909	0.391
2L:3197749:3201346	DEL	0/1	0/1	0/0	0/0	0/0	0/0	0/0	0/0	0/0	0/0	0/0	0/0	0/0	0/1	0/0	0/0	0/0	0/0	0/0	0/0	0/0	0/0	0/0	0/0	0/0	0/0	0/1	0/0	0/0	0/1	0/0	0/0	0/0	0/0	0.091	0.174
2L:3219121:3225317	DEL	0/1	0/1	./.	./.	./.	0/1	0/0	0/0	0/1	./.	0/1	0/1	0/0	0/0	0/0	0/1	0/0	0/0	0/0	0/0	0/0	0/0	0/0	0/0	0/0	0/0	0/1	0/0	0/0	0/1	0/0	0/1	0/0	0/0	0.455	0.217
2L:3220509:3267894	DUP	0/1	0/1	0/0	0/0	0/0	0/0	0/0	0/0	0/0	0/0	0/0	0/0	0/0	0/0	0/0	0/0	0/0	0/0	0/1	0/0	0/0	0/0	0/0	0/0	0/1	0/0	0/1	0/0	0/0	0/1	0/1	0/0	0/0	0/0	0.091	0.261
2L:3306943:3307079	DEL	1/1	1/1	0/0	0/1	0/1	0/0	0/0	0/0	0/0	0/0	1/1	0/0	0/1	0/0	0/0	0/0	0/0	0/0	0/0	0/0	0/0	0/0	0/1	0/0	0/0	0/0	0/0	0/0	./.	0/0	0/0	0/0	0/0	./.	0.364	0.130
2L:3291254:3323942	DUP	1/1	0/0	0/0	0/0	1/1	0/1	0/0	0/0	0/1	1/1	0/0	0/1	./.	0/0	0/0	0/0	0/0	0/0	0/0	0/0	0/0	0/1	0/0	0/0	0/1	1/1	1/1	0/0	./.	0/1	1/1	0/1	0/0	0/0	0.455	0.348
2L:3321665:3333565	DEL	0/1	0/0	0/0	0/0	0/0	0/1	0/0	0/0	0/0	0/0	0/1	0/1	0/0	0/0	0/0	0/0	0/0	0/0	0/0	0/0	0/0	0/0	0/0	0/0	0/0	0/0	0/0	0/0	0/0	0/1	0/0	0/1	0/0	0/0	0.273	0.130
2L:3451374:3451475	DEL	0/1	1/1	0/0	0/1	0/0	0/1	0/0	0/0	0/1	0/0	0/0	0/0	0/0	0/0	0/0	0/0	0/0	0/0	0/0	0/0	0/0	0/0	0/0	0/0	0/0	0/0	0/0	0/0	0/0	0/0	0/0	0/0	0/0	0/0	0.364	0.043
2L:3310906:3482755	DUP	0/0	0/1	0/0	0/0	0/1	0/1	0/0	0/0	0/0	0/0	0/0	0/0	0/0	0/0	0/0	0/0	0/0	0/0	0/0	0/0	0/0	0/0	0/0	0/0	0/0	0/0	0/0	0/0	0/0	0/0	0/0	0/0	0/0	0/0	0.273	0.000
2L:3311128:3482974	DEL	0/1	0/1	0/0	0/0	0/0	0/1	0/0	0/0	0/0	0/0	0/0	0/0	0/0	0/0	0/0	0/0	0/0	0/0	0/0	0/1	0/0	0/0	0/0	0/0	0/0	0/0	0/0	0/0	0/0	0/0	0/0	0/0	0/0	0/0	0.182	0.087
2L:3522704:3522891	DEL	0/1	1/1	0/0	0/0	1/1	1/1	0/0	0/1	0/1	0/0	0/1	0/0	0/1	0/1	0/0	0/0	0/1	0/1	0/0	1/1	0/0	0/1	0/0	0/0	1/1	1/1	0/1	./.	0/0	0/1	0/1	0/1	1/1	0/0	0.545	0.609
2L:3363225:3549901	DEL	0/0	0/1	0/0	./.	0/0	0/1	0/0	0/0	0/1	0/0	0/0	0/1	./.	0/0	0/0	0/0	0/0	0/0	0/0	0/0	0/0	0/0	0/0	0/0	0/1	0/0	0/1	0/0	./.	0/1	0/0	0/1	0/0	0/0	0.364	0.174
2L:3366413:3556937	DUP	0/1	1/1	0/0	0/1	0/1	0/1	0/0	0/1	0/1	0/0	0/1	0/0	0/0	0/0	0/0	0/0	0/0	0/1	0/0	0/0	0/0	0/0	0/0	1/1	1/1	1/1	0/0	0/0	0/0	0/0	0/0	0/1	0/0	0/0	0.636	0.261
2L:3366846:3557537	DEL	0/1	1/1	0/0	0/0	0/1	0/0	0/0	0/0	0/0	0/0	0/0	0/0	0/0	0/0	0/0	0/0	0/0	0/0	0/0	0/0	0/0	0/0	0/0	0/0	0/0	0/0	0/1	0/0	0/0	0/0	0/0	0/0	0/0	0/0	0.182	0.087
2L:3576567:3579285	DEL	1/1	1/1	0/0	0/0	0/0	0/1	0/0	1/1	0/0	0/0	0/0	0/1	0/1	1/1	1/1	0/0	0/1	1/1	0/0	0/0	0/0	0/0	0/0	1/1	0/1	0/0	0/0	0/0	0/0	0/1	1/1	1/1	0/0	0/0	0.364	0.478
2L:3622255:3622630	DEL	1/1	1/1	1/1	1/1	1/1	0/1	1/1	1/1	1/1	1/1	1/1	0/1	1/1	1/1	1/1	0/0	1/1	1/1	1/1	0/1	0/0	1/1	0/1	1/1	0/1	1/1	1/1	0/1	1/1	1/1	1/1	1/1	1/1	1/1	1.000	0.913
2L:3623110:3623233	DEL	1/1	1/1	1/1	1/1	1/1	1/1	1/1	1/1	1/1	1/1	1/1	1/1	1/1	1/1	1/1	1/1	1/1	1/1	1/1	1/1	1/1	1/1	1/1	1/1	1/1	1/1	1/1	1/1	1/1	1/1	1/1	1/1	1/1	0/0	1.000	0.957
2L:3624494:3624618	DEL	1/1	1/1	0/1	0/0	0/0	0/0	0/0	0/0	0/0	0/0	0/0	0/0	0/0	0/1	0/0	0/0	0/1	0/0	0/0	0/0	0/0	0/0	0/0	0/0	0/0	0/0	0/0	0/0	0/0	0/0	0/0	0/0	0/0	0/0	0.182	0.130
2L:3649475:3660902	DEL	0/1	0/1	0/0	0/0	0/0	0/1	0/0	0/0	0/1	0/1	0/0	0/1	0/0	0/1	0/0	0/1	0/1	0/0	0/1	0/1	0/0	0/1	0/0	0/0	0/0	0/0	0/1	1/1	0/0	0/1	0/0	0/1	0/0	0/0	0.455	0.478
2L:3662117:3663023	DEL	1/1	1/1	0/0	1/1	0/0	1/1	0/0	0/0	1/1	1/1	0/1	0/1	1/1	1/1	0/0	./.	1/1	./.	1/1	1/1	0/0	1/1	1/1	1/1	1/1	1/1	1/1	1/1	./.	1/1	1/1	1/1	1/1	./.	0.636	0.739
2L:3683919:3684139	DEL	0/1	0/1	1/1	1/1	1/1	1/1	0/0	1/1	1/1	1/1	1/1	1/1	1/1	1/1	0/0	0/0	1/1	1/1	1/1	1/1	1/1	1/1	1/1	1/1	1/1	1/1	1/1	0/0	0/0	1/1	1/1	1/1	1/1	1/1	0.909	0.826
2L:3694873:3696736	DEL	1/1	1/1	1/1	1/1	1/1	1/1	1/1	1/1	1/1	1/1	1/1	1/1	1/1	1/1	1/1	1/1	1/1	1/1	1/1	1/1	1/1	1/1	1/1	1/1	1/1	1/1	1/1	1/1	1/1	1/1	1/1	1/1	1/1	1/1	1.000	1.000
2L:3701580:3702559	DEL	0/1	0/1	0/0	0/0	0/0	0/1	0/0	0/0	0/1	0/0	0/0	0/1	./.	0/0	0/0	0/0	0/0	0/0	0/0	0/0	0/0	0/1	0/1	0/0	0/0	0/0	0/0	0/0	0/0	0/0	0/0	0/1	0/0	0/0	0.364	0.174
2L:3710121:3712642	DUP	1/1	0/1	0/0	0/0	0/0	0/1	0/0	1/1	0/1	0/0	0/0	0/0	0/0	0/0	1/1	0/0	1/1	1/1	0/0	0/0	0/0	0/0	0/0	0/0	0/0	1/1	0/1	0/0	0/0	0/1	1/1	0/1	0/0	0/0	0.364	0.391
2L:3712624:3713069	DEL	1/1	1/1	./.	./.	./.	1/1	./.	./.	1/1	./.	./.	1/1	0/0	0/0	./.	./.	0/0	./.	./.	0/0	./.	0/0	0/0	./.	1/1	./.	1/1	./.	./.	1/1	./.	0/0	./.	0/0	0.364	0.174
2L:2888139:3783178	DUP	0/1	0/1	0/0	0/0	0/0	0/0	0/0	0/0	0/0	0/0	0/1	0/0	0/0	0/0	0/0	0/0	0/0	0/0	0/0	0/0	0/0	0/0	0/0	0/0	0/0	0/0	0/0	0/0	0/0	0/0	0/0	0/0	0/0	0/0	0.182	0.043
2L:3767380:3783095	DEL	0/1	0/0	0/0	0/0	0/0	0/1	0/0	0/0	0/1	0/1	0/0	0/0	0/0	0/0	0/0	0/0	0/0	0/0	0/1	0/0	0/0	0/0	0/0	0/0	0/0	0/0	0/0	0/0	0/0	0/0	0/0	0/0	0/0	0/0	0.273	0.087
2L:3810390:3810732	DEL	0/1	0/1	0/0	0/0	0/0	0/0	0/0	0/0	0/0	0/0	0/0	0/0	0/0	0/0	0/0	0/0	0/0	0/0	0/0	0/0	0/0	0/0	0/0	0/0	0/0	0/0	0/0	0/0	0/0	0/0	0/0	0/0	0/0	0/0	0.091	0.043
2L:3840649:3841066	DEL	1/1	1/1	1/1	1/1	1/1	1/1	1/1	1/1	1/1	1/1	1/1	1/1	1/1	1/1	1/1	0/1	1/1	1/1	1/1	0/1	1/1	1/1	0/1	1/1	1/1	1/1	1/1	0/0	0/0	1/1	1/1	1/1	1/1	1/1	1.000	0.913
2L:3841944:3842333	DEL	1/1	1/1	1/1	1/1	1/1	1/1	1/1	1/1	1/1	1/1	1/1	1/1	1/1	1/1	1/1	1/1	1/1	1/1	1/1	0/1	1/1	1/1	1/1	1/1	1/1	1/1	1/1	1/1	1/1	1/1	1/1	0/1	1/1	1/1	1.000	1.000
2L:3934901:3935427	DEL	0/1	0/1	0/0	0/0	1/1	1/1	0/0	0/1	1/1	0/0	1/1	0/1	0/0	0/1	0/0	0/1	0/1	0/0	1/1	0/1	0/0	0/1	1/1	0/0	0/1	0/0	1/1	0/0	0/0	0/1	0/1	0/1	0/0	1/1	0.636	0.609
2L:3942234:3942422	DEL	1/1	1/1	1/1	1/1	1/1	1/1	1/1	1/1	1/1	1/1	1/1	1/1	1/1	1/1	1/1	1/1	1/1	1/1	1/1	1/1	1/1	1/1	1/1	0/0	1/1	1/1	1/1	1/1	0/0	1/1	1/1	1/1	1/1	0/0	1.000	0.870
2L:3951170:3952689	DEL	1/1	1/1	1/1	1/1	1/1	1/1	1/1	1/1	1/1	1/1	1/1	1/1	1/1	1/1	1/1	1/1	1/1	1/1	1/1	1/1	1/1	1/1	1/1	1/1	1/1	1/1	1/1	1/1	1/1	1/1	1/1	1/1	1/1	1/1	1.000	1.000
2L:6094546:6094956	DEL	0/0	0/1	0/0	0/0	0/0	0/0	0/0	0/0	0/0	0/0	0/0	0/0	0/0	0/0	0/0	0/0	0/0	0/0	0/0	0/0	0/0	0/0	0/0	0/0	0/1	0/0	0/0	0/0	0/0	0/0	0/0	0/0	0/1	0/0	0.091	0.087
2L:4077493:4077597	DEL	1/1	1/1	1/1	0/0	0/1	0/0	0/0	0/0	0/1	0/1	0/0	0/1	0/0	0/0	0/0	0/0	0/0	0/0	0/0	0/1	0/1	1/1	1/1	0/0	0/0	0/0	1/1	./.	./.	0/0	0/0	0/0	./.	./.	0.545	0.261
2L:4118242:4119951	DEL	0/1	0/0	0/0	0/0	0/0	0/1	0/0	0/0	0/1	0/0	0/0	0/0	0/0	0/0	0/1	0/0	0/0	0/0	0/1	0/1	0/0	0/1	0/0	0/0	0/0	0/0	0/0	0/0	0/0	0/0	0/0	0/0	0/0	0/0	0.182	0.217
2L:4145073:4145284	DEL	1/1	1/1	1/1	1/1	1/1	1/1	1/1	0/1	1/1	1/1	1/1	1/1	1/1	1/1	1/1	1/1	1/1	1/1	1/1	0/0	./.	1/1	1/1	1/1	1/1	1/1	1/1	./.	./.	1/1	1/1	1/1	1/1	1/1	1.000	0.826
2L:4148801:4149018	DEL	1/1	1/1	1/1	1/1	1/1	1/1	1/1	1/1	1/1	1/1	1/1	1/1	1/1	1/1	1/1	1/1	1/1	1/1	1/1	1/1	1/1	1/1	1/1	1/1	1/1	0/0	1/1	1/1	1/1	1/1	1/1	1/1	1/1	0/0	1.000	0.913
2L:4170473:4170576	DEL	0/1	1/1	0/0	0/0	0/0	0/0	0/0	0/0	0/0	0/0	0/0	0/0	0/0	0/0	0/0	0/0	0/0	0/0	0/0	0/0	0/0	0/0	0/0	0/0	0/0	0/0	0/0	0/0	0/0	0/0	0/0	0/0	0/0	0/0	0.091	0.043
2L:4179256:4180364	INV	0/1	0/1	0/0	0/0	0/0	0/0	0/0	0/0	0/0	0/0	0/0	0/1	0/0	0/1	0/0	0/0	0/0	0/0	0/0	0/0	0/0	0/0	0/0	0/1	0/1	0/1	0/0	0/0	0/0	0/1	0/1	0/1	0/0	0/0	0.182	0.348
2L:4247763:4247970	DEL	0/1	1/1	0/0	0/0	0/0	0/0	0/0	0/0	0/0	0/0	0/1	0/0	0/0	0/0	0/0	0/0	0/0	0/0	1/1	0/0	0/0	0/1	0/0	0/0	0/0	0/0	0/0	0/0	0/0	0/1	0/1	0/0	0/0	1/1	0.182	0.261
2L:4258435:4258569	DEL	1/1	1/1	0/0	0/0	0/0	0/0	0/1	0/0	0/0	0/0	0/0	0/0	0/0	0/0	0/0	0/0	0/1	0/0	0/0	0/0	0/0	0/0	0/0	1/1	0/0	0/0	0/0	0/0	0/0	0/1	0/0	0/0	1/1	0/0	0.182	0.217
2L:4258434:4258600	INV	1/1	1/1	0/0	0/1	0/1	0/1	0/0	1/1	0/0	0/0	0/0	1/1	0/0	0/0	0/1	0/0	0/1	0/1	0/0	0/0	1/1	0/0	0/0	1/1	0/1	0/0	0/1	1/1	0/0	0/1	1/1	0/0	1/1	1/1	0.545	0.565
2L:4503867:4503971	DEL	0/1	0/0	./.	0/0	0/0	0/0	0/0	0/0	0/0	0/0	0/0	0/0	0/0	0/0	0/0	0/0	0/0	0/0	0/0	0/0	0/0	0/0	0/0	0/0	0/0	0/1	0/0	./.	0/0	0/0	0/1	0/0	0/0	0/0	0.000	0.130
2L:4506444:4506648	DEL	0/1	./.	1/1	1/1	1/1	1/1	1/1	0/0	1/1	1/1	1/1	1/1	./.	1/1	0/1	./.	1/1	1/1	1/1	0/0	0/1	1/1	1/1	./.	1/1	1/1	./.	0/0	./.	0/0	1/1	1/1	0/1	0/0	0.818	0.609
2L:4533278:4533929	DEL	1/1	1/1	0/0	0/0	1/1	1/1	0/0	0/1	1/1	1/1	1/1	1/1	0/0	1/1	0/0	0/0	1/1	1/1	0/0	1/1	./.	0/1	0/0	0/0	0/0	0/0	0/0	./.	0/0	1/1	1/1	./.	./.	1/1	0.727	0.391
2L:4539078:4541089	DEL	0/1	1/1	./.	1/1	1/1	1/1	./.	0/0	1/1	0/0	0/0	0/0	./.	1/1	./.	0/0	0/0	0/0	1/1	0/0	0/0	1/1	./.	0/0	0/0	0/0	1/1	./.	./.	1/1	1/1	1/1	./.	0/0	0.455	0.348
2L:4581724:4581846	DUP	0/1	0/0	0/0	0/0	0/0	0/0	0/0	0/0	0/0	0/0	0/0	0/0	0/0	0/0	0/0	0/0	0/0	0/0	0/0	0/0	0/0	0/0	0/0	0/0	0/0	0/0	0/0	0/0	0/0	0/0	0/0	0/0	0/0	0/0	0.000	0.043
2L:4582493:4582852	DEL	1/1	1/1	1/1	1/1	1/1	1/1	1/1	1/1	1/1	0/1	0/1	0/1	1/1	1/1	0/0	1/1	1/1	1/1	1/1	1/1	0/0	1/1	1/1	0/1	0/1	1/1	1/1	./.	1/1	1/1	1/1	0/1	1/1	0/1	1.000	0.870
2L:4595703:4595839	DEL	1/1	./.	./.	./.	0/0	./.	0/0	1/1	1/1	1/1	./.	1/1	./.	./.	./.	1/1	./.	1/1	./.	0/0	./.	./.	0/0	1/1	./.	0/0	1/1	./.	./.	./.	./.	1/1	0/0	0/0	0.364	0.261
2L:2003207:4602264	DUP	0/1	0/1	0/0	1/1	0/0	0/1	1/1	1/1	1/1	0/0	0/1	1/1	0/0	0/0	0/0	0/0	0/1	0/0	0/0	0/0	0/0	0/0	1/1	0/0	0/1	0/0	1/1	0/0	0/0	0/1	0/0	0/1	0/0	0/0	0.727	0.304
2L:4641476:4644636	DUP	1/1	1/1	0/0	0/0	0/0	0/0	0/0	0/0	0/1	0/0	./.	0/1	0/0	0/0	0/0	0/0	0/0	0/0	0/0	0/0	./.	0/0	0/0	0/0	0/0	0/0	0/0	0/0	0/0	0/1	1/1	0/0	0/0	0/0	0.273	0.130
2L:4649620:4663596	DUP	1/1	1/1	0/0	0/0	0/0	1/1	1/1	1/1	1/1	0/0	1/1	1/1	1/1	1/1	1/1	0/0	0/1	1/1	1/1	0/1	0/0	1/1	0/1	0/0	0/1	1/1	0/0	0/0	1/1	0/0	0/1	1/1	0/0	1/1	0.636	0.696
2L:4651549:4666616	DEL	1/1	1/1	1/1	0/1	1/1	0/1	0/0	0/1	0/1	1/1	0/1	0/1	1/1	0/1	0/1	1/1	0/1	1/1	1/1	0/1	0/0	0/1	1/1	1/1	0/1	0/0	0/0	./.	0/0	0/1	0/0	0/1	1/1	0/0	0.909	0.696
2L:4705947:4706201	DEL	1/1	1/1	0/0	1/1	0/0	0/0	./.	1/1	0/0	./.	./.	1/1	0/0	1/1	./.	./.	1/1	0/0	1/1	0/0	1/1	1/1	./.	0/0	1/1	0/0	1/1	0/0	1/1	0/1	0/0	0/0	0/0	./.	0.364	0.435
2L:4827321:4827462	DEL	0/1	1/1	0/0	0/1	0/0	0/1	0/0	0/0	0/1	0/0	0/1	0/1	0/0	0/0	0/0	0/0	0/0	0/0	0/0	0/0	0/0	0/1	0/0	0/0	0/0	0/0	0/0	0/0	0/0	0/0	0/0	0/0	0/0	0/0	0.545	0.087
2L:4834803:4836167	DEL	0/1	0/0	0/0	0/0	0/1	0/1	1/1	0/1	0/0	0/0	1/1	1/1	0/0	0/0	0/0	1/1	1/1	0/1	0/1	1/1	0/0	1/1	1/1	0/0	0/0	1/1	0/1	1/1	0/0	0/1	0/1	0/1	./.	0/0	0.545	0.609
2L:4838544:4841978	DEL	0/1	0/0	0/0	1/1	0/0	0/1	0/0	0/0	1/1	1/1	0/1	0/0	0/0	0/1	0/0	0/0	0/1	0/0	0/0	0/0	0/0	1/1	0/1	0/0	0/1	0/0	0/1	0/0	0/0	0/1	0/0	0/1	0/0	0/0	0.455	0.391
2L:4838953:4842509	DUP	0/1	1/1	0/0	0/0	0/0	0/0	0/0	0/0	0/0	0/0	0/0	0/1	0/1	0/0	0/0	0/0	0/0	0/0	0/0	0/0	0/0	0/0	1/1	1/1	0/1	0/0	0/0	0/0	0/0	0/1	1/1	0/1	0/0	0/0	0.182	0.348
2L:4868504:4869793	DUP	0/1	0/1	0/0	0/0	0/0	0/1	0/0	0/0	0/0	0/0	0/0	0/0	1/1	0/1	0/0	0/0	0/0	0/0	0/0	0/0	0/0	0/0	0/0	0/0	0/0	./.	0/1	0/0	0/0	0/0	0/0	0/0	0/0	0/0	0.182	0.174
2L:4868442:4869474	DEL	0/1	0/1	0/0	0/0	0/0	0/0	0/0	0/0	0/1	1/1	0/0	0/1	0/0	0/0	0/0	0/0	0/0	0/0	0/0	1/1	0/0	0/0	0/0	0/0	0/1	0/0	0/1	0/0	./.	0/0	0/0	0/0	0/0	0/0	0.364	0.174
2L:4878648:4878770	DEL	0/1	0/0	0/0	0/0	0/0	0/0	0/0	0/0	0/0	0/0	0/0	0/0	0/0	0/0	0/0	0/0	0/0	0/0	0/0	0/0	0/0	0/0	0/0	0/0	0/0	0/0	0/0	0/0	0/0	0/0	0/0	0/0	0/0	./.	0.000	0.043
2L:4911030:4911552	DEL	0/1	1/1	0/0	0/1	0/0	0/1	0/0	0/1	0/1	0/0	0/0	0/1	0/0	0/0	0/1	0/0	0/1	0/0	0/0	0/0	0/0	0/0	0/1	0/0	0/1	0/0	0/0	0/0	0/0	0/1	0/0	0/1	0/0	0/0	0.545	0.304
2L:5010470:5010684	DEL	0/1	0/0	0/0	0/0	0/0	0/0	0/0	0/0	0/0	0/0	0/0	0/0	0/0	0/0	0/0	0/0	0/0	0/0	0/0	0/0	0/0	0/0	0/0	0/0	0/0	0/0	0/0	0/0	0/0	0/0	0/0	0/0	0/0	0/0	0.000	0.043
2L:5016944:5017271	DEL	1/1	1/1	1/1	1/1	0/1	1/1	0/1	1/1	0/1	1/1	0/1	0/0	0/1	0/1	0/1	1/1	0/1	1/1	1/1	1/1	1/1	0/1	0/1	1/1	0/1	1/1	0/1	1/1	0/0	0/0	0/0	0/0	0/1	0/0	0.909	0.783
2L:5023220:5023686	DEL	0/1	1/1	0/0	./.	0/0	0/1	./.	0/0	1/1	0/0	1/1	0/1	0/0	0/0	./.	0/0	0/1	0/0	1/1	0/0	./.	0/1	0/0	0/0	0/1	./.	1/1	0/0	0/0	0/1	1/1	0/1	./.	0/0	0.455	0.391
2L:5043808:5043938	DEL	1/1	1/1	1/1	1/1	1/1	1/1	1/1	1/1	1/1	1/1	./.	1/1	1/1	0/0	1/1	0/0	1/1	0/0	1/1	1/1	0/0	1/1	1/1	1/1	1/1	./.	1/1	0/0	0/0	1/1	1/1	1/1	1/1	0/0	0.909	0.652
2L:5053152:5053345	DEL	0/1	1/1	0/0	./.	0/0	0/0	1/1	0/0	0/0	0/0	0/0	0/0	0/0	0/1	0/0	0/0	0/1	1/1	0/0	0/0	0/0	0/0	1/1	0/0	0/0	0/0	0/0	./.	0/0	0/0	0/0	0/0	0/0	./.	0.182	0.217
2L:5115464:5115780	DEL	1/1	1/1	0/0	./.	1/1	0/1	0/0	0/0	./.	0/0	0/0	./.	./.	0/1	0/0	0/0	1/1	0/0	0/0	0/0	1/1	0/0	0/0	./.	1/1	./.	0/1	./.	./.	1/1	1/1	1/1	./.	./.	0.273	0.391
2L:5156220:5156606	DEL	1/1	0/1	0/0	0/0	0/0	0/1	./.	0/0	0/0	0/0	0/0	0/0	0/0	0/0	0/0	0/0	0/0	0/0	0/0	0/0	0/0	0/0	0/0	0/0	0/1	0/0	1/1	0/0	1/1	0/1	0/0	0/1	0/0	0/0	0.182	0.261
2L:5195836:5196280	DEL	0/1	1/1	./.	./.	./.	0/0	0/0	0/0	0/0	0/0	0/0	0/0	./.	0/0	./.	0/0	0/0	./.	0/0	0/0	0/0	0/0	0/0	0/0	0/1	./.	0/1	0/0	1/1	1/1	1/1	0/0	0/0	./.	0.091	0.261
2L:5189829:5205348	DEL	1/1	1/1	0/0	0/0	1/1	0/0	1/1	0/0	1/1	0/1	0/1	1/1	./.	0/0	0/1	1/1	1/1	0/1	0/1	0/1	0/0	1/1	0/0	1/1	1/1	1/1	1/1	0/0	1/1	1/1	1/1	1/1	1/1	0/0	0.636	0.739
2L:5218235:5218352	DEL	0/1	1/1	0/1	0/0	0/0	0/0	0/0	0/0	0/0	0/0	0/1	1/1	1/1	0/0	./.	0/0	0/0	1/1	0/0	0/0	0/0	0/0	0/0	1/1	0/1	1/1	1/1	./.	./.	1/1	1/1	0/0	0/0	./.	0.364	0.391
2L:404782:5239158	DUP	0/0	0/1	0/0	0/0	0/0	0/0	0/1	0/0	0/0	0/0	0/0	0/1	0/1	0/0	0/0	0/0	0/0	0/0	0/0	0/0	0/0	0/0	0/0	0/0	1/1	1/1	1/1	0/0	0/0	1/1	0/0	0/1	0/0	0/0	0.273	0.261
2L:5256630:5260984	DEL	1/1	./.	./.	./.	0/0	1/1	./.	./.	1/1	0/0	./.	./.	./.	./.	./.	./.	0/0	./.	./.	0/0	0/0	1/1	./.	0/0	1/1	0/0	0/0	1/1	./.	./.	./.	./.	./.	./.	0.182	0.174
2L:5264535:5264972	DEL	0/1	1/1	1/1	0/1	0/1	0/0	1/1	1/1	0/1	0/0	0/1	1/1	0/1	0/0	1/1	0/0	0/0	0/0	1/1	0/0	./.	0/0	0/0	0/0	0/0	1/1	0/1	0/0	0/0	1/1	1/1	0/1	1/1	0/0	0.818	0.435
2L:5273618:5273805	DEL	0/1	0/0	1/1	1/1	./.	0/0	./.	0/0	0/1	0/1	0/0	0/0	0/0	0/0	./.	./.	0/0	./.	./.	0/0	./.	1/1	0/0	0/0	0/0	0/0	./.	./.	./.	0/0	0/0	0/0	./.	0/0	0.364	0.087
2L:5280825:5281122	DEL	0/0	0/0	0/0	0/0	0/0	0/0	0/0	0/0	0/0	0/0	0/0	0/0	0/0	0/0	0/1	./.	0/0	0/0	0/0	0/0	0/0	0/0	0/0	0/0	0/0	0/0	0/0	0/0	0/0	0/0	0/0	0/0	0/0	0/0	0.000	0.043
2L:5276634:5284850	DEL	0/1	0/0	0/0	0/0	0/0	0/1	./.	./.	0/1	0/0	0/0	0/1	0/0	0/0	1/1	0/0	1/1	./.	0/0	0/0	0/0	0/0	0/0	./.	0/1	0/0	0/0	0/0	0/0	0/0	0/0	0/0	0/0	0/0	0.273	0.174
2L:5286964:5287181	DEL	0/1	1/1	0/0	0/0	0/1	0/1	0/0	0/0	0/1	0/0	0/1	0/0	1/1	0/0	0/1	./.	1/1	0/0	0/1	0/0	0/0	0/1	0/0	0/0	0/1	0/0	1/1	0/0	0/0	1/1	0/1	0/1	0/1	0/0	0.455	0.522
2L:5345204:5346570	DEL	1/1	1/1	1/1	1/1	1/1	1/1	1/1	0/0	1/1	1/1	./.	1/1	./.	./.	0/0	1/1	1/1	./.	0/0	1/1	./.	./.	1/1	1/1	1/1	0/0	1/1	1/1	0/0	1/1	1/1	1/1	1/1	1/1	0.818	0.609
2L:5371718:5371940	DEL	0/1	1/1	0/0	0/0	0/0	./.	./.	0/0	0/0	0/0	./.	0/0	./.	0/0	0/0	./.	./.	./.	0/0	./.	./.	0/0	0/0	0/0	0/0	0/0	0/0	0/0	./.	0/0	0/0	0/0	0/0	0/0	0.091	0.043
2L:5385421:5385726	DEL	1/1	1/1	0/0	0/0	0/0	0/0	0/0	0/0	0/0	0/0	0/0	0/0	0/0	0/0	0/0	0/0	0/0	0/0	0/0	0/0	./.	0/0	0/0	0/0	./.	0/0	0/0	./.	0/0	0/0	0/0	0/0	0/0	0/0	0.091	0.043
2L:5435631:5435871	DEL	0/1	0/1	0/0	0/0	0/0	0/0	./.	0/0	0/0	0/0	0/0	0/0	0/0	0/0	0/1	0/0	0/0	0/0	0/0	0/0	0/0	0/0	0/0	0/0	0/1	0/1	0/1	./.	0/0	0/1	0/1	0/1	0/1	0/1	0.091	0.435
2L:5450306:5450420	DEL	1/1	0/0	0/0	0/0	0/0	1/1	0/0	0/0	0/0	0/0	0/1	0/1	0/1	0/1	1/1	0/0	0/1	0/0	1/1	1/1	0/0	0/1	1/1	./.	./.	./.	./.	0/0	0/0	./.	./.	0/0	./.	./.	0.273	0.391
2L:5456510:5456858	DEL	1/1	1/1	1/1	1/1	1/1	0/1	1/1	1/1	1/1	0/1	1/1	1/1	1/1	1/1	0/0	1/1	1/1	1/1	1/1	0/0	0/0	1/1	1/1	0/0	0/1	./.	1/1	./.	0/0	1/1	1/1	0/1	1/1	1/1	1.000	0.696
2L:5482608:5484074	DEL	0/1	0/1	1/1	0/1	0/0	0/0	0/1	0/1	0/0	0/1	0/0	0/0	0/1	0/0	0/0	0/1	0/1	0/1	0/0	0/1	0/0	0/0	0/1	0/1	0/1	0/0	0/0	1/1	1/1	0/0	0/1	0/0	1/1	1/1	0.545	0.609
2L:5484073:5484237	DEL	0/1	1/1	0/1	0/0	0/1	0/1	0/0	0/1	1/1	1/1	1/1	1/1	1/1	0/0	1/1	0/0	1/1	1/1	0/0	1/1	./.	0/1	0/0	0/0	0/0	0/0	0/0	./.	0/0	0/0	0/0	1/1	0/0	0/0	0.818	0.348
2L:5485239:5486689	DEL	0/1	0/1	0/0	0/1	0/0	0/0	0/0	0/1	0/1	0/0	0/0	0/0	0/1	0/0	0/0	0/0	0/1	0/1	0/0	0/1	0/0	0/1	0/1	0/1	0/1	0/0	0/1	0/0	0/1	0/1	0/1	0/0	0/1	0/1	0.364	0.652
2L:5500291:5500652	DEL	1/1	1/1	1/1	1/1	1/1	0/1	0/0	1/1	0/1	1/1	1/1	0/1	1/1	1/1	1/1	1/1	1/1	1/1	1/1	1/1	0/0	1/1	./.	1/1	0/1	1/1	1/1	./.	0/0	1/1	1/1	0/1	1/1	1/1	0.909	0.826
2L:5508263:5508897	DEL	0/1	0/0	0/1	0/0	0/0	0/1	0/1	0/0	0/0	0/1	0/1	0/1	0/1	0/0	0/1	0/0	0/0	0/0	0/1	0/0	1/1	0/0	0/1	0/0	0/0	0/1	0/0	0/0	0/0	0/1	0/1	0/1	0/1	0/0	0.545	0.478
2L:5516621:5517995	DEL	0/1	0/0	1/1	0/0	0/0	0/0	1/1	0/0	0/0	0/0	0/0	0/0	1/1	0/0	0/0	1/1	0/1	0/1	0/0	0/0	0/0	0/0	0/0	1/1	0/1	1/1	1/1	1/1	1/1	0/1	1/1	0/1	1/1	1/1	0.182	0.696
2L:5518525:5518723	DEL	0/1	0/0	0/0	0/0	0/0	0/0	0/1	0/0	0/0	0/0	0/0	0/0	0/0	0/0	0/0	0/0	0/0	0/0	0/0	0/0	0/0	0/0	0/0	0/0	0/1	0/0	0/0	0/0	0/0	0/0	0/0	0/1	0/0	0/0	0.091	0.130
2L:350524:5545838	DUP	0/1	0/1	0/0	0/0	0/0	0/0	0/0	0/0	0/0	0/0	0/1	0/0	0/0	0/0	0/0	0/0	0/0	0/0	0/0	0/0	0/0	0/0	0/0	0/0	0/0	0/0	0/0	0/0	0/0	0/0	0/0	0/0	0/0	0/0	0.182	0.043
2L:351883:5547150	DEL	0/1	0/1	0/0	0/0	0/0	0/0	0/0	0/0	0/0	0/0	0/0	0/0	0/0	0/0	0/0	0/0	0/0	0/0	0/0	0/0	0/0	0/0	0/0	0/1	0/1	0/0	0/1	0/0	0/0	0/0	0/0	0/0	0/0	0/0	0.091	0.174
2L:5551271:5551706	DEL	1/1	1/1	1/1	1/1	0/1	1/1	1/1	0/0	1/1	0/1	1/1	0/1	1/1	1/1	1/1	0/1	0/1	1/1	1/1	0/1	1/1	1/1	1/1	1/1	0/1	1/1	1/1	0/0	0/0	1/1	1/1	1/1	1/1	1/1	0.909	0.913
2L:5567346:5567814	INV	0/1	0/1	0/0	0/0	0/0	0/0	0/1	0/1	0/0	1/1	0/0	0/1	0/0	0/0	0/0	0/0	0/0	0/0	0/0	0/0	0/0	0/0	0/0	0/0	0/0	0/0	0/1	0/0	0/0	0/0	0/0	0/0	0/0	0/0	0.455	0.087
2L:5569516:5571290	DEL	1/1	1/1	1/1	1/1	1/1	1/1	1/1	1/1	1/1	1/1	1/1	1/1	1/1	1/1	1/1	1/1	1/1	1/1	1/1	1/1	0/0	1/1	1/1	1/1	1/1	0/0	1/1	1/1	1/1	1/1	1/1	1/1	1/1	1/1	1.000	0.913
2L:5574656:5590017	DUP	0/1	0/1	0/1	0/1	1/1	1/1	0/1	0/1	0/1	1/1	0/1	0/1	0/1	1/1	0/1	0/1	1/1	0/1	1/1	1/1	0/0	0/1	1/1	1/1	0/1	0/0	0/1	0/0	1/1	0/1	0/1	0/1	1/1	0/0	1.000	0.826
2L:5574934:5590255	DEL	0/1	0/1	0/0	0/0	0/0	0/0	0/0	0/1	0/0	0/0	0/1	0/0	0/0	0/0	0/0	0/0	0/1	0/0	0/0	0/0	0/0	0/0	0/1	0/0	0/1	0/0	0/0	0/0	0/1	0/1	0/1	0/0	0/0	0/0	0.273	0.304
2L:5607336:5608143	DEL	1/1	1/1	1/1	1/1	1/1	1/1	1/1	1/1	1/1	1/1	1/1	1/1	1/1	1/1	1/1	1/1	1/1	1/1	1/1	1/1	1/1	1/1	1/1	0/0	1/1	1/1	1/1	1/1	1/1	1/1	1/1	1/1	1/1	1/1	1.000	0.957
2L:5620921:5625874	DEL	1/1	1/1	1/1	0/0	1/1	1/1	1/1	1/1	1/1	1/1	./.	1/1	1/1	1/1	1/1	1/1	1/1	1/1	1/1	1/1	1/1	1/1	1/1	1/1	1/1	1/1	1/1	1/1	1/1	1/1	1/1	1/1	1/1	1/1	0.818	1.000
2L:5630106:5630476	DEL	1/1	1/1	1/1	1/1	1/1	1/1	1/1	1/1	1/1	1/1	1/1	0/1	1/1	1/1	1/1	0/0	1/1	1/1	1/1	0/1	1/1	1/1	1/1	1/1	1/1	1/1	1/1	1/1	1/1	1/1	1/1	1/1	1/1	1/1	1.000	0.957
2L:5636925:5637922	DEL	0/1	0/0	0/0	1/1	1/1	1/1	1/1	0/0	1/1	1/1	1/1	1/1	1/1	0/1	0/1	1/1	0/1	1/1	0/1	1/1	1/1	0/1	1/1	0/0	1/1	0/0	1/1	1/1	1/1	0/0	0/0	0/1	1/1	0/0	0.727	0.783
2L:5689797:5690018	DEL	1/1	0/1	./.	./.	./.	./.	0/0	0/0	./.	0/0	./.	./.	./.	./.	0/0	./.	./.	./.	./.	./.	./.	./.	./.	./.	./.	./.	./.	./.	./.	./.	0/0	./.	0/0	./.	0.091	0.043
2L:5714460:5715517	DEL	1/1	1/1	0/1	0/0	1/1	0/1	1/1	1/1	1/1	0/0	1/1	1/1	1/1	1/1	1/1	1/1	1/1	1/1	1/1	0/1	0/0	1/1	1/1	1/1	1/1	1/1	1/1	0/0	0/0	1/1	1/1	1/1	1/1	1/1	0.818	0.870
2L:5718672:5718944	DEL	0/1	1/1	0/0	0/0	0/0	0/0	0/0	0/0	0/0	0/0	0/0	0/0	0/0	0/0	0/0	0/0	0/0	0/0	0/0	0/0	0/0	0/0	1/1	0/0	0/0	0/0	0/0	0/0	0/0	0/0	0/0	0/0	0/0	0/0	0.091	0.087
2L:5771370:5771867	DEL	1/1	1/1	1/1	1/1	1/1	1/1	1/1	1/1	1/1	1/1	1/1	1/1	0/0	0/0	1/1	1/1	1/1	1/1	1/1	1/1	0/0	0/1	1/1	1/1	1/1	1/1	1/1	1/1	1/1	1/1	1/1	1/1	1/1	0/0	1.000	0.826
2L:5402802:5797410	DEL	0/0	0/1	0/0	0/0	0/0	0/0	0/0	0/0	0/0	0/0	0/0	0/0	0/0	0/0	0/0	0/0	0/0	0/0	0/0	0/0	0/0	0/0	0/0	0/0	0/0	0/0	0/0	0/0	0/0	0/0	0/0	0/0	0/0	0/0	0.091	0.000
2L:5799937:5800343	DEL	0/1	0/0	0/0	0/1	0/0	0/0	0/0	0/1	0/1	0/0	0/0	0/1	0/0	0/0	0/0	0/0	0/0	0/0	0/0	0/0	0/0	0/0	1/1	0/0	0/0	0/0	0/0	0/1	0/0	0/0	0/0	0/1	0/1	0/0	0.364	0.217
2L:5804110:5805537	DUP	0/1	0/0	1/1	0/0	0/0	0/0	0/0	0/0	0/1	0/1	1/1	0/0	0/0	0/0	1/1	0/0	0/0	0/0	0/0	0/0	0/0	0/0	0/0	0/0	0/0	0/0	0/0	0/0	0/0	0/0	0/0	0/0	0/0	0/0	0.364	0.087
2L:5803903:5805163	DEL	0/1	0/1	0/0	0/0	0/0	0/1	0/0	0/0	0/1	0/0	0/1	0/1	0/0	0/1	0/0	0/1	0/1	0/0	0/1	0/1	0/0	0/1	0/1	0/0	0/1	0/0	0/1	1/1	0/0	0/1	0/0	0/1	0/0	0/0	0.455	0.565
2L:5811325:5811553	DEL	0/1	0/0	0/1	0/0	0/0	0/1	0/0	0/0	0/0	0/1	0/0	0/0	0/1	0/0	0/0	0/0	0/0	0/1	0/0	0/0	0/0	0/0	0/0	0/0	0/0	0/0	0/0	./.	0/0	0/0	0/0	0/0	0/0	./.	0.273	0.130
2L:5823533:5823955	DEL	1/1	1/1	0/0	./.	0/0	./.	0/0	./.	./.	./.	./.	1/1	./.	0/0	./.	0/0	./.	./.	0/1	0/0	./.	0/0	0/0	0/0	1/1	0/0	0/0	./.	0/0	0/0	0/0	./.	./.	./.	0.182	0.130
2L:5841651:5842168	DEL	1/1	1/1	./.	0/0	1/1	0/1	1/1	1/1	1/1	1/1	1/1	0/1	1/1	0/1	0/1	1/1	1/1	0/0	0/1	0/0	1/1	0/1	0/1	1/1	1/1	1/1	1/1	0/1	1/1	1/1	1/1	1/1	1/1	1/1	0.818	0.913
2L:5847257:5848459	DEL	0/1	0/1	1/1	0/0	0/1	0/0	0/0	0/1	0/1	0/1	0/0	0/0	1/1	0/0	1/1	1/1	0/0	0/1	0/1	0/1	0/0	0/0	0/1	1/1	1/1	1/1	1/1	0/0	0/0	0/1	1/1	0/1	1/1	0/0	0.545	0.696
2L:5926483:5926692	DEL	0/1	0/0	0/0	0/0	0/1	0/0	0/0	0/0	0/0	0/1	0/0	0/0	0/0	0/0	0/0	0/0	0/0	0/0	0/0	0/0	0/0	1/1	0/0	0/0	0/0	0/0	0/0	./.	0/0	0/0	0/0	0/0	0/0	0/0	0.182	0.087
2L:5953570:5972148	DEL	0/1	1/1	0/0	0/0	0/0	0/0	0/0	0/0	0/1	0/0	0/0	1/1	0/0	1/1	0/0	0/0	0/0	0/0	0/0	0/1	0/0	0/0	0/0	0/0	0/0	0/0	0/0	0/0	./.	1/1	./.	0/1	0/0	0/0	0.273	0.217
2L:5958827:5977908	DEL	0/1	0/1	0/0	0/0	0/0	0/1	0/0	0/1	0/1	0/1	0/1	0/1	0/0	0/1	0/0	0/0	0/1	1/1	0/0	0/0	0/0	0/1	0/0	0/0	0/1	0/1	0/1	0/0	0/0	0/1	0/1	0/1	1/1	1/1	0.636	0.565
2L:6009795:6010868	DEL	1/1	1/1	1/1	1/1	0/0	1/1	1/1	1/1	1/1	1/1	1/1	1/1	1/1	1/1	1/1	1/1	1/1	0/1	1/1	1/1	1/1	1/1	1/1	1/1	1/1	1/1	1/1	0/0	0/0	1/1	1/1	1/1	1/1	0/0	0.909	0.870
2L:6013998:6015002	DEL	0/1	1/1	0/0	0/0	1/1	1/1	0/0	1/1	1/1	1/1	0/1	1/1	0/0	0/1	0/0	1/1	1/1	1/1	1/1	1/1	1/1	0/0	1/1	1/1	1/1	1/1	1/1	./.	1/1	1/1	1/1	1/1	0/1	1/1	0.727	0.826
2L:6014026:6014975	DEL	1/1	./.	1/1	0/0	1/1	1/1	1/1	1/1	1/1	1/1	1/1	1/1	1/1	1/1	1/1	1/1	1/1	1/1	1/1	1/1	1/1	0/1	1/1	1/1	1/1	1/1	1/1	./.	1/1	1/1	1/1	1/1	1/1	1/1	0.818	0.957
2L:6047984:6049403	DEL	0/1	0/0	0/0	0/0	0/0	0/1	0/0	1/1	0/0	0/0	0/1	0/1	0/0	0/1	0/0	0/0	0/0	./.	0/1	0/0	1/1	0/1	0/0	0/0	0/1	0/0	0/1	0/0	0/0	0/1	0/1	0/1	0/0	0/0	0.364	0.435
2L:6053347:6055632	DEL	0/1	1/1	1/1	1/1	0/1	0/0	1/1	0/0	0/1	1/1	0/1	0/0	0/1	0/0	1/1	0/0	0/1	1/1	0/0	0/0	0/0	0/0	1/1	0/0	0/0	0/0	0/1	0/0	0/0	0/0	0/0	0/0	0/0	0/0	0.727	0.304
2L:6056865:6057206	DEL	0/1	1/1	0/0	1/1	0/0	0/0	1/1	0/1	0/1	1/1	1/1	0/0	0/0	0/0	1/1	./.	0/1	1/1	0/0	0/0	0/0	0/0	0/0	0/0	0/0	1/1	0/1	0/0	0/0	0/1	0/1	0/0	1/1	0/0	0.636	0.391
2L:6058118:6058468	DEL	0/1	1/1	1/1	1/1	0/1	0/0	1/1	0/1	1/1	1/1	0/1	0/0	1/1	0/0	1/1	1/1	1/1	1/1	0/0	1/1	0/0	0/0	1/1	1/1	0/1	1/1	0/1	0/1	0/0	0/1	0/1	0/1	1/1	1/1	0.818	0.783
2L:6060476:6061287	DEL	1/1	1/1	0/0	1/1	1/1	1/1	./.	1/1	1/1	1/1	1/1	1/1	1/1	1/1	1/1	1/1	1/1	1/1	1/1	1/1	./.	1/1	1/1	1/1	1/1	1/1	1/1	1/1	1/1	1/1	1/1	1/1	1/1	0/0	0.818	0.913
2L:6138022:6141105	DUP	0/1	0/0	0/0	0/0	0/0	0/0	0/0	0/0	0/0	0/0	0/0	0/0	0/0	0/0	0/0	0/0	0/0	0/0	0/0	0/0	0/0	0/0	0/0	0/0	0/0	0/0	0/0	0/0	0/0	0/0	0/0	0/0	0/0	0/0	0.000	0.043
2L:6138210:6140915	DEL	0/1	0/0	0/0	0/0	0/0	0/0	0/0	0/0	0/0	0/0	0/0	0/0	0/0	0/0	0/0	0/0	0/0	0/0	0/0	0/0	0/0	0/0	0/0	0/0	0/0	0/0	0/0	0/0	0/0	0/0	0/0	0/0	0/0	0/0	0.000	0.043
2L:6159083:6160148	DEL	1/1	1/1	1/1	1/1	1/1	0/1	0/0	1/1	1/1	1/1	1/1	1/1	1/1	1/1	1/1	1/1	1/1	1/1	1/1	1/1	1/1	1/1	0/1	1/1	1/1	1/1	1/1	1/1	1/1	1/1	1/1	1/1	1/1	./.	0.909	0.957
2L:6170407:6170522	DUP	0/1	0/0	0/0	0/0	0/1	0/1	0/0	0/0	0/0	0/1	0/1	0/1	0/0	0/1	0/1	0/0	0/0	0/0	0/1	0/0	0/0	0/0	1/1	0/1	0/1	0/0	0/1	0/0	0/0	0/1	0/1	0/1	0/1	0/0	0.455	0.522
2L:6183937:6184345	DEL	1/1	1/1	1/1	1/1	1/1	0/1	1/1	1/1	1/1	1/1	./.	0/1	1/1	1/1	1/1	1/1	1/1	1/1	0/1	0/0	0/0	1/1	1/1	1/1	0/1	1/1	0/1	0/1	./.	1/1	1/1	1/1	1/1	0/0	0.909	0.826
2L:6230972:6231073	DEL	0/1	1/1	0/0	0/0	0/0	0/0	0/0	0/0	0/0	0/0	0/0	0/0	0/0	0/0	0/0	0/0	0/0	0/0	0/0	0/0	0/0	0/0	0/0	0/0	0/0	0/0	0/0	./.	0/0	0/0	0/0	0/0	0/0	0/0	0.091	0.043
2L:6275554:6275719	DEL	0/1	0/0	0/0	0/0	0/0	0/0	0/1	0/0	0/0	0/0	1/1	0/0	0/0	0/0	0/0	0/0	0/0	0/1	0/0	0/0	0/0	0/0	0/0	1/1	1/1	1/1	1/1	1/1	./.	1/1	1/1	0/1	0/1	1/1	0.182	0.522
2L:1236912:6315047	DUP	1/1	1/1	1/1	1/1	1/1	1/1	1/1	1/1	1/1	1/1	1/1	1/1	0/0	1/1	0/0	1/1	1/1	0/0	0/1	1/1	./.	1/1	0/1	1/1	1/1	1/1	1/1	1/1	1/1	1/1	1/1	1/1	0/1	1/1	1.000	0.826
2L:6338788:6339745	DEL	1/1	1/1	./.	0/0	./.	./.	./.	1/1	1/1	1/1	1/1	1/1	1/1	1/1	./.	0/0	1/1	./.	./.	./.	./.	1/1	./.	./.	./.	./.	./.	./.	./.	./.	./.	./.	./.	./.	0.545	0.217
2L:6338788:6347245	DEL	1/1	1/1	0/0	0/0	0/0	0/0	0/0	0/1	1/1	1/1	1/1	1/1	0/1	1/1	0/0	0/0	1/1	0/0	./.	0/0	./.	0/0	0/0	0/0	0/0	0/0	0/0	0/0	0/0	0/0	0/0	0/0	0/0	0/0	0.545	0.174
2L:6350940:6352400	INV	0/1	0/1	0/1	0/1	0/1	0/0	0/0	0/1	0/1	0/0	0/1	0/1	1/1	0/1	0/1	0/0	0/1	./.	0/1	0/0	0/0	0/1	0/0	0/1	0/1	0/0	0/0	0/0	0/0	0/1	0/1	0/1	0/0	0/0	0.727	0.522
2L:6447788:6448058	DEL	0/1	1/1	0/0	0/0	0/0	0/0	0/0	0/0	0/0	0/0	0/0	0/0	0/0	0/0	0/0	0/0	0/0	0/0	0/0	0/0	0/0	0/0	0/0	0/0	0/0	0/0	0/0	0/0	0/0	0/0	0/0	0/0	0/0	0/0	0.091	0.043
2L:6479339:6480874	DEL	1/1	1/1	1/1	1/1	1/1	1/1	1/1	1/1	1/1	1/1	1/1	1/1	1/1	1/1	1/1	1/1	1/1	1/1	1/1	1/1	1/1	1/1	1/1	1/1	1/1	1/1	1/1	1/1	1/1	1/1	1/1	1/1	1/1	1/1	1.000	1.000
2L:6518365:6518574	DEL	0/1	1/1	1/1	1/1	1/1	1/1	1/1	1/1	1/1	1/1	0/1	1/1	0/1	0/0	1/1	1/1	0/1	1/1	0/1	0/0	1/1	0/1	0/1	1/1	0/1	1/1	0/1	0/0	1/1	0/1	0/0	0/0	0/1	./.	1.000	0.739
2L:6547934:6548894	DEL	1/1	1/1	0/0	0/0	./.	1/1	./.	1/1	1/1	0/0	1/1	1/1	./.	1/1	./.	1/1	1/1	0/0	1/1	./.	0/0	1/1	0/0	1/1	1/1	0/0	1/1	./.	1/1	1/1	1/1	1/1	./.	./.	0.545	0.565
2L:6559735:6562112	DEL	1/1	1/1	1/1	1/1	1/1	1/1	1/1	1/1	1/1	1/1	0/1	1/1	1/1	1/1	1/1	1/1	1/1	0/0	1/1	1/1	0/0	1/1	1/1	1/1	1/1	1/1	1/1	0/0	0/0	1/1	1/1	1/1	1/1	./.	1.000	0.783
2L:6595525:6595835	DEL	0/1	0/1	0/0	0/0	0/0	./.	0/0	0/0	0/0	0/0	0/0	0/0	0/0	./.	0/0	./.	./.	0/0	0/0	1/1	0/0	0/0	./.	0/0	./.	0/0	0/0	./.	0/0	0/1	0/1	0/0	0/0	0/0	0.091	0.174
2L:6634004:6634434	DEL	0/1	0/1	0/0	./.	0/0	0/0	0/0	0/0	0/1	0/0	0/0	0/0	1/1	0/0	0/0	0/0	0/0	0/0	0/0	0/0	0/0	0/0	0/0	0/0	0/0	0/0	0/0	0/0	0/0	0/0	0/0	0/0	0/0	0/0	0.182	0.087
2L:4316176:6635811	DUP	1/1	1/1	0/0	1/1	1/1	0/1	0/1	1/1	0/0	0/0	0/0	0/1	0/1	0/1	1/1	0/0	1/1	1/1	1/1	1/1	0/0	0/0	0/0	0/0	0/1	0/0	0/0	0/0	0/0	0/1	1/1	0/0	0/1	0/0	0.636	0.522
2L:6646194:6646350	DEL	0/1	1/1	1/1	1/1	1/1	0/1	1/1	1/1	1/1	1/1	1/1	1/1	1/1	1/1	1/1	0/0	1/1	1/1	1/1	1/1	1/1	0/1	1/1	0/1	0/1	0/0	0/0	./.	0/0	1/1	1/1	0/1	0/1	1/1	1.000	0.783
2L:6707371:6707820	DEL	0/1	0/0	0/0	0/0	0/0	0/0	0/0	0/0	0/0	0/0	0/1	0/0	0/0	0/0	0/0	0/0	0/1	0/0	0/0	0/0	0/0	0/0	0/0	0/0	0/0	0/0	0/0	0/0	0/0	0/0	0/0	0/0	0/0	0/0	0.091	0.087
2L:6757730:6758474	DEL	1/1	1/1	1/1	0/0	1/1	1/1	0/0	0/0	1/1	1/1	1/1	1/1	1/1	1/1	1/1	1/1	1/1	1/1	1/1	1/1	0/0	1/1	1/1	0/0	1/1	1/1	1/1	0/0	./.	1/1	0/0	1/1	1/1	1/1	0.727	0.783
2L:6808608:6809649	DEL	0/1	1/1	1/1	1/1	1/1	0/1	1/1	1/1	1/1	1/1	1/1	1/1	1/1	1/1	1/1	1/1	1/1	1/1	1/1	1/1	0/0	1/1	0/1	1/1	1/1	1/1	1/1	1/1	1/1	1/1	1/1	1/1	1/1	1/1	1.000	0.957
2L:6811954:6812780	DUP	0/1	0/0	0/0	0/0	0/0	0/0	0/0	0/0	0/0	0/0	0/0	0/0	0/0	0/0	0/0	0/0	0/0	0/0	0/0	0/0	0/0	0/0	0/0	0/0	0/0	0/0	0/0	0/0	0/0	0/0	0/0	0/0	0/0	0/0	0.000	0.043
2L:7019117:7019848	DEL	0/1	0/0	1/1	0/1	0/1	0/0	0/1	0/0	0/0	0/1	1/1	1/1	1/1	0/0	0/0	0/0	1/1	0/0	0/1	1/1	0/0	0/0	0/0	0/0	0/0	0/0	0/0	0/0	0/0	0/0	0/0	0/1	0/0	0/0	0.636	0.261
2L:7025515:7025847	DEL	0/1	1/1	0/1	0/1	1/1	0/0	1/1	0/0	0/1	0/1	0/1	0/1	0/1	0/0	1/1	0/0	0/1	0/1	1/1	0/0	1/1	0/0	0/0	0/0	0/0	0/0	0/0	0/0	0/0	0/0	0/0	0/0	0/0	0/0	0.818	0.304
2L:7109834:7110273	DEL	1/1	1/1	1/1	1/1	1/1	1/1	1/1	1/1	1/1	1/1	1/1	1/1	1/1	0/0	1/1	0/0	1/1	1/1	0/1	0/0	./.	1/1	0/0	1/1	1/1	1/1	1/1	0/1	1/1	1/1	1/1	1/1	1/1	1/1	1.000	0.783
2L:7114494:7114724	DEL	1/1	1/1	1/1	1/1	1/1	1/1	1/1	1/1	0/1	1/1	0/1	1/1	1/1	1/1	1/1	1/1	1/1	1/1	0/1	1/1	0/0	0/1	1/1	1/1	1/1	./.	1/1	0/0	1/1	1/1	1/1	1/1	1/1	0/0	1.000	0.826
2L:7117563:7117692	DEL	0/0	0/0	0/0	0/1	0/0	0/0	0/0	0/0	0/0	0/0	0/0	0/0	0/0	0/0	0/0	0/0	0/0	0/0	0/0	0/0	./.	0/0	0/0	0/0	0/0	0/0	0/0	0/0	0/0	0/0	0/0	0/0	0/0	0/0	0.091	0.000
2L:7119915:7129535	DEL	1/1	1/1	1/1	1/1	1/1	1/1	1/1	1/1	1/1	1/1	1/1	1/1	1/1	1/1	1/1	1/1	0/0	1/1	0/0	1/1	1/1	1/1	1/1	0/0	1/1	1/1	1/1	./.	1/1	1/1	1/1	1/1	1/1	0/0	1.000	0.783
2L:7167848:7168143	DEL	0/1	0/1	0/1	0/0	0/0	0/0	0/0	0/1	0/0	0/0	0/0	0/0	0/0	0/0	0/0	0/0	0/0	0/0	0/0	0/1	0/0	0/0	0/0	0/0	0/0	0/0	0/0	0/0	0/0	0/0	0/0	0/0	0/0	0/0	0.273	0.087
2L:7169925:7172384	DEL	1/1	1/1	1/1	0/0	1/1	1/1	1/1	1/1	1/1	1/1	1/1	1/1	1/1	1/1	1/1	1/1	1/1	1/1	1/1	1/1	1/1	1/1	1/1	1/1	1/1	0/0	1/1	1/1	1/1	1/1	1/1	1/1	1/1	./.	0.909	0.913
2L:7178638:7179668	DEL	1/1	1/1	1/1	1/1	1/1	1/1	1/1	1/1	1/1	1/1	1/1	1/1	1/1	1/1	1/1	1/1	1/1	1/1	1/1	1/1	1/1	1/1	1/1	1/1	1/1	1/1	1/1	1/1	1/1	1/1	1/1	1/1	1/1	1/1	1.000	1.000
2L:7156516:7198671	DUP	0/1	0/1	0/0	1/1	0/0	0/1	0/0	0/0	0/0	0/1	0/1	0/1	1/1	0/0	0/0	1/1	0/0	0/1	0/0	0/0	0/0	0/1	0/0	0/0	0/1	0/0	0/1	0/0	0/0	0/1	0/0	0/1	0/0	0/0	0.545	0.391
2L:7216995:7217943	INV	0/1	0/1	./.	0/0	0/0	0/0	0/0	0/1	0/1	0/0	0/0	./.	0/0	0/0	0/0	0/0	0/1	0/0	./.	0/0	0/0	0/0	0/0	0/0	0/0	0/0	1/1	0/0	./.	0/1	0/0	0/0	0/0	./.	0.273	0.174
2L:7262647:7262999	DEL	0/1	0/1	./.	0/0	./.	0/0	./.	0/0	0/1	0/0	1/1	0/0	./.	0/0	./.	0/0	0/0	0/0	./.	./.	./.	0/0	./.	./.	0/0	./.	0/1	0/0	./.	0/1	1/1	0/1	0/0	0/0	0.273	0.217
2L:7263358:7270282	DUP	1/1	1/1	1/1	0/0	0/0	1/1	0/0	0/0	0/0	0/0	1/1	0/0	0/1	0/0	1/1	0/0	0/1	0/0	0/0	1/1	0/0	1/1	1/1	0/0	0/0	0/0	0/0	1/1	0/0	0/0	0/0	0/1	1/1	0/0	0.364	0.435
2L:7280082:7309605	DUP	0/1	1/1	0/1	0/1	0/0	0/1	0/0	0/0	0/1	0/1	0/0	0/0	0/0	0/0	0/0	0/0	0/0	0/0	1/1	0/0	0/0	0/0	0/0	0/0	0/0	0/0	0/1	0/0	0/0	0/1	1/1	1/1	0/0	1/1	0.545	0.304
2L:7286562:7312069	DEL	1/1	1/1	1/1	1/1	1/1	1/1	0/0	1/1	1/1	1/1	1/1	1/1	1/1	1/1	1/1	1/1	1/1	0/0	1/1	1/1	0/0	1/1	1/1	0/0	1/1	1/1	1/1	./.	1/1	1/1	1/1	1/1	1/1	0/0	0.909	0.783
2L:7312617:7312816	DEL	0/1	1/1	0/0	0/1	0/0	0/1	1/1	0/0	0/1	0/0	0/0	0/1	0/1	0/1	1/1	0/0	1/1	0/0	0/0	0/0	0/0	1/1	0/0	0/0	0/0	0/0	0/0	./.	0/0	0/1	0/1	0/1	1/1	0/0	0.545	0.435
2L:7312244:7317846	DEL	0/1	0/0	0/0	0/0	0/0	0/1	0/0	0/0	0/1	0/0	0/0	0/1	0/0	0/0	0/0	0/0	0/0	0/0	0/0	0/0	0/0	0/0	0/0	0/0	0/0	0/0	0/0	0/0	0/0	0/1	0/0	0/1	0/0	0/0	0.273	0.130
2L:7391960:7392234	DEL	0/0	0/1	0/0	0/0	0/0	0/0	0/1	0/0	0/0	0/0	0/0	0/0	0/0	0/0	0/0	0/0	0/0	0/0	0/0	0/0	0/0	0/0	0/0	0/0	0/0	0/0	0/0	./.	0/0	0/0	0/0	0/0	0/0	0/0	0.182	0.000
2L:7387418:7392585	DEL	0/1	0/0	0/0	0/0	0/0	0/0	0/0	0/0	0/0	0/0	0/0	0/0	0/0	0/0	0/0	0/0	0/0	0/0	0/0	0/1	0/0	0/0	0/0	0/0	0/0	0/0	0/0	0/0	0/0	0/0	0/0	0/0	0/0	0/0	0.000	0.087
2L:7397592:7417838	DEL	0/1	0/0	0/0	0/0	0/0	0/0	0/0	0/0	0/1	1/1	0/0	0/1	1/1	1/1	0/0	1/1	1/1	0/1	0/0	1/1	0/0	0/1	1/1	0/1	0/1	0/1	0/1	0/0	0/0	0/1	0/1	1/1	0/1	0/0	0.273	0.739
2L:7422471:7422574	DEL	1/1	1/1	./.	1/1	0/0	1/1	1/1	0/0	1/1	1/1	0/0	0/0	1/1	./.	./.	0/0	./.	1/1	0/0	0/0	1/1	1/1	1/1	1/1	0/1	./.	0/0	0/0	./.	0/1	0/1	0/0	./.	0/0	0.545	0.435
2L:7422905:7423318	DEL	1/1	1/1	./.	1/1	0/0	1/1	1/1	0/1	1/1	1/1	0/0	0/0	1/1	1/1	./.	0/0	./.	0/0	0/0	0/1	0/0	0/0	0/1	1/1	1/1	./.	1/1	0/0	0/0	0/1	1/1	./.	./.	1/1	0.636	0.478
2L:7405683:7424456	DUP	0/1	1/1	0/0	1/1	1/1	0/1	1/1	1/1	0/1	1/1	0/1	0/1	1/1	1/1	0/0	0/0	0/0	1/1	1/1	1/1	1/1	0/1	0/0	0/0	0/1	0/0	0/1	0/0	0/0	1/1	0/0	0/1	1/1	0/0	0.909	0.565
2L:7460221:7461632	DEL	0/1	0/0	1/1	1/1	0/1	1/1	1/1	1/1	1/1	0/1	1/1	0/1	0/0	1/1	0/1	0/0	0/1	0/1	1/1	0/1	0/0	0/0	0/1	1/1	1/1	1/1	1/1	1/1	1/1	0/1	0/1	1/1	1/1	1/1	0.909	0.826
2L:7466511:7466756	DEL	0/1	0/1	0/0	0/0	0/0	0/0	0/0	0/0	0/0	0/0	0/0	0/0	0/0	0/0	0/0	0/0	0/0	0/0	0/0	0/0	0/0	0/0	0/0	0/0	0/0	0/0	0/0	./.	0/0	0/0	0/0	0/0	0/0	0/0	0.091	0.043
2L:7465413:7469159	DUP	0/1	1/1	0/0	0/0	0/0	0/0	0/0	0/0	0/0	0/1	0/1	1/1	1/1	0/0	0/0	0/0	0/1	1/1	1/1	0/0	0/0	0/0	0/0	0/0	0/0	0/0	0/0	0/0	0/0	0/0	0/1	0/0	0/0	0/0	0.364	0.261
2L:7466823:7490134	DEL	0/1	0/1	0/0	./.	1/1	0/1	0/0	0/0	0/0	1/1	1/1	1/1	0/0	1/1	0/0	0/0	0/0	1/1	0/1	0/0	./.	0/1	0/0	0/0	0/0	0/0	0/1	./.	0/0	0/0	0/0	0/1	0/0	0/0	0.545	0.304
2L:7495796:7500705	DEL	0/1	1/1	0/0	0/0	0/0	0/0	0/0	1/1	0/0	0/1	0/0	0/0	0/1	0/1	0/0	0/0	0/1	0/0	0/1	0/0	0/0	0/1	0/0	0/0	0/0	0/0	0/0	0/0	0/0	0/0	0/0	0/0	0/1	0/0	0.273	0.304
2L:7530799:7532573	DEL	0/1	0/0	0/0	1/1	0/0	0/0	0/0	0/0	1/1	0/1	1/1	0/1	./.	0/0	1/1	1/1	1/1	0/0	0/1	1/1	0/0	0/1	0/1	1/1	1/1	0/0	0/0	./.	0/0	1/1	0/0	0/0	0/0	0/0	0.455	0.478
2L:7544444:7545019	DEL	0/1	0/1	0/0	0/0	0/0	0/0	0/0	0/0	0/0	0/1	0/0	0/0	0/0	0/0	0/0	0/0	0/0	0/0	0/0	0/0	0/0	0/0	0/0	0/0	0/1	0/0	0/0	0/0	0/0	0/0	0/0	0/0	0/0	0/0	0.182	0.087
2L:7577894:7580684	DEL	0/1	0/1	0/0	0/0	0/0	0/0	0/0	0/0	0/1	0/0	0/0	0/0	0/0	0/0	0/0	0/0	0/0	0/0	0/0	0/0	0/0	0/0	0/0	0/0	0/0	0/0	0/0	0/0	0/0	0/1	0/0	0/0	0/0	0/0	0.182	0.087
2L:7585168:7585341	DEL	1/1	1/1	1/1	1/1	1/1	1/1	1/1	1/1	1/1	1/1	0/1	0/1	1/1	1/1	1/1	1/1	0/0	1/1	1/1	0/0	0/0	1/1	0/0	1/1	1/1	0/0	1/1	0/0	0/0	1/1	1/1	1/1	0/0	0/0	1.000	0.609
2L:7726027:7726550	DEL	1/1	1/1	1/1	0/1	1/1	0/1	1/1	0/1	1/1	0/1	0/0	0/1	0/1	1/1	0/1	0/0	1/1	1/1	0/1	0/0	0/0	0/0	0/0	0/0	0/0	0/0	0/0	0/0	0/0	0/0	0/0	0/1	0/0	0/1	0.909	0.391
2L:7726863:7726964	DEL	1/1	1/1	1/1	0/0	1/1	0/1	1/1	0/1	1/1	0/1	0/0	0/1	0/1	1/1	0/1	1/1	0/1	1/1	1/1	0/0	0/0	0/0	0/0	0/0	0/0	0/0	0/0	0/0	0/0	0/0	0/0	0/1	0/0	0/0	0.818	0.391
2L:7813561:7814518	DEL	0/1	0/1	0/0	0/0	./.	0/0	0/0	./.	./.	0/0	./.	0/0	0/0	./.	./.	0/0	./.	0/0	0/0	0/0	0/0	0/0	0/0	0/0	0/1	0/0	0/0	0/0	0/0	0/0	0/0	0/0	0/0	0/0	0.091	0.087
2L:7814748:7814966	DEL	0/1	0/1	./.	0/0	0/0	./.	./.	./.	./.	./.	./.	./.	./.	./.	./.	./.	./.	./.	./.	./.	./.	./.	./.	0/0	0/0	./.	0/0	./.	0/0	0/0	./.	./.	./.	./.	0.091	0.043
2L:7811558:7817833	DUP	0/1	0/1	0/0	0/0	0/0	0/0	0/0	0/0	0/0	0/0	0/0	0/0	0/0	0/0	0/0	0/0	0/0	0/0	0/0	0/0	0/0	0/0	0/0	0/0	0/0	0/0	0/0	0/0	0/0	0/0	0/0	0/0	0/0	0/0	0.091	0.043
2L:7821584:7822363	DUP	1/1	0/1	1/1	1/1	1/1	0/0	0/0	1/1	1/1	0/1	1/1	1/1	1/1	1/1	1/1	1/1	1/1	1/1	0/1	0/0	0/0	0/0	1/1	1/1	0/1	1/1	1/1	0/0	0/0	1/1	1/1	0/0	1/1	0/0	0.818	0.696
2L:7822215:7822551	DEL	1/1	1/1	1/1	1/1	1/1	0/1	1/1	1/1	0/1	1/1	1/1	1/1	1/1	1/1	1/1	1/1	1/1	1/1	1/1	1/1	1/1	1/1	./.	0/1	0/1	1/1	0/1	0/0	0/1	1/1	1/1	0/1	1/1	0/0	1.000	0.870
2L:7843793:7844190	DEL	1/1	1/1	0/0	1/1	1/1	1/1	1/1	1/1	1/1	1/1	1/1	0/1	0/0	0/0	1/1	1/1	1/1	1/1	1/1	0/1	0/0	1/1	1/1	1/1	1/1	1/1	1/1	0/0	1/1	1/1	1/1	1/1	1/1	1/1	0.909	0.826
2L:7877388:7877627	DEL	1/1	0/1	0/0	1/1	1/1	0/1	0/0	0/0	0/0	0/0	0/0	0/0	0/0	0/0	0/0	1/1	0/1	0/0	0/0	1/1	0/0	0/1	0/0	0/0	0/0	0/1	0/0	0/0	0/0	0/0	0/0	0/0	0/0	0/0	0.364	0.261
2L:7924808:7924969	DEL	0/1	0/0	0/0	0/0	0/0	0/0	0/0	0/0	0/0	0/0	0/0	0/0	0/0	0/0	0/0	0/0	0/0	0/0	0/0	0/0	0/0	0/0	0/0	0/0	0/0	0/0	0/0	0/0	0/0	0/0	0/0	0/0	0/0	0/0	0.000	0.043
2L:8912545:8913191	DEL	1/1	1/1	0/0	0/0	0/1	1/1	0/1	0/1	1/1	1/1	0/0	1/1	0/0	1/1	0/0	0/1	1/1	0/1	0/1	1/1	0/0	0/1	1/1	1/1	1/1	1/1	1/1	1/1	1/1	1/1	0/1	1/1	1/1	0/0	0.727	0.826
2L:11009508:11010408	DEL	1/1	1/1	1/1	1/1	1/1	1/1	1/1	1/1	1/1	1/1	1/1	1/1	1/1	1/1	1/1	1/1	1/1	0/1	1/1	1/1	1/1	1/1	1/1	1/1	1/1	1/1	1/1	1/1	1/1	1/1	1/1	1/1	1/1	1/1	1.000	1.000
2L:8339248:8339836	DEL	1/1	1/1	1/1	1/1	1/1	1/1	1/1	1/1	1/1	1/1	1/1	1/1	1/1	./.	1/1	1/1	1/1	./.	./.	0/0	1/1	0/1	0/0	1/1	1/1	1/1	0/0	0/0	./.	1/1	1/1	1/1	1/1	1/1	1.000	0.652
2L:8744824:8748821	DUP	0/1	0/1	0/1	0/0	0/0	0/0	0/0	0/0	0/0	0/0	0/1	0/1	0/1	0/0	0/0	0/0	0/1	0/0	0/0	0/0	0/0	0/1	0/1	0/0	0/1	0/0	0/1	0/0	0/0	0/0	0/0	0/0	0/0	0/0	0.364	0.304
2L:11484206:11485270	DEL	0/1	0/1	0/0	./.	0/0	0/0	0/0	0/0	0/0	0/0	./.	0/0	0/0	./.	./.	./.	0/0	0/0	./.	0/0	0/0	0/1	./.	0/0	0/0	./.	0/0	./.	0/0	0/0	./.	0/0	0/0	0/0	0.091	0.087
2L:13975182:13975293	INV	0/1	0/0	0/0	0/0	0/0	0/0	0/0	0/0	0/0	0/0	0/0	0/0	0/0	0/0	0/0	0/0	0/0	0/0	0/0	0/0	0/0	0/0	0/0	0/0	0/0	0/0	0/0	0/0	0/0	0/0	0/0	0/0	0/0	0/0	0.000	0.043
2L:8113765:8113971	DEL	0/1	1/1	0/0	0/0	0/0	0/0	0/0	0/0	0/0	0/0	0/0	0/0	0/0	0/0	0/0	0/0	0/0	0/0	0/0	0/0	0/0	0/0	0/0	0/0	0/0	0/0	0/0	0/0	0/0	0/0	0/0	0/0	0/0	0/0	0.091	0.043
2L:8184994:8204312	DUP	0/1	0/1	1/1	0/0	0/0	0/0	0/0	0/0	0/1	0/0	0/0	0/1	1/1	0/0	0/0	0/0	0/0	0/0	1/1	1/1	0/0	0/0	0/0	0/0	1/1	0/0	0/1	1/1	0/0	0/1	0/0	0/0	0/0	0/0	0.364	0.348
2L:8241528:8241737	DEL	1/1	1/1	1/1	1/1	0/1	1/1	./.	1/1	1/1	1/1	1/1	1/1	0/0	1/1	1/1	0/0	1/1	1/1	1/1	1/1	0/0	1/1	0/0	0/0	1/1	1/1	1/1	0/0	./.	1/1	1/1	1/1	1/1	0/0	0.909	0.652
2L:8251712:8251927	DEL	1/1	0/1	1/1	0/0	1/1	1/1	0/0	1/1	0/1	1/1	0/1	1/1	1/1	1/1	1/1	0/0	1/1	1/1	1/1	1/1	0/0	1/1	1/1	1/1	1/1	1/1	0/1	./.	0/0	1/1	0/1	0/1	0/1	1/1	0.818	0.826
2L:8260378:8260548	DEL	0/1	0/0	0/0	0/0	0/0	0/0	0/0	0/0	0/0	0/0	0/0	0/0	0/0	0/0	0/0	0/0	0/0	0/0	0/0	0/0	0/0	0/0	0/1	0/0	0/0	0/0	0/0	0/0	0/0	0/0	0/0	0/0	0/0	0/0	0.000	0.087
2L:8244020:8338029	DUP	1/1	1/1	0/0	./.	0/0	1/1	0/0	0/0	1/1	1/1	1/1	1/1	./.	0/0	./.	0/0	0/0	1/1	1/1	1/1	0/0	1/1	0/0	0/0	1/1	1/1	1/1	0/0	1/1	1/1	1/1	1/1	1/1	0/0	0.545	0.565
2L:8338029:8338774	DEL	1/1	1/1	./.	./.	./.	./.	./.	./.	1/1	./.	1/1	1/1	./.	0/0	./.	1/1	1/1	0/0	0/0	1/1	1/1	1/1	0/0	0/0	1/1	0/0	1/1	./.	./.	1/1	1/1	1/1	0/0	./.	0.364	0.478
2L:8341073:8341637	DEL	0/1	1/1	1/1	0/1	1/1	1/1	0/1	0/1	1/1	1/1	1/1	0/1	1/1	1/1	1/1	0/0	0/1	0/1	0/1	1/1	1/1	1/1	0/1	1/1	1/1	1/1	1/1	0/0	0/0	1/1	0/0	0/1	1/1	1/1	1.000	0.826
2L:8250463:8346972	DEL	0/1	0/1	0/0	0/0	0/0	0/0	0/0	0/0	0/1	0/0	0/0	0/1	0/0	0/0	0/0	0/0	0/0	0/0	1/1	0/0	0/0	0/0	0/0	1/1	0/1	1/1	0/0	0/1	1/1	0/0	0/1	0/1	1/1	0/0	0.273	0.435
2L:8348918:8353018	DUP	1/1	1/1	0/0	0/0	0/1	1/1	0/0	0/0	0/1	0/0	0/0	0/0	0/0	1/1	0/0	0/1	0/0	0/0	0/0	0/0	0/0	1/1	0/0	1/1	0/1	0/0	0/1	1/1	1/1	0/0	0/0	1/1	0/0	0/0	0.364	0.435
2L:8378764:8379184	DEL	1/1	1/1	1/1	0/0	1/1	0/0	0/0	1/1	1/1	0/0	1/1	1/1	1/1	1/1	1/1	1/1	1/1	1/1	0/0	1/1	1/1	./.	1/1	1/1	./.	1/1	1/1	./.	1/1	./.	./.	0/1	1/1	./.	0.636	0.696
2L:8383891:8384167	DEL	0/0	0/0	0/0	0/0	./.	./.	0/0	0/0	0/0	0/0	0/1	./.	0/0	0/0	./.	0/0	0/0	0/0	./.	0/0	0/0	0/0	0/0	1/1	0/1	0/0	0/1	0/0	0/0	0/1	0/1	0/0	0/0	0/0	0.091	0.217
2L:8397153:8397486	DEL	0/0	0/1	./.	./.	./.	./.	./.	./.	0/0	./.	0/0	0/0	./.	0/0	./.	./.	0/0	0/0	./.	0/0	./.	0/0	0/0	./.	0/0	0/0	0/0	./.	0/0	0/0	0/0	0/0	./.	./.	0.091	0.000
2L:8385144:8415325	DUP	0/0	0/0	0/0	0/0	0/0	0/0	1/1	0/0	0/0	0/0	0/0	0/0	0/1	0/0	0/0	0/0	0/0	0/0	0/0	0/0	0/0	0/0	0/0	0/0	0/1	1/1	0/0	0/0	0/0	0/1	0/1	0/0	0/0	0/0	0.091	0.217
2L:8379522:8461386	INV	0/1	0/1	0/0	0/0	0/0	0/0	0/0	0/0	0/1	0/0	0/0	0/1	0/0	0/1	0/0	0/0	1/1	0/0	0/0	0/1	0/0	0/1	0/0	0/0	0/1	0/1	0/1	0/0	0/1	0/1	0/0	0/0	0/0	0/0	0.273	0.435
2L:8375265:8465274	INV	0/1	0/1	0/0	1/1	0/0	0/0	0/0	0/0	0/1	0/0	0/1	0/1	0/0	0/0	0/0	0/0	0/1	0/0	0/1	0/0	./.	0/1	0/1	0/0	0/1	0/0	0/0	0/0	0/0	0/0	0/0	0/0	0/0	0/0	0.455	0.261
2L:8553646:8560411	DEL	0/1	0/1	0/0	0/0	0/0	0/1	0/0	0/0	0/1	0/0	0/0	0/1	0/0	0/1	1/1	0/0	1/1	1/1	1/1	0/0	0/0	0/0	0/1	./.	0/0	0/0	0/0	0/0	0/0	0/0	0/0	0/1	0/0	0/0	0.364	0.348
2L:8591512:8591887	DEL	1/1	1/1	0/0	1/1	1/1	1/1	1/1	1/1	1/1	1/1	1/1	0/1	1/1	1/1	1/1	0/0	1/1	1/1	0/0	0/1	0/0	1/1	0/0	1/1	0/1	1/1	1/1	0/0	0/0	0/1	0/1	1/1	1/1	0/1	0.909	0.739
2L:8607004:8608626	DEL	1/1	1/1	1/1	1/1	1/1	1/1	1/1	1/1	1/1	1/1	1/1	1/1	1/1	1/1	1/1	1/1	1/1	1/1	1/1	1/1	1/1	1/1	1/1	1/1	1/1	1/1	1/1	1/1	0/0	1/1	1/1	1/1	1/1	1/1	1.000	0.957
2L:8609155:8609371	DEL	0/1	0/1	1/1	1/1	0/0	1/1	1/1	1/1	./.	1/1	1/1	1/1	1/1	1/1	0/0	0/0	1/1	1/1	1/1	1/1	1/1	1/1	1/1	./.	1/1	0/0	1/1	0/0	1/1	1/1	0/0	0/0	1/1	0/0	0.818	0.652
2L:8621606:8622234	DEL	0/1	1/1	0/0	0/0	0/0	0/0	0/0	0/0	0/0	0/0	0/0	0/0	0/0	0/0	0/0	0/1	0/0	0/0	0/0	0/0	0/0	0/0	0/0	0/0	0/0	0/0	0/0	0/0	0/0	0/0	0/0	0/0	0/0	0/0	0.091	0.087
2L:8638947:8641259	DEL	1/1	1/1	1/1	0/0	./.	0/0	./.	./.	0/0	1/1	0/0	1/1	1/1	0/0	1/1	./.	0/0	./.	0/0	0/0	1/1	1/1	1/1	0/0	1/1	./.	./.	./.	0/0	0/0	./.	0/0	0/0	./.	0.364	0.304
2L:8641781:8641973	DEL	1/1	1/1	0/0	./.	./.	./.	./.	./.	0/0	1/1	0/0	1/1	0/0	./.	./.	./.	./.	./.	0/0	0/0	0/0	./.	./.	./.	0/1	./.	0/0	0/0	0/0	0/0	./.	0/0	1/1	./.	0.273	0.130
2L:8642616:8643363	DEL	1/1	1/1	1/1	./.	0/0	0/0	./.	0/0	./.	1/1	./.	1/1	1/1	./.	./.	./.	0/0	./.	./.	0/0	0/0	1/1	0/0	./.	1/1	./.	./.	./.	./.	./.	./.	./.	0/0	./.	0.364	0.174
2L:8672857:8673158	DEL	1/1	1/1	0/0	0/0	0/0	0/0	0/0	0/0	0/0	0/0	0/0	0/0	0/0	./.	0/0	0/0	0/0	0/0	0/0	0/0	0/0	0/0	./.	0/0	0/0	0/0	0/0	0/0	0/0	0/0	1/1	0/0	0/0	0/0	0.091	0.087
2L:8673369:8674331	DEL	0/1	0/0	0/0	1/1	0/0	0/1	0/0	0/1	0/1	0/0	0/1	0/1	1/1	0/0	0/0	0/0	0/1	0/0	0/0	0/1	0/0	0/1	0/0	0/0	0/0	0/0	0/1	0/0	0/1	0/1	0/1	0/1	0/0	0/0	0.545	0.435
2L:8727366:8728639	DEL	1/1	1/1	0/0	1/1	1/1	1/1	./.	1/1	1/1	1/1	./.	0/0	1/1	0/0	1/1	0/0	0/0	1/1	0/0	0/0	0/0	1/1	./.	0/0	1/1	./.	1/1	./.	./.	1/1	1/1	1/1	./.	./.	0.636	0.435
2L:8740224:8741059	DEL	1/1	1/1	1/1	1/1	1/1	1/1	1/1	1/1	1/1	1/1	1/1	1/1	1/1	1/1	1/1	1/1	1/1	1/1	1/1	1/1	0/0	1/1	1/1	1/1	1/1	0/0	1/1	1/1	1/1	1/1	1/1	1/1	1/1	1/1	1.000	0.913
2L:8749016:8749403	DEL	1/1	1/1	1/1	0/0	1/1	0/1	1/1	1/1	0/1	1/1	1/1	0/1	1/1	1/1	1/1	0/0	1/1	0/1	0/0	0/1	./.	1/1	1/1	1/1	0/1	0/1	1/1	0/0	1/1	1/1	1/1	0/0	1/1	0/1	0.909	0.783
2L:8784252:8784466	DEL	0/0	0/1	0/0	0/0	./.	0/0	0/0	0/0	0/0	0/0	0/0	0/0	0/0	./.	0/0	0/0	./.	0/0	./.	0/0	0/0	0/0	0/0	./.	./.	0/0	0/0	./.	0/0	0/0	0/0	0/0	0/0	0/0	0.091	0.000
2L:8793403:8793815	DEL	1/1	1/1	1/1	1/1	1/1	0/1	1/1	1/1	0/1	1/1	1/1	0/1	0/0	0/0	1/1	1/1	1/1	1/1	0/1	1/1	1/1	1/1	1/1	1/1	0/1	1/1	1/1	1/1	0/0	0/1	1/1	1/1	0/1	0/0	1.000	0.826
2L:8797441:8797644	INV	0/0	0/1	0/0	0/0	0/0	0/0	0/0	0/0	0/0	0/0	0/0	0/0	0/0	0/0	0/0	0/0	0/0	0/0	0/0	0/0	0/0	0/0	0/0	0/0	0/0	0/0	0/0	0/0	0/0	0/0	0/0	0/0	0/0	0/0	0.091	0.000
2L:8809116:8809419	DEL	0/1	1/1	0/1	0/0	0/1	0/1	0/0	0/0	0/0	0/0	0/0	0/0	0/0	0/0	0/1	0/0	0/0	0/0	0/1	0/0	0/0	1/1	0/0	0/0	0/0	0/0	0/0	0/0	0/0	0/0	0/0	0/0	0/0	0/0	0.364	0.174
2L:8841542:8842247	DEL	1/1	1/1	0/1	0/0	0/1	0/1	0/1	0/1	0/1	1/1	0/0	0/1	0/1	0/0	0/1	0/1	0/1	0/1	0/0	0/0	0/0	1/1	0/1	0/0	0/0	0/0	0/1	0/0	0/0	0/1	0/1	0/1	0/0	0/0	0.818	0.522
2L:8924625:8924815	DEL	0/1	0/0	0/0	0/0	0/0	0/0	0/0	0/0	0/1	0/0	0/0	0/0	0/0	0/0	0/0	0/0	0/0	0/0	0/0	0/0	0/0	0/0	0/0	0/0	0/0	0/0	0/0	0/0	0/0	0/0	0/0	0/1	0/0	0/0	0.091	0.087
2L:8958971:8959252	DUP	0/1	1/1	0/0	0/0	0/0	0/0	0/0	0/0	0/0	0/0	0/0	0/0	0/0	0/0	0/0	0/0	0/0	0/0	0/0	0/0	0/0	0/0	0/0	0/0	0/0	0/0	0/0	0/0	0/0	0/0	0/0	0/0	0/0	0/0	0.091	0.043
2L:8967634:8968367	DEL	0/1	0/0	0/0	0/0	0/0	0/0	0/0	0/0	0/0	0/0	0/0	0/0	0/0	0/0	0/0	0/0	0/0	0/0	0/0	0/0	0/0	0/0	0/0	0/0	0/0	0/0	0/0	0/0	0/0	0/0	0/0	0/0	0/0	0/0	0.000	0.043
2L:8978039:8978195	DEL	1/1	1/1	1/1	0/0	1/1	1/1	0/0	1/1	0/1	1/1	1/1	0/0	1/1	0/1	1/1	./.	0/0	0/0	1/1	1/1	1/1	1/1	0/0	1/1	1/1	1/1	1/1	0/0	0/0	1/1	1/1	0/1	1/1	./.	0.727	0.696
2L:9013176:9013278	DEL	0/1	0/0	./.	./.	1/1	1/1	1/1	0/0	1/1	1/1	0/0	1/1	1/1	1/1	1/1	1/1	1/1	1/1	1/1	0/0	1/1	1/1	1/1	1/1	1/1	1/1	./.	0/0	1/1	1/1	1/1	1/1	0/0	./.	0.545	0.783
2L:9051335:9051538	DEL	0/1	0/0	0/0	0/1	0/0	1/1	0/1	0/0	0/0	0/0	1/1	0/1	1/1	1/1	0/0	1/1	0/0	0/0	0/0	0/0	0/0	0/1	0/0	0/0	1/1	0/1	1/1	0/0	0/0	0/1	0/0	0/0	0/0	0/0	0.455	0.391
2L:9076331:9077767	DEL	1/1	1/1	1/1	0/1	1/1	1/1	1/1	1/1	1/1	1/1	1/1	1/1	1/1	1/1	1/1	1/1	1/1	1/1	1/1	1/1	1/1	1/1	1/1	./.	1/1	1/1	1/1	1/1	1/1	1/1	1/1	1/1	1/1	1/1	1.000	0.957
2L:9076331:9077795	DEL	0/1	1/1	0/1	0/1	1/1	1/1	0/1	0/1	1/1	0/1	0/1	1/1	1/1	0/1	0/1	1/1	1/1	1/1	1/1	1/1	0/1	1/1	0/1	./.	0/1	0/0	0/1	1/1	0/0	0/1	0/1	0/1	0/1	1/1	1.000	0.870
2L:9113720:9114603	DEL	1/1	1/1	1/1	0/0	1/1	1/1	0/1	1/1	1/1	1/1	1/1	1/1	0/0	0/0	1/1	1/1	1/1	1/1	0/1	1/1	0/0	1/1	1/1	0/0	1/1	./.	1/1	./.	0/0	1/1	1/1	1/1	./.	./.	0.909	0.609
2L:9097217:9133026	DUP	0/1	0/1	0/0	0/0	0/0	0/1	0/0	0/0	1/1	1/1	0/0	0/0	1/1	0/0	0/0	0/0	0/0	0/0	0/0	1/1	0/0	0/0	0/0	0/0	0/1	0/0	0/1	0/0	0/0	0/1	0/0	1/1	1/1	1/1	0.364	0.391
2L:9110103:9147585	DEL	0/1	0/0	./.	0/0	0/0	0/1	0/0	0/0	0/0	0/1	0/1	0/0	0/0	0/0	0/0	0/0	0/1	0/0	0/0	0/0	./.	0/0	0/1	0/0	0/0	0/0	0/0	0/0	0/0	0/0	0/0	0/0	0/0	0/1	0.273	0.174
2L:9169719:9171710	DEL	1/1	1/1	1/1	0/1	1/1	1/1	1/1	1/1	1/1	1/1	1/1	1/1	1/1	1/1	0/1	1/1	1/1	1/1	1/1	0/1	0/0	1/1	1/1	1/1	1/1	1/1	1/1	1/1	1/1	1/1	1/1	1/1	1/1	1/1	1.000	0.957
2L:9193183:9195947	DUP	0/0	0/1	0/0	0/0	0/0	0/0	0/0	0/1	0/0	0/0	0/0	0/0	0/0	0/0	0/1	0/0	1/1	0/0	0/0	0/0	0/0	0/0	0/0	0/0	0/1	1/1	0/0	0/0	0/0	0/1	0/1	0/1	0/1	1/1	0.182	0.391
2L:9193436:9196280	DEL	0/0	0/0	0/0	0/0	0/0	0/1	0/0	0/0	0/0	0/0	0/0	0/1	0/0	0/1	0/1	0/0	0/1	0/0	0/0	0/0	0/0	0/0	0/0	0/0	0/1	0/0	0/1	0/0	1/1	0/1	1/1	0/1	0/0	0/0	0.182	0.391
2L:9193969:9197161	DUP	0/1	0/0	0/0	0/0	0/0	0/1	0/0	0/0	0/1	0/0	0/0	0/0	0/0	0/0	0/0	0/0	0/0	0/0	0/0	0/0	0/0	0/0	0/0	0/0	0/1	0/0	0/1	0/0	0/0	0/0	0/1	0/0	0/1	0/0	0.182	0.217
2L:9210935:9211127	DEL	0/0	0/1	0/0	0/0	0/0	0/0	0/0	0/0	0/0	0/0	0/0	0/0	0/0	0/0	0/0	0/0	0/0	0/0	0/0	0/0	0/0	0/0	0/0	0/0	0/0	0/0	0/0	0/0	0/0	0/0	0/0	0/0	0/0	0/0	0.091	0.000
2L:9310128:9310228	DUP	1/1	1/1	0/0	0/0	0/1	0/1	0/1	0/0	0/0	0/1	1/1	0/0	0/0	0/1	0/0	0/0	0/0	1/1	0/1	0/0	0/0	0/0	0/0	1/1	1/1	1/1	1/1	0/0	0/0	1/1	1/1	0/0	1/1	0/0	0.545	0.478
2L:9352453:9353057	DEL	1/1	1/1	1/1	1/1	1/1	1/1	0/0	1/1	1/1	1/1	1/1	1/1	1/1	1/1	1/1	0/1	1/1	1/1	1/1	1/1	1/1	1/1	1/1	1/1	1/1	./.	1/1	1/1	0/0	1/1	1/1	0/1	1/1	1/1	0.909	0.913
2L:9353639:9354017	DEL	1/1	1/1	0/0	1/1	1/1	0/1	1/1	1/1	0/1	1/1	1/1	0/1	1/1	1/1	1/1	1/1	1/1	1/1	1/1	1/1	1/1	1/1	1/1	1/1	0/1	1/1	1/1	0/0	1/1	1/1	1/1	1/1	1/1	0/0	0.909	0.913
2L:9394726:9394977	DEL	0/1	0/1	0/0	0/0	1/1	0/0	1/1	0/0	1/1	0/0	0/1	1/1	0/0	0/1	0/0	0/0	0/0	0/1	1/1	0/0	0/1	1/1	0/0	0/0	0/0	0/0	0/0	./.	0/0	0/1	0/0	0/1	0/1	0/0	0.545	0.391
2L:9413672:9418175	DEL	1/1	1/1	1/1	1/1	1/1	1/1	1/1	0/1	1/1	1/1	0/0	1/1	1/1	1/1	1/1	1/1	1/1	1/1	1/1	1/1	1/1	1/1	1/1	1/1	1/1	1/1	1/1	1/1	1/1	1/1	1/1	1/1	1/1	0/0	0.909	0.957
2L:9419117:9419809	DEL	0/1	0/0	0/0	0/1	0/1	0/1	0/0	0/1	0/1	0/0	0/0	0/0	0/1	0/0	0/0	0/0	0/0	0/0	0/0	0/0	1/1	0/0	0/0	0/0	0/1	0/0	0/0	0/1	0/0	0/1	1/1	0/0	0/1	0/1	0.455	0.391
2L:9431604:9431820	DEL	0/1	0/1	1/1	1/1	1/1	1/1	1/1	1/1	1/1	1/1	1/1	1/1	1/1	1/1	1/1	0/0	1/1	1/1	1/1	1/1	0/0	1/1	1/1	1/1	1/1	1/1	1/1	1/1	1/1	1/1	0/1	1/1	1/1	1/1	1.000	0.913
2L:9435535:9436130	DUP	0/1	0/0	0/0	0/0	0/1	0/1	0/0	0/0	0/0	0/0	0/0	0/0	0/0	0/0	0/1	0/0	0/0	0/1	0/1	0/0	0/0	0/0	0/0	0/0	0/0	0/0	0/0	0/0	0/0	0/0	0/0	0/0	0/0	0/0	0.182	0.174
2L:9251380:9436111	DUP	1/1	0/1	0/1	0/0	0/1	1/1	0/0	0/1	0/0	0/0	0/0	0/0	0/0	0/0	0/1	0/0	0/0	1/1	0/1	0/1	0/0	0/1	0/0	0/0	0/0	0/0	0/0	0/0	0/0	0/0	0/0	0/0	0/0	0/0	0.455	0.261
2L:9436962:9437380	DEL	1/1	1/1	1/1	1/1	1/1	0/1	0/0	1/1	1/1	1/1	1/1	0/1	1/1	1/1	1/1	1/1	1/1	1/1	0/1	0/1	0/1	1/1	0/1	1/1	1/1	1/1	1/1	1/1	1/1	1/1	1/1	1/1	1/1	0/0	0.909	0.957
2L:9455259:9455546	DEL	0/0	0/1	0/1	1/1	1/1	0/1	0/0	0/1	1/1	0/1	0/1	0/1	1/1	1/1	0/1	0/0	0/1	0/1	0/0	0/0	0/1	0/0	0/0	0/0	1/1	0/0	0/1	0/0	0/0	0/1	1/1	1/1	1/1	0/0	0.909	0.522
2L:9459777:9460260	DEL	0/1	0/1	0/0	0/1	0/1	0/1	0/0	0/1	0/1	0/0	0/1	0/1	1/1	0/0	0/1	0/0	0/0	0/1	0/0	0/1	0/0	0/0	0/0	0/1	0/1	0/0	0/1	0/0	0/0	0/1	0/1	0/1	0/0	./.	0.727	0.478
2L:9476844:9477184	DEL	1/1	1/1	1/1	1/1	1/1	0/1	1/1	1/1	1/1	1/1	1/1	1/1	0/0	1/1	1/1	./.	1/1	1/1	1/1	1/1	0/0	1/1	1/1	1/1	0/1	1/1	1/1	0/0	1/1	0/1	0/1	1/1	1/1	0/1	1.000	0.826
2L:9478011:9478414	DEL	1/1	1/1	1/1	1/1	0/0	1/1	0/0	1/1	1/1	1/1	1/1	1/1	1/1	1/1	1/1	0/0	1/1	1/1	1/1	1/1	1/1	./.	0/1	0/0	1/1	0/0	1/1	0/0	1/1	1/1	1/1	1/1	1/1	0/0	0.818	0.739
2L:9493255:9493845	DEL	1/1	1/1	1/1	1/1	1/1	1/1	1/1	1/1	1/1	1/1	1/1	1/1	1/1	1/1	1/1	0/0	0/1	1/1	1/1	1/1	1/1	1/1	1/1	1/1	1/1	1/1	1/1	1/1	1/1	1/1	1/1	1/1	1/1	1/1	1.000	0.957
2L:9494515:9494828	DEL	0/1	0/1	0/0	1/1	0/1	1/1	1/1	0/1	0/0	0/1	1/1	1/1	1/1	0/0	0/1	0/0	0/0	0/0	0/1	0/0	1/1	./.	0/0	1/1	1/1	1/1	0/1	0/0	0/0	1/1	1/1	1/1	1/1	1/1	0.818	0.609
2L:9498984:9500458	DEL	0/1	0/1	0/1	0/0	0/0	0/0	0/0	0/0	0/1	0/0	0/0	1/1	0/0	0/0	0/0	0/0	0/0	0/0	0/0	0/0	0/0	0/0	0/0	0/0	0/1	0/0	0/0	0/0	0/0	0/0	0/0	0/1	1/1	1/1	0.364	0.217
2L:9528348:9529404	DEL	1/1	1/1	1/1	1/1	0/0	0/0	./.	0/0	1/1	0/0	1/1	1/1	1/1	0/0	1/1	1/1	1/1	1/1	1/1	1/1	./.	1/1	1/1	1/1	1/1	0/0	1/1	1/1	1/1	1/1	1/1	1/1	1/1	1/1	0.545	0.870
2L:9545265:9545478	DEL	0/1	1/1	0/0	1/1	1/1	0/0	1/1	0/1	0/0	0/0	./.	0/1	0/0	0/0	0/0	./.	0/1	1/1	0/1	./.	0/0	0/0	0/0	0/0	0/0	0/0	0/0	./.	0/0	0/0	0/0	0/1	0/0	0/0	0.545	0.217
2L:9697607:9718321	DEL	1/1	1/1	./.	1/1	0/0	1/1	1/1	1/1	1/1	0/0	1/1	1/1	1/1	1/1	0/0	./.	0/0	0/0	1/1	./.	1/1	1/1	1/1	0/0	0/0	./.	0/0	0/0	0/0	0/1	0/1	0/1	1/1	0/0	0.727	0.478
2L:9729937:9731349	DEL	1/1	1/1	./.	0/0	1/1	1/1	0/0	1/1	1/1	1/1	1/1	1/1	1/1	1/1	1/1	1/1	1/1	1/1	1/1	1/1	./.	1/1	1/1	1/1	1/1	0/0	1/1	1/1	1/1	1/1	1/1	1/1	1/1	./.	0.727	0.870
2L:9740175:9740713	DEL	1/1	1/1	0/0	0/1	0/0	1/1	0/0	1/1	0/1	0/1	0/1	1/1	0/0	0/0	0/0	0/0	0/0	0/0	1/1	0/1	0/0	0/1	0/0	1/1	1/1	1/1	./.	1/1	1/1	1/1	1/1	0/1	0/0	1/1	0.727	0.565
2L:9756058:9756323	INV	0/1	0/1	0/0	0/1	0/0	0/0	0/0	0/0	0/0	0/0	0/0	0/0	0/0	0/0	0/0	0/0	0/0	0/1	0/1	0/0	0/0	0/0	0/0	0/0	0/1	0/0	0/0	0/0	0/0	0/0	0/0	0/0	0/0	0/0	0.182	0.174
2L:9756323:9756527	DEL	1/1	1/1	0/0	1/1	1/1	1/1	1/1	1/1	1/1	1/1	1/1	1/1	1/1	1/1	1/1	1/1	1/1	0/1	1/1	0/0	0/1	1/1	0/0	1/1	1/1	1/1	1/1	0/0	0/0	1/1	0/1	1/1	1/1	1/1	0.909	0.826
2L:9763770:9764132	DEL	1/1	1/1	1/1	0/1	1/1	1/1	1/1	1/1	1/1	1/1	1/1	0/1	1/1	1/1	0/1	0/0	1/1	0/1	1/1	1/1	1/1	1/1	1/1	0/1	0/1	1/1	0/1	1/1	0/0	1/1	1/1	0/1	1/1	0/1	1.000	0.913
2L:9782742:9783090	DEL	0/1	1/1	1/1	0/0	1/1	0/1	0/0	0/1	0/1	1/1	0/1	0/0	0/0	0/1	0/1	0/0	0/1	0/1	1/1	1/1	1/1	0/0	0/0	0/0	0/0	0/0	0/0	0/0	0/0	0/0	0/0	0/1	0/0	0/0	0.727	0.391
2L:9807318:9808040	DEL	1/1	1/1	0/0	1/1	1/1	1/1	1/1	1/1	1/1	1/1	1/1	1/1	1/1	1/1	1/1	1/1	0/1	1/1	1/1	0/1	0/0	1/1	1/1	1/1	1/1	./.	1/1	1/1	1/1	1/1	1/1	1/1	1/1	1/1	0.909	0.913
2L:9852608:9854704	DEL	0/1	0/1	0/0	0/0	0/0	0/0	0/0	0/0	0/0	0/0	0/0	0/0	0/0	0/0	0/0	0/0	0/0	0/0	0/0	0/0	0/0	0/0	0/0	0/0	0/0	0/0	0/0	0/0	0/0	0/0	0/0	0/0	0/0	0/0	0.091	0.043
2L:9866144:9866389	DEL	1/1	1/1	1/1	1/1	1/1	1/1	1/1	1/1	1/1	1/1	1/1	1/1	1/1	1/1	1/1	1/1	1/1	1/1	1/1	0/0	0/0	1/1	1/1	0/0	1/1	1/1	1/1	1/1	1/1	0/1	1/1	1/1	0/1	1/1	1.000	0.870
2L:9904176:9905122	DEL	1/1	1/1	1/1	0/1	1/1	1/1	1/1	1/1	1/1	1/1	1/1	1/1	1/1	1/1	1/1	1/1	1/1	1/1	1/1	1/1	1/1	1/1	1/1	1/1	1/1	1/1	1/1	1/1	1/1	1/1	1/1	1/1	1/1	0/0	1.000	0.957
2L:9913517:9915860	DEL	1/1	1/1	1/1	1/1	1/1	1/1	1/1	1/1	1/1	1/1	1/1	1/1	1/1	1/1	1/1	1/1	1/1	1/1	1/1	1/1	1/1	1/1	1/1	1/1	1/1	1/1	1/1	1/1	1/1	1/1	1/1	1/1	1/1	1/1	1.000	1.000
2L:9917943:9918294	DEL	1/1	1/1	1/1	0/0	1/1	1/1	0/1	1/1	1/1	1/1	1/1	1/1	1/1	1/1	1/1	1/1	1/1	1/1	1/1	0/0	0/0	1/1	1/1	1/1	0/1	1/1	1/1	0/0	0/1	1/1	1/1	0/1	1/1	0/1	0.909	0.870
2L:9935062:9935305	DEL	0/1	0/0	0/0	0/1	0/0	0/0	0/0	0/0	0/0	0/1	0/1	0/0	0/0	0/0	0/1	0/0	0/0	0/0	0/0	0/1	0/0	1/1	1/1	0/0	0/0	0/0	0/0	0/0	0/0	0/0	0/0	0/0	0/0	0/0	0.273	0.217
2L:9946866:9947297	DEL	1/1	1/1	1/1	1/1	1/1	1/1	1/1	1/1	1/1	1/1	1/1	1/1	1/1	1/1	1/1	0/0	1/1	1/1	0/1	0/0	0/0	0/1	0/1	1/1	1/1	1/1	1/1	0/0	1/1	1/1	1/1	1/1	1/1	0/1	1.000	0.826
2L:9946865:9947391	INV	1/1	1/1	0/1	0/1	0/1	0/0	0/1	0/1	0/1	0/1	0/1	0/1	0/1	0/0	0/0	0/1	0/1	0/1	1/1	0/0	0/0	0/0	0/0	0/0	1/1	0/1	0/1	0/0	0/0	0/1	0/1	0/1	1/1	0/1	0.909	0.609
2L:9947989:9948136	DEL	0/1	0/0	0/0	0/0	0/0	0/0	0/0	0/0	0/0	0/0	0/0	0/0	0/0	0/0	0/0	0/0	0/0	0/0	0/0	0/0	0/0	0/0	0/0	0/0	0/0	0/0	0/0	0/0	0/0	0/0	0/0	0/0	0/0	0/0	0.000	0.043
2L:9965996:9967297	DEL	1/1	1/1	1/1	1/1	1/1	1/1	1/1	1/1	1/1	1/1	1/1	1/1	1/1	1/1	1/1	1/1	1/1	1/1	1/1	1/1	./.	1/1	1/1	1/1	1/1	1/1	1/1	1/1	0/0	1/1	1/1	1/1	1/1	0/0	1.000	0.870
2L:9974883:9975305	DEL	1/1	0/1	0/0	0/0	1/1	0/1	0/1	0/0	0/0	0/0	1/1	0/1	0/1	0/0	0/0	0/0	1/1	1/1	0/0	0/1	0/0	0/0	1/1	1/1	0/1	1/1	1/1	1/1	0/0	0/1	0/0	0/1	1/1	1/1	0.545	0.652
2L:9979688:9979924	DEL	0/1	0/1	0/0	0/0	0/0	0/0	0/0	0/0	0/0	0/0	0/0	0/0	0/0	0/0	0/0	0/0	0/0	0/0	0/0	0/0	0/0	0/0	0/0	0/0	0/0	0/0	0/0	0/0	0/0	0/0	0/0	0/0	0/0	0/0	0.091	0.043
2L:9985588:9987958	DEL	1/1	1/1	1/1	1/1	1/1	1/1	1/1	1/1	1/1	1/1	1/1	1/1	1/1	1/1	1/1	1/1	1/1	1/1	1/1	1/1	1/1	1/1	1/1	1/1	1/1	1/1	1/1	1/1	1/1	1/1	1/1	1/1	1/1	0/0	1.000	0.957
2L:10000264:10000582	DEL	1/1	1/1	1/1	1/1	1/1	1/1	1/1	1/1	0/1	1/1	1/1	1/1	1/1	1/1	1/1	./.	1/1	1/1	1/1	1/1	0/0	1/1	1/1	0/0	1/1	1/1	1/1	./.	0/0	1/1	1/1	1/1	1/1	0/0	1.000	0.739
2L:10026870:10028224	DEL	1/1	1/1	1/1	1/1	1/1	1/1	1/1	1/1	1/1	1/1	1/1	1/1	0/0	1/1	1/1	1/1	1/1	1/1	1/1	1/1	1/1	1/1	1/1	1/1	1/1	1/1	1/1	0/0	1/1	1/1	1/1	1/1	1/1	0/0	1.000	0.870
2L:10051989:10052944	DEL	1/1	1/1	0/1	0/0	1/1	1/1	0/1	1/1	0/1	0/1	0/1	1/1	0/1	1/1	1/1	0/1	0/1	1/1	0/1	0/0	1/1	1/1	0/1	0/1	0/0	1/1	0/1	0/0	0/0	0/0	0/1	0/1	0/1	1/1	0.909	0.783
2L:10057712:10057933	DEL	0/1	1/1	1/1	1/1	1/1	1/1	0/0	1/1	1/1	1/1	0/0	1/1	1/1	1/1	1/1	./.	0/0	1/1	./.	0/0	0/0	1/1	0/0	./.	1/1	1/1	1/1	0/0	./.	0/1	0/1	1/1	0/0	0/0	0.818	0.522
2L:10058926:10059328	DEL	0/1	0/1	0/0	0/0	0/1	0/0	0/0	0/0	0/1	0/0	0/1	0/1	0/0	0/0	0/0	0/0	0/0	0/0	0/1	0/0	0/0	0/0	0/0	0/1	0/1	./.	0/1	0/0	0/0	0/1	0/1	1/1	0/0	0/0	0.455	0.348
2L:10098068:10098840	DEL	0/1	0/0	0/0	0/0	0/0	0/1	0/0	0/0	0/0	0/0	0/0	0/0	0/0	0/1	0/0	0/0	0/0	0/0	0/0	0/0	0/0	0/0	0/0	0/0	0/0	0/0	0/0	0/0	0/0	0/0	0/0	0/0	0/0	0/0	0.091	0.087
2L:10129819:10130081	DEL	1/1	1/1	./.	0/0	0/0	0/0	0/0	0/0	0/0	0/0	1/1	1/1	0/0	./.	0/0	./.	./.	./.	1/1	0/0	0/0	0/0	0/0	./.	1/1	0/0	0/0	0/0	0/0	0/1	0/1	0/0	1/1	./.	0.273	0.261
2L:10130656:10131271	DEL	1/1	1/1	./.	0/0	./.	0/1	./.	0/0	0/0	0/0	1/1	1/1	./.	1/1	0/0	0/0	0/0	0/0	0/0	0/1	./.	0/0	0/0	0/0	1/1	0/1	0/0	0/0	0/0	0/0	0/0	0/0	0/0	0/0	0.364	0.217
2L:10164446:10166107	DEL	1/1	1/1	1/1	1/1	0/1	1/1	1/1	1/1	1/1	1/1	0/1	1/1	1/1	1/1	0/0	0/0	1/1	0/0	1/1	1/1	./.	0/0	0/1	1/1	1/1	1/1	1/1	0/0	0/0	1/1	1/1	1/1	0/1	1/1	1.000	0.696
2L:10168554:10168783	DEL	0/0	0/1	0/0	0/0	0/0	0/0	0/0	0/0	0/0	0/0	0/0	0/0	0/0	0/0	0/0	0/0	0/0	0/0	0/0	0/0	0/0	0/0	0/0	0/0	0/0	0/0	0/0	0/0	0/0	0/0	0/0	0/0	0/0	0/0	0.091	0.000
2L:10169139:10170430	DEL	1/1	1/1	1/1	1/1	1/1	1/1	1/1	1/1	1/1	1/1	1/1	1/1	1/1	1/1	0/1	1/1	1/1	1/1	1/1	1/1	1/1	0/1	1/1	1/1	1/1	0/0	1/1	1/1	1/1	1/1	1/1	0/1	1/1	1/1	1.000	0.957
2L:9783533:10171065	DEL	0/0	0/0	0/0	0/0	0/0	0/0	0/0	0/0	0/0	0/0	0/0	0/0	0/0	0/0	0/0	0/0	0/0	0/0	0/0	0/0	0/0	0/0	0/0	0/0	0/0	0/0	0/0	0/0	0/0	0/0	0/0	0/0	0/1	0/0	0.000	0.043
2L:10171802:10171954	DEL	1/1	1/1	1/1	0/1	1/1	0/1	./.	0/0	1/1	1/1	0/0	1/1	1/1	1/1	0/1	0/0	1/1	0/0	0/0	0/0	0/0	0/0	1/1	0/0	0/1	0/1	0/1	0/0	0/0	0/0	0/0	0/0	0/0	0/0	0.727	0.391
2L:10172500:10173046	DEL	1/1	0/1	0/0	0/0	0/0	0/0	0/0	0/0	0/1	0/0	0/0	0/0	1/1	0/1	0/0	0/0	0/0	0/0	0/0	0/1	0/0	0/0	0/0	0/0	0/0	0/0	0/0	0/0	0/0	0/0	0/0	0/0	0/0	0/0	0.182	0.174
2L:1979011:10185588	DUP	0/1	1/1	1/1	0/1	1/1	0/1	0/1	1/1	1/1	0/1	1/1	1/1	1/1	1/1	0/1	1/1	1/1	0/1	0/1	0/1	1/1	0/1	0/1	1/1	0/1	1/1	0/1	1/1	1/1	1/1	1/1	1/1	0/1	0/1	1.000	1.000
2L:10195564:10195912	DEL	1/1	0/1	1/1	1/1	1/1	0/1	0/1	1/1	1/1	0/1	0/1	0/1	0/1	1/1	0/1	0/0	1/1	1/1	1/1	1/1	1/1	0/1	0/0	1/1	0/1	1/1	1/1	0/0	0/1	1/1	1/1	0/1	1/1	1/1	1.000	0.870
2L:10207884:10212274	DEL	1/1	1/1	1/1	1/1	1/1	1/1	1/1	1/1	1/1	1/1	1/1	1/1	1/1	1/1	1/1	1/1	1/1	1/1	1/1	1/1	1/1	1/1	1/1	1/1	1/1	1/1	1/1	1/1	1/1	1/1	1/1	1/1	1/1	1/1	1.000	1.000
2L:10251724:10251853	DEL	1/1	0/1	0/0	0/0	0/0	0/0	0/0	0/0	0/0	0/0	0/0	0/0	0/0	0/0	0/0	0/0	0/0	0/0	0/0	0/0	0/0	0/0	0/0	0/0	0/0	0/0	0/0	0/0	0/0	0/0	0/0	0/0	0/0	0/0	0.091	0.043
2L:10277939:10278148	DEL	0/1	0/1	1/1	1/1	1/1	1/1	1/1	1/1	1/1	1/1	1/1	1/1	1/1	1/1	1/1	1/1	1/1	1/1	1/1	1/1	0/0	1/1	1/1	1/1	1/1	1/1	1/1	1/1	1/1	1/1	1/1	1/1	1/1	1/1	1.000	0.957
2L:10303407:10307853	DEL	1/1	1/1	1/1	1/1	1/1	1/1	1/1	1/1	1/1	1/1	1/1	1/1	1/1	1/1	1/1	1/1	1/1	1/1	1/1	1/1	1/1	1/1	1/1	1/1	1/1	1/1	1/1	1/1	1/1	1/1	1/1	1/1	1/1	1/1	1.000	1.000
2L:10324021:10324544	DEL	1/1	1/1	./.	0/0	1/1	1/1	1/1	./.	1/1	1/1	1/1	1/1	0/0	1/1	1/1	0/0	0/1	1/1	1/1	0/0	0/0	0/1	0/1	1/1	1/1	./.	1/1	1/1	1/1	1/1	1/1	1/1	0/0	1/1	0.727	0.739
2L:10324940:10325644	DEL	1/1	1/1	0/1	1/1	1/1	1/1	1/1	1/1	0/1	1/1	1/1	1/1	0/1	0/1	0/1	0/1	0/1	1/1	1/1	1/1	0/0	0/1	1/1	1/1	1/1	1/1	1/1	1/1	1/1	1/1	1/1	1/1	1/1	./.	1.000	0.913
2L:10164361:10379707	DUP	0/1	0/1	0/0	0/1	0/0	0/0	0/0	0/0	0/1	0/0	0/0	0/0	0/0	1/1	0/0	0/0	0/0	0/0	0/1	0/0	0/0	0/0	0/0	0/0	0/1	1/1	0/1	0/0	0/0	0/0	0/0	0/0	0/0	0/0	0.273	0.261
2L:10371377:10379604	DEL	1/1	0/1	0/1	0/0	0/0	0/0	0/0	0/0	0/0	0/0	0/0	0/0	0/1	0/0	0/0	0/0	0/0	0/0	0/0	0/0	0/0	0/1	0/0	0/0	0/1	0/0	1/1	0/0	./.	1/1	0/0	0/1	0/0	0/0	0.182	0.304
2L:10393640:10393852	DEL	0/0	0/1	0/0	0/0	1/1	1/1	0/0	1/1	1/1	1/1	1/1	1/1	0/0	0/0	1/1	0/0	1/1	0/0	1/1	0/0	0/0	0/0	./.	1/1	1/1	0/1	1/1	./.	./.	1/1	1/1	1/1	1/1	0/0	0.727	0.478
2L:10407498:10408888	DEL	1/1	0/1	1/1	0/1	0/1	0/0	0/1	0/1	0/0	0/0	0/0	0/1	0/0	0/0	0/0	0/0	0/0	0/0	0/0	1/1	1/1	0/1	0/0	0/0	0/1	0/0	0/1	0/0	1/1	0/0	0/0	0/0	0/1	0/0	0.636	0.348
2L:10412022:10412206	DEL	1/1	0/1	0/0	0/0	0/0	0/0	0/0	0/0	0/0	0/0	0/0	0/0	0/0	0/0	0/0	./.	0/0	0/0	0/0	0/0	0/0	0/0	0/0	0/0	0/0	0/0	0/0	0/0	0/0	0/0	0/0	0/0	0/0	0/0	0.091	0.043
2L:10421865:10422408	DEL	1/1	0/1	0/1	0/1	0/1	1/1	1/1	0/1	0/1	0/0	0/1	0/0	0/1	0/1	0/1	0/0	0/0	0/0	0/1	0/0	0/0	0/1	0/0	1/1	0/1	1/1	0/1	1/1	1/1	1/1	1/1	0/0	1/1	0/0	0.818	0.652
2L:10422883:10423401	DEL	1/1	1/1	0/0	1/1	1/1	1/1	1/1	1/1	1/1	1/1	1/1	1/1	1/1	1/1	1/1	1/1	0/1	1/1	0/1	1/1	0/0	1/1	1/1	1/1	1/1	0/0	1/1	1/1	0/0	1/1	1/1	1/1	1/1	0/1	0.909	0.870
2L:2563180:10424338	DEL	0/1	0/1	0/0	0/0	0/0	0/0	0/0	0/0	0/0	0/0	0/0	0/1	0/0	0/0	0/0	0/0	0/0	0/0	0/0	0/0	0/0	0/0	0/0	0/0	0/1	0/0	0/0	0/0	0/0	0/0	0/0	0/0	0/0	0/0	0.182	0.087
2L:10424009:10424338	DEL	1/1	0/1	0/0	0/0	0/0	./.	0/0	0/0	0/0	0/0	0/0	0/1	0/0	0/0	0/0	0/0	0/0	0/0	0/0	0/0	0/0	0/0	0/0	0/0	0/1	0/0	0/0	0/0	1/1	0/1	0/0	0/0	0/0	0/0	0.182	0.174
2L:10478320:10478712	DEL	1/1	1/1	1/1	1/1	1/1	1/1	1/1	0/0	1/1	1/1	1/1	0/1	1/1	0/0	1/1	0/0	1/1	1/1	1/1	1/1	0/0	1/1	1/1	1/1	0/1	0/0	1/1	0/0	1/1	1/1	1/1	0/1	1/1	0/1	0.909	0.783
2L:10478319:10479233	INV	1/1	1/1	1/1	1/1	1/1	1/1	1/1	0/0	1/1	1/1	1/1	1/1	1/1	1/1	1/1	0/0	1/1	1/1	1/1	0/1	0/0	1/1	1/1	1/1	1/1	./.	1/1	0/0	1/1	1/1	1/1	1/1	1/1	1/1	0.909	0.826
2L:10480471:10481022	DEL	1/1	1/1	1/1	1/1	1/1	1/1	1/1	1/1	1/1	1/1	1/1	1/1	1/1	0/1	1/1	0/1	0/1	1/1	1/1	1/1	0/0	0/1	1/1	1/1	1/1	1/1	1/1	1/1	1/1	1/1	1/1	1/1	1/1	0/0	1.000	0.913
2L:10486646:10487356	INV	0/1	0/1	1/1	0/1	0/1	0/1	1/1	0/1	0/1	0/1	0/1	0/1	0/1	0/0	0/1	0/0	0/1	0/1	0/0	0/1	1/1	0/1	1/1	0/1	0/1	0/1	0/1	0/0	0/1	0/1	0/1	0/1	0/1	1/1	1.000	0.826
2L:10486647:10486902	DEL	1/1	1/1	1/1	1/1	1/1	1/1	1/1	1/1	1/1	1/1	0/1	1/1	1/1	./.	1/1	1/1	1/1	1/1	1/1	1/1	1/1	1/1	1/1	1/1	1/1	1/1	1/1	0/0	1/1	0/1	1/1	1/1	1/1	1/1	1.000	0.913
2L:10503914:10504831	DEL	1/1	1/1	1/1	1/1	1/1	1/1	0/0	1/1	1/1	1/1	1/1	1/1	1/1	1/1	0/0	1/1	1/1	1/1	1/1	1/1	./.	1/1	1/1	1/1	1/1	1/1	1/1	1/1	1/1	1/1	1/1	1/1	1/1	1/1	0.909	0.913
2L:10517659:10518177	DEL	0/0	0/1	0/0	0/1	0/0	0/0	0/0	0/1	0/1	0/0	0/0	0/0	0/0	0/1	0/1	0/0	0/1	0/1	0/0	0/0	0/0	0/0	0/1	0/0	0/0	0/0	1/1	0/0	1/1	0/0	0/0	0/1	0/0	0/0	0.364	0.348
2L:10521195:10529636	DEL	1/1	1/1	1/1	1/1	1/1	1/1	1/1	1/1	1/1	1/1	1/1	1/1	1/1	1/1	1/1	1/1	1/1	1/1	1/1	1/1	1/1	1/1	1/1	1/1	1/1	1/1	1/1	1/1	1/1	1/1	1/1	1/1	1/1	1/1	1.000	1.000
2L:10550223:10550358	DEL	0/0	0/1	0/0	0/0	0/0	0/0	0/0	0/0	0/0	0/0	0/0	0/0	0/0	0/0	0/0	0/0	0/0	0/0	0/0	0/0	0/0	0/0	0/0	0/0	0/0	0/0	0/0	0/0	0/0	0/0	0/0	0/0	0/0	0/0	0.091	0.000
2L:10552385:10553600	DEL	0/0	0/1	0/0	0/0	0/0	0/0	0/0	0/0	0/0	0/0	0/0	0/0	0/0	0/0	0/0	0/0	0/0	0/0	0/0	0/0	0/0	0/0	0/0	0/0	0/1	0/0	0/0	0/0	0/0	0/0	0/0	0/0	0/0	0/0	0.091	0.043
2L:10591286:10591906	DEL	./.	1/1	1/1	0/0	./.	1/1	./.	1/1	./.	1/1	./.	./.	0/0	1/1	1/1	./.	./.	1/1	./.	./.	./.	1/1	1/1	./.	./.	./.	./.	1/1	0/0	1/1	1/1	1/1	./.	0/0	0.455	0.391
2L:10591225:10593816	DEL	1/1	0/0	0/1	0/0	1/1	0/1	1/1	0/0	1/1	0/0	./.	1/1	0/0	0/1	0/1	0/0	1/1	0/0	1/1	1/1	0/0	0/1	0/0	1/1	1/1	1/1	1/1	0/0	1/1	0/1	0/1	0/1	1/1	0/0	0.545	0.696
2L:10595804:10596009	DEL	0/1	0/1	0/1	0/1	1/1	0/1	1/1	1/1	0/1	0/0	1/1	1/1	0/0	0/1	0/1	0/0	1/1	0/1	1/1	1/1	1/1	0/1	0/0	1/1	1/1	1/1	0/1	1/1	0/0	0/1	0/1	0/1	1/1	0/1	0.909	0.826
2L:10607637:10608163	DEL	1/1	1/1	0/0	0/0	1/1	1/1	1/1	0/0	1/1	1/1	1/1	1/1	./.	1/1	1/1	0/0	0/0	1/1	0/0	0/0	./.	0/1	1/1	0/0	0/1	1/1	0/1	1/1	0/0	0/1	0/1	0/0	0/0	0/0	0.727	0.522
2L:10615429:10615540	DEL	1/1	0/1	0/0	0/0	./.	0/0	0/1	0/0	0/0	0/1	0/0	0/0	0/0	0/0	0/0	0/0	0/0	0/0	1/1	0/0	0/0	0/0	0/0	1/1	0/0	0/1	0/0	0/0	1/1	0/1	0/0	0/0	0/1	0/0	0.273	0.304
2L:10709268:10712909	DEL	1/1	1/1	1/1	1/1	1/1	1/1	1/1	1/1	1/1	1/1	1/1	1/1	1/1	1/1	1/1	1/1	1/1	1/1	1/1	1/1	0/0	1/1	1/1	1/1	1/1	1/1	1/1	1/1	1/1	1/1	1/1	1/1	1/1	1/1	1.000	0.957
2L:10709263:10712935	DEL	1/1	1/1	0/0	1/1	0/1	0/1	1/1	1/1	0/1	0/1	1/1	0/1	1/1	1/1	1/1	1/1	1/1	0/0	1/1	1/1	0/0	1/1	1/1	0/1	1/1	0/0	1/1	1/1	1/1	0/1	0/1	1/1	0/1	1/1	0.909	0.870
2L:10767042:10767306	DEL	0/1	0/1	0/0	0/0	0/1	0/1	0/0	0/1	0/0	0/0	0/0	0/1	0/1	0/1	0/1	0/0	0/0	0/1	0/0	0/0	0/0	0/0	0/0	0/0	0/1	0/0	0/0	0/0	0/0	0/0	0/0	0/0	0/1	0/0	0.455	0.304
2L:10780285:10780659	DEL	1/1	1/1	1/1	1/1	1/1	1/1	1/1	1/1	1/1	1/1	1/1	0/1	1/1	1/1	1/1	1/1	1/1	1/1	0/1	1/1	1/1	1/1	0/1	1/1	0/1	1/1	1/1	0/0	1/1	1/1	1/1	1/1	1/1	0/0	1.000	0.913
2L:10789927:10790238	INV	0/0	0/1	0/1	0/0	0/0	0/0	0/0	0/0	0/0	0/0	0/0	0/1	0/0	0/0	0/0	0/0	0/0	0/0	0/1	0/0	0/0	0/0	0/0	0/0	0/0	0/0	0/0	0/0	0/0	0/0	0/0	0/0	0/0	0/0	0.273	0.043
2L:10801737:10807901	DEL	1/1	1/1	0/0	1/1	1/1	1/1	1/1	1/1	1/1	1/1	1/1	1/1	1/1	1/1	1/1	1/1	1/1	1/1	1/1	1/1	0/0	1/1	1/1	1/1	1/1	./.	1/1	0/0	1/1	1/1	1/1	1/1	1/1	1/1	0.909	0.870
2L:10823821:10824657	DEL	1/1	0/1	0/0	0/1	0/1	0/1	0/1	0/1	0/1	1/1	0/1	1/1	1/1	0/1	1/1	1/1	0/1	1/1	1/1	1/1	1/1	0/1	1/1	1/1	1/1	1/1	1/1	1/1	1/1	1/1	1/1	0/1	1/1	1/1	0.909	1.000
2L:10823820:10824891	INV	0/1	0/0	0/0	0/1	0/1	0/1	0/1	0/1	0/1	0/1	0/1	0/1	0/1	0/1	0/1	0/1	0/1	0/1	0/1	0/1	0/0	0/0	0/1	0/1	0/1	0/1	0/0	0/0	0/0	0/1	0/1	0/1	1/1	0/0	0.818	0.739
2L:10843579:10844178	DEL	1/1	1/1	1/1	1/1	1/1	1/1	1/1	1/1	1/1	1/1	1/1	1/1	1/1	1/1	1/1	0/1	0/1	1/1	1/1	1/1	1/1	1/1	1/1	1/1	1/1	0/1	1/1	1/1	0/0	1/1	1/1	1/1	1/1	1/1	1.000	0.957
2L:10919907:10921348	DEL	1/1	1/1	1/1	1/1	0/1	1/1	1/1	1/1	1/1	1/1	1/1	1/1	./.	1/1	0/1	1/1	1/1	1/1	1/1	1/1	0/0	1/1	1/1	1/1	1/1	1/1	1/1	0/0	0/0	1/1	1/1	1/1	0/0	0/0	1.000	0.739
2L:10927440:10927873	DEL	1/1	1/1	./.	./.	./.	0/0	0/0	./.	0/0	0/0	1/1	1/1	./.	0/0	./.	0/0	0/0	./.	0/1	0/0	./.	0/0	0/0	0/0	1/1	./.	./.	0/0	./.	1/1	0/0	1/1	./.	./.	0.273	0.217
2L:10954210:10955975	DEL	1/1	1/1	0/0	0/0	0/0	0/0	0/0	1/1	0/0	0/0	0/0	0/0	0/0	0/0	0/0	0/0	0/0	0/1	0/0	0/1	0/0	0/0	0/0	1/1	1/1	./.	1/1	0/0	1/1	1/1	1/1	0/1	1/1	1/1	0.182	0.522
2L:10957479:10963771	DEL	1/1	1/1	1/1	1/1	1/1	1/1	1/1	1/1	1/1	1/1	1/1	1/1	1/1	1/1	1/1	1/1	1/1	1/1	1/1	1/1	1/1	1/1	1/1	1/1	1/1	1/1	1/1	1/1	1/1	1/1	1/1	1/1	1/1	1/1	1.000	1.000
2L:292352:10982876	DEL	0/1	0/1	0/0	0/0	0/0	0/0	0/0	0/0	0/0	0/0	0/0	0/0	0/0	0/0	0/0	0/0	0/0	0/0	0/0	0/0	0/0	0/0	0/0	0/0	0/0	0/0	0/0	0/0	0/0	0/0	0/0	0/0	0/0	0/0	0.091	0.043
2L:11012491:11012690	DEL	1/1	1/1	0/0	1/1	0/1	1/1	0/0	0/1	0/0	0/0	0/0	1/1	0/0	1/1	0/1	0/0	./.	0/1	0/0	0/0	0/0	0/0	0/1	0/1	0/0	0/0	0/0	./.	0/0	0/1	0/0	0/1	1/1	0/0	0.545	0.391
2L:11038114:11038450	DEL	1/1	1/1	0/0	0/0	1/1	1/1	1/1	0/0	0/1	0/0	1/1	1/1	./.	0/0	1/1	./.	1/1	./.	./.	0/0	./.	0/0	./.	1/1	1/1	1/1	0/1	0/0	./.	1/1	0/0	1/1	0/0	./.	0.636	0.391
2L:11040556:11042435	DEL	1/1	1/1	1/1	0/0	1/1	1/1	1/1	0/1	0/1	1/1	./.	1/1	1/1	1/1	1/1	1/1	0/1	1/1	1/1	1/1	1/1	0/1	1/1	1/1	1/1	1/1	1/1	0/0	1/1	1/1	1/1	1/1	1/1	1/1	0.818	0.957
2L:11060237:11060452	DEL	1/1	1/1	0/1	0/0	0/0	0/0	0/0	0/0	0/0	0/0	0/0	0/0	0/0	0/0	0/0	0/0	0/0	0/0	0/0	0/0	0/0	0/0	0/0	0/0	0/0	0/0	0/0	0/0	0/0	0/0	0/0	0/0	0/0	0/0	0.182	0.043
2L:11076186:11077458	DEL	1/1	1/1	1/1	1/1	0/0	0/1	1/1	1/1	0/1	1/1	1/1	1/1	1/1	1/1	1/1	0/0	1/1	0/0	0/1	1/1	0/0	1/1	0/0	0/1	1/1	1/1	1/1	0/0	0/0	1/1	1/1	1/1	1/1	./.	0.909	0.696
2L:11089248:11089454	DEL	1/1	1/1	1/1	1/1	1/1	1/1	1/1	1/1	0/1	0/1	1/1	1/1	1/1	1/1	0/0	0/1	1/1	1/1	1/1	1/1	0/0	0/0	0/1	1/1	1/1	0/0	1/1	0/0	1/1	1/1	1/1	0/1	1/1	0/0	1.000	0.739
2L:11089247:11089521	INV	0/1	0/1	0/0	0/1	0/0	0/1	0/1	0/1	0/1	0/1	0/0	0/1	0/1	0/0	0/0	0/0	0/1	0/0	0/0	0/0	0/0	0/0	0/1	0/0	0/1	0/0	0/1	0/0	0/0	0/1	0/1	0/1	0/1	0/0	0.727	0.435
2L:11127517:11127619	DEL	1/1	1/1	0/0	0/0	0/0	0/0	0/0	0/0	0/0	0/0	0/0	0/0	0/0	0/0	0/0	0/0	0/0	0/0	0/0	0/0	0/0	0/0	0/0	0/0	0/0	0/0	0/0	./.	0/0	0/0	0/0	0/0	0/0	0/0	0.091	0.043
2L:11134317:11134522	DEL	0/1	1/1	1/1	1/1	1/1	1/1	1/1	1/1	1/1	1/1	1/1	1/1	1/1	1/1	1/1	1/1	1/1	1/1	1/1	1/1	1/1	1/1	0/0	1/1	1/1	0/0	1/1	./.	1/1	1/1	1/1	1/1	1/1	1/1	1.000	0.870
2L:11233256:11233468	DEL	1/1	1/1	1/1	1/1	1/1	1/1	0/1	1/1	1/1	1/1	1/1	1/1	0/0	1/1	1/1	1/1	1/1	1/1	1/1	1/1	0/0	1/1	0/1	0/0	1/1	1/1	1/1	./.	0/0	1/1	1/1	0/1	1/1	1/1	1.000	0.783
2L:11249814:11250082	DEL	1/1	1/1	1/1	1/1	1/1	1/1	1/1	1/1	1/1	1/1	1/1	1/1	0/0	1/1	1/1	0/1	0/1	1/1	1/1	0/1	./.	1/1	1/1	0/0	1/1	0/0	1/1	1/1	1/1	1/1	1/1	0/1	1/1	0/0	1.000	0.783
2L:11248309:11249695	DEL	1/1	1/1	1/1	1/1	1/1	1/1	1/1	0/0	1/1	1/1	1/1	1/1	0/0	1/1	1/1	0/1	1/1	1/1	1/1	1/1	1/1	1/1	1/1	1/1	1/1	1/1	1/1	1/1	1/1	1/1	1/1	1/1	1/1	1/1	0.909	0.957
2L:11252255:11252713	DEL	1/1	1/1	0/0	0/0	0/0	0/0	0/0	0/0	0/0	0/0	0/0	0/0	0/0	0/0	0/0	0/0	0/0	0/0	0/0	0/0	0/0	0/0	0/0	0/0	0/0	0/0	0/0	0/0	0/0	0/0	0/0	0/0	0/0	0/0	0.091	0.043
2L:11265733:11266019	DEL	1/1	1/1	0/0	0/0	1/1	0/0	0/0	0/0	0/0	0/0	0/0	1/1	0/0	0/1	0/0	0/0	0/0	0/0	0/0	0/0	0/0	0/0	1/1	0/0	0/0	0/0	0/0	0/0	0/0	0/0	0/0	0/0	0/0	./.	0.273	0.130
2L:11270838:11270957	DEL	1/1	1/1	1/1	0/0	1/1	1/1	1/1	1/1	0/1	0/1	1/1	1/1	0/1	1/1	0/1	0/0	1/1	0/0	1/1	0/1	0/0	0/1	0/0	1/1	0/1	1/1	0/1	./.	0/0	1/1	1/1	0/0	0/1	1/1	0.909	0.696
2L:11298438:11298630	DEL	1/1	1/1	0/0	0/0	0/0	0/0	0/0	0/0	0/0	0/0	0/0	0/0	0/0	0/0	0/0	0/0	0/0	0/0	0/0	0/0	0/0	0/0	0/0	0/0	0/0	0/0	0/0	0/0	0/0	0/0	0/0	0/0	0/0	0/0	0.091	0.043
2L:11304173:11306746	DEL	1/1	1/1	0/1	1/1	1/1	1/1	1/1	1/1	1/1	1/1	1/1	1/1	1/1	1/1	1/1	1/1	1/1	1/1	1/1	1/1	0/0	1/1	0/1	1/1	1/1	0/0	1/1	1/1	1/1	1/1	1/1	1/1	1/1	1/1	1.000	0.913
2L:11320403:11320612	INV	0/1	0/1	0/1	0/1	0/1	0/1	0/1	0/1	0/1	0/1	0/1	0/1	0/1	0/1	0/1	0/0	0/1	0/1	1/1	0/1	0/0	0/1	1/1	1/1	0/1	0/1	0/1	0/0	0/0	0/1	0/1	0/1	0/1	0/1	1.000	0.826
2L:11340126:11342884	DEL	1/1	1/1	0/0	0/0	1/1	1/1	1/1	1/1	1/1	1/1	1/1	1/1	0/0	1/1	1/1	1/1	1/1	1/1	1/1	1/1	0/0	1/1	1/1	./.	1/1	1/1	1/1	1/1	1/1	1/1	1/1	1/1	1/1	1/1	0.818	0.870
2L:11356487:11356714	DEL	1/1	1/1	0/0	0/1	0/0	0/0	0/0	0/0	0/0	0/0	0/0	0/0	0/0	0/0	0/0	0/0	0/0	0/1	0/0	0/0	0/0	0/0	0/0	0/0	0/0	0/0	0/0	./.	0/0	0/0	0/0	0/0	0/0	0/0	0.182	0.087
2L:11406270:11406860	DEL	1/1	1/1	1/1	1/1	0/0	1/1	1/1	1/1	1/1	1/1	1/1	0/1	1/1	0/0	1/1	0/1	1/1	1/1	1/1	0/1	1/1	0/1	0/1	0/0	1/1	0/0	1/1	1/1	0/0	1/1	1/1	1/1	1/1	0/0	0.909	0.783
2L:11417461:11418048	DEL	1/1	1/1	1/1	1/1	1/1	1/1	1/1	1/1	1/1	1/1	1/1	1/1	0/0	1/1	0/0	1/1	0/1	1/1	0/0	0/1	1/1	0/1	1/1	1/1	1/1	0/0	1/1	0/0	1/1	1/1	1/1	1/1	1/1	1/1	1.000	0.783
2L:11420895:11421188	INV	1/1	1/1	0/1	1/1	0/1	1/1	1/1	0/0	0/0	0/1	0/1	0/1	1/1	0/1	0/1	0/0	0/0	0/1	0/1	0/1	1/1	0/0	0/0	0/0	0/0	0/0	0/0	0/0	0/0	0/0	0/0	0/0	0/0	1/1	0.818	0.391
2L:11421187:11421476	DEL	1/1	1/1	0/0	1/1	1/1	1/1	0/0	1/1	1/1	1/1	1/1	1/1	0/0	1/1	1/1	./.	1/1	1/1	0/0	1/1	0/0	0/0	./.	0/0	0/0	1/1	1/1	./.	1/1	1/1	1/1	1/1	0/0	1/1	0.818	0.565
2L:11421188:11423142	DEL	0/1	0/1	0/0	1/1	1/1	1/1	0/0	0/1	1/1	1/1	1/1	1/1	0/0	1/1	1/1	1/1	1/1	1/1	1/1	1/1	1/1	1/1	1/1	0/0	1/1	0/0	1/1	0/0	1/1	1/1	0/1	1/1	1/1	1/1	0.818	0.826
2L:11424150:11429190	DEL	1/1	1/1	1/1	1/1	1/1	1/1	1/1	1/1	1/1	1/1	./.	1/1	1/1	1/1	1/1	1/1	1/1	1/1	1/1	1/1	1/1	1/1	1/1	1/1	1/1	1/1	1/1	1/1	1/1	1/1	1/1	1/1	1/1	1/1	0.909	1.000
2L:11448327:11448606	DEL	0/1	0/0	0/1	0/0	0/1	0/0	0/0	0/1	0/0	0/0	0/0	0/0	0/0	0/0	0/1	0/1	0/1	0/0	0/0	0/1	0/0	0/1	0/0	0/0	0/0	0/0	0/0	0/0	0/0	0/0	0/0	0/0	0/0	0/0	0.273	0.261
2L:11478524:11485841	DEL	0/1	0/1	1/1	1/1	1/1	0/1	0/0	0/1	0/1	0/1	0/1	0/1	0/1	1/1	0/0	1/1	0/1	0/1	1/1	1/1	1/1	1/1	0/1	0/1	0/1	0/1	0/1	1/1	0/0	0/1	0/1	0/1	0/1	1/1	0.909	0.913
2L:11500746:11500935	DEL	1/1	1/1	1/1	0/1	1/1	1/1	0/0	./.	1/1	1/1	0/0	1/1	0/0	1/1	0/0	./.	0/0	0/0	0/0	./.	./.	1/1	./.	1/1	1/1	1/1	1/1	0/0	1/1	1/1	1/1	1/1	1/1	0/0	0.727	0.522
2L:11548727:11548842	DEL	1/1	1/1	0/0	0/0	0/1	0/0	0/0	0/0	0/0	0/0	0/0	0/0	0/0	0/0	0/0	0/0	0/0	0/0	0/0	0/0	0/0	0/0	0/0	0/0	0/0	0/0	0/0	0/0	0/0	0/0	0/0	0/0	0/0	0/0	0.182	0.043
2L:11547083:11548447	DEL	1/1	1/1	0/0	1/1	1/1	1/1	1/1	1/1	1/1	1/1	1/1	1/1	1/1	1/1	1/1	1/1	1/1	0/1	1/1	1/1	0/0	0/1	1/1	1/1	1/1	0/0	1/1	1/1	1/1	1/1	1/1	1/1	1/1	1/1	0.909	0.913
2L:11550620:11552731	DEL	1/1	1/1	1/1	1/1	1/1	1/1	1/1	1/1	1/1	1/1	1/1	1/1	1/1	1/1	1/1	1/1	1/1	0/1	1/1	1/1	1/1	1/1	1/1	0/0	1/1	0/0	1/1	1/1	1/1	1/1	1/1	1/1	1/1	0/0	1.000	0.870
2L:11558733:11558845	DEL	1/1	1/1	1/1	0/0	0/1	0/1	0/0	0/1	1/1	1/1	0/1	0/1	1/1	0/1	1/1	0/0	0/1	0/0	0/1	0/0	./.	1/1	1/1	0/0	0/0	0/0	0/0	0/0	0/0	0/0	0/0	0/0	0/0	./.	0.818	0.348
2L:11558904:11565670	DEL	1/1	1/1	1/1	1/1	1/1	1/1	1/1	1/1	1/1	1/1	1/1	1/1	1/1	1/1	1/1	1/1	1/1	0/1	1/1	0/0	1/1	1/1	1/1	1/1	1/1	1/1	1/1	1/1	1/1	1/1	1/1	1/1	1/1	1/1	1.000	0.957
2L:11566059:11566393	DEL	1/1	1/1	0/0	0/0	0/0	0/0	0/0	0/0	0/0	0/0	0/0	0/0	0/0	0/0	0/0	0/0	0/0	0/0	0/0	0/0	0/0	0/0	0/0	0/0	0/0	0/0	0/0	0/0	0/0	0/0	0/0	0/0	0/1	0/0	0.091	0.087
2L:11577678:11577839	DEL	./.	0/1	0/0	0/1	0/0	0/0	0/0	0/0	0/0	0/0	0/0	0/0	0/0	0/0	0/0	0/1	0/0	0/0	0/0	0/0	0/1	0/0	0/0	0/0	0/0	0/0	0/0	0/0	0/0	0/0	0/0	0/0	0/0	0/0	0.182	0.087
2L:11577880:11578111	INV	0/0	0/0	0/0	0/0	0/0	0/0	0/0	0/0	0/0	0/0	0/0	0/0	0/0	0/0	0/0	0/0	0/0	0/0	0/0	0/0	0/0	0/0	0/0	0/0	0/0	0/0	0/0	0/0	0/0	0/0	0/1	0/0	0/0	0/0	0.000	0.043
2L:11572900:11579756	DEL	1/1	1/1	1/1	1/1	1/1	1/1	1/1	1/1	1/1	1/1	1/1	1/1	1/1	1/1	1/1	1/1	1/1	0/1	1/1	1/1	1/1	1/1	0/0	1/1	1/1	0/0	1/1	1/1	./.	1/1	0/0	1/1	1/1	./.	1.000	0.783
2L:11579835:11580891	DEL	1/1	1/1	0/0	1/1	1/1	1/1	1/1	1/1	1/1	1/1	0/0	1/1	1/1	1/1	1/1	0/0	1/1	0/1	1/1	1/1	1/1	1/1	0/0	1/1	1/1	0/0	1/1	./.	./.	1/1	0/0	1/1	1/1	./.	0.818	0.696
2L:11604210:11604313	DEL	1/1	1/1	0/0	0/0	0/0	0/0	0/0	0/0	0/0	0/0	0/0	0/0	0/0	0/0	0/0	0/0	0/0	0/0	0/0	0/0	0/0	0/0	0/0	0/0	0/0	0/0	0/0	./.	0/0	0/0	0/0	0/0	0/0	0/0	0.091	0.043
2L:11603027:11604104	DEL	1/1	1/1	1/1	1/1	0/1	0/0	0/0	0/1	0/0	0/1	1/1	0/0	0/1	0/1	0/0	0/0	0/1	0/0	0/0	0/0	0/0	1/1	0/1	1/1	1/1	0/0	1/1	1/1	1/1	1/1	0/1	1/1	1/1	0/0	0.636	0.652
2L:11609310:11609673	DEL	1/1	1/1	0/0	0/1	1/1	0/1	0/1	0/1	0/1	1/1	0/0	0/1	0/0	0/0	1/1	0/0	1/1	1/1	0/1	0/0	0/0	0/0	1/1	1/1	0/1	1/1	0/1	0/1	0/0	1/1	1/1	0/1	0/1	./.	0.818	0.652
2L:11609948:11610095	DEL	1/1	1/1	0/0	0/0	0/0	0/1	0/0	0/0	0/1	0/0	0/0	0/0	0/0	0/0	0/0	0/0	0/1	0/0	0/0	0/0	0/0	0/0	0/0	0/0	0/0	0/0	0/0	0/0	0/0	0/0	0/0	0/0	0/0	0/0	0.273	0.087
2L:11622680:11624886	DEL	1/1	1/1	1/1	1/1	1/1	1/1	1/1	1/1	0/1	1/1	1/1	1/1	1/1	1/1	0/1	1/1	1/1	0/1	0/0	1/1	1/1	1/1	1/1	1/1	1/1	1/1	1/1	1/1	1/1	1/1	1/1	0/1	1/1	1/1	1.000	0.957
2L:11710187:11710398	DEL	1/1	1/1	0/0	1/1	1/1	1/1	1/1	1/1	1/1	0/1	1/1	1/1	1/1	1/1	1/1	1/1	1/1	0/1	1/1	1/1	1/1	1/1	0/1	1/1	1/1	0/0	1/1	./.	1/1	1/1	1/1	0/1	1/1	1/1	0.909	0.913
2L:11727253:11728290	DEL	1/1	1/1	0/1	1/1	0/1	0/0	0/1	0/0	0/0	0/1	1/1	0/1	1/1	1/1	0/0	0/0	1/1	1/1	0/0	1/1	0/0	0/1	1/1	1/1	1/1	1/1	1/1	1/1	1/1	1/1	1/1	1/1	1/1	0/0	0.727	0.783
2L:11815473:11815729	DEL	1/1	1/1	0/0	0/0	0/0	0/0	0/0	0/0	0/0	0/0	0/0	0/0	0/0	0/0	0/0	0/0	0/0	0/0	0/0	0/0	0/0	0/0	0/0	0/0	0/0	0/0	0/0	0/0	0/0	0/0	0/0	0/0	0/0	./.	0.091	0.043
2L:11918227:11919608	DEL	1/1	1/1	1/1	1/1	1/1	1/1	1/1	1/1	1/1	1/1	1/1	1/1	1/1	1/1	1/1	1/1	1/1	1/1	1/1	1/1	1/1	1/1	1/1	1/1	1/1	1/1	1/1	1/1	0/0	1/1	1/1	1/1	1/1	1/1	1.000	0.957
2L:11997543:11997753	DEL	0/1	0/1	0/1	0/1	1/1	1/1	0/0	1/1	0/1	1/1	1/1	0/1	1/1	0/1	1/1	./.	1/1	1/1	1/1	1/1	1/1	1/1	0/0	1/1	1/1	1/1	1/1	1/1	0/0	1/1	1/1	0/1	0/1	./.	0.909	0.826
2L:12004966:12005308	DEL	1/1	1/1	1/1	1/1	1/1	1/1	1/1	1/1	1/1	1/1	0/0	0/1	1/1	0/0	1/1	0/0	1/1	1/1	1/1	1/1	1/1	1/1	0/0	0/0	0/1	0/0	1/1	0/0	0/1	1/1	1/1	0/1	1/1	1/1	0.909	0.739
2L:12004965:12005377	INV	0/1	0/1	0/1	0/1	0/1	0/1	0/0	0/1	0/1	0/1	0/0	0/1	0/1	0/0	0/1	0/0	0/1	0/1	0/0	0/1	0/1	0/1	0/0	0/0	0/1	1/1	0/1	0/0	0/1	0/1	0/1	0/1	0/1	0/1	0.818	0.739
2L:12040327:12042085	DEL	1/1	1/1	1/1	1/1	1/1	1/1	1/1	1/1	1/1	1/1	1/1	1/1	1/1	1/1	1/1	1/1	1/1	1/1	1/1	1/1	1/1	1/1	1/1	1/1	1/1	1/1	1/1	1/1	1/1	1/1	1/1	1/1	1/1	1/1	1.000	1.000
2L:12064878:12065706	DEL	1/1	1/1	0/0	1/1	0/0	1/1	0/0	1/1	1/1	1/1	1/1	1/1	1/1	1/1	0/0	1/1	1/1	1/1	1/1	0/0	1/1	1/1	1/1	0/0	1/1	1/1	1/1	1/1	./.	1/1	1/1	1/1	0/0	1/1	0.727	0.783
2L:12093737:12093946	DEL	0/1	1/1	1/1	1/1	1/1	0/1	1/1	0/1	1/1	1/1	1/1	1/1	1/1	1/1	1/1	1/1	1/1	1/1	1/1	1/1	1/1	1/1	1/1	1/1	1/1	1/1	1/1	1/1	1/1	1/1	1/1	1/1	1/1	0/0	1.000	0.957
2L:12115453:12115642	DEL	1/1	1/1	0/0	0/1	1/1	0/1	1/1	1/1	0/1	1/1	0/1	1/1	1/1	0/1	1/1	1/1	1/1	1/1	0/0	0/0	1/1	1/1	1/1	0/0	1/1	1/1	1/1	0/0	0/0	1/1	1/1	1/1	1/1	1/1	0.909	0.783
2L:12167666:12168046	DEL	1/1	1/1	1/1	0/1	1/1	1/1	1/1	1/1	1/1	1/1	0/1	0/1	1/1	./.	0/1	1/1	1/1	1/1	1/1	0/1	0/1	0/1	0/0	1/1	0/1	1/1	1/1	0/1	1/1	1/1	1/1	0/1	1/1	0/1	1.000	0.913
2L:12173689:12173901	DEL	0/1	0/1	0/0	0/0	0/0	0/1	0/0	0/0	0/0	0/0	0/0	0/0	0/0	1/1	0/0	./.	./.	0/0	0/0	./.	0/0	0/0	0/0	./.	./.	./.	0/0	0/0	./.	0/0	0/0	0/0	0/0	0/0	0.182	0.087
2L:12175956:12176263	INV	0/1	0/1	0/0	0/0	1/1	0/0	0/0	0/0	0/1	0/0	0/0	0/0	0/0	0/1	0/0	0/0	1/1	0/0	0/0	0/0	0/0	0/1	0/0	0/0	0/1	0/0	0/0	0/0	0/0	0/0	0/0	0/0	0/0	0/0	0.273	0.217
2L:12176263:12176527	DEL	0/1	0/1	0/0	0/1	1/1	0/0	0/0	1/1	1/1	0/1	1/1	0/0	0/0	./.	0/1	0/0	./.	./.	0/0	0/1	./.	0/0	./.	1/1	1/1	0/0	./.	./.	./.	0/1	1/1	0/0	0/0	./.	0.636	0.304
2L:12175898:12176230	DEL	1/1	1/1	0/0	0/0	1/1	0/0	0/0	1/1	1/1	0/0	0/0	0/1	1/1	1/1	1/1	0/0	1/1	1/1	0/1	0/1	0/0	1/1	1/1	0/1	0/1	./.	0/1	0/0	0/0	0/1	1/1	0/1	1/1	1/1	0.455	0.783
2L:12180192:12180322	DEL	1/1	1/1	./.	./.	1/1	./.	./.	./.	0/0	1/1	./.	./.	./.	./.	1/1	./.	0/0	1/1	0/0	./.	./.	0/0	./.	./.	0/0	./.	./.	0/0	./.	./.	./.	1/1	./.	0/0	0.273	0.174
2L:12180436:12181005	DEL	1/1	1/1	0/0	1/1	1/1	0/0	./.	1/1	1/1	0/0	1/1	0/0	./.	1/1	0/0	1/1	1/1	0/0	./.	0/0	0/0	0/1	1/1	0/0	1/1	1/1	1/1	0/0	1/1	1/1	1/1	1/1	0/0	1/1	0.545	0.609
2L:12188654:12189242	DEL	1/1	1/1	1/1	1/1	1/1	0/0	0/1	0/0	1/1	1/1	1/1	1/1	1/1	1/1	1/1	1/1	1/1	0/1	1/1	0/0	1/1	0/1	0/1	1/1	1/1	1/1	1/1	1/1	1/1	1/1	0/0	1/1	0/0	1/1	0.818	0.870
2L:12239244:12241107	DEL	1/1	1/1	0/0	1/1	1/1	1/1	1/1	1/1	1/1	1/1	0/1	1/1	1/1	0/1	0/1	1/1	1/1	1/1	1/1	1/1	0/0	1/1	1/1	1/1	1/1	1/1	1/1	0/0	0/0	1/1	1/1	0/1	1/1	1/1	0.909	0.870
2L:12268771:12269444	DEL	1/1	1/1	0/0	0/0	0/0	0/1	0/0	0/0	0/0	0/0	0/0	0/0	0/0	0/0	0/0	0/0	0/0	0/0	0/1	0/1	0/0	0/0	0/0	0/0	0/0	0/1	0/0	0/0	0/0	0/0	0/0	0/0	0/0	0/0	0.182	0.174
2L:12274000:12274870	DEL	1/1	1/1	1/1	1/1	1/1	1/1	1/1	0/0	1/1	1/1	1/1	1/1	1/1	1/1	1/1	1/1	1/1	1/1	1/1	1/1	0/0	0/1	1/1	1/1	1/1	1/1	1/1	0/1	0/0	1/1	1/1	1/1	1/1	1/1	0.909	0.913
2L:12295956:12300568	DEL	1/1	1/1	./.	./.	./.	1/1	0/0	1/1	1/1	0/0	0/0	1/1	./.	1/1	./.	1/1	1/1	0/0	1/1	1/1	./.	1/1	1/1	./.	1/1	0/0	1/1	./.	./.	1/1	1/1	1/1	1/1	1/1	0.455	0.652
2L:12304324:12304867	DEL	1/1	1/1	0/0	1/1	1/1	1/1	1/1	1/1	1/1	1/1	1/1	1/1	1/1	1/1	1/1	1/1	0/1	1/1	0/1	1/1	0/0	0/1	1/1	1/1	1/1	0/0	1/1	0/0	1/1	0/1	0/1	1/1	0/1	0/1	0.909	0.870
2L:12318144:12318456	DEL	1/1	1/1	1/1	1/1	0/0	0/0	1/1	0/0	0/1	0/1	0/1	1/1	0/0	0/0	1/1	0/0	1/1	0/1	1/1	1/1	0/0	1/1	1/1	0/1	1/1	1/1	1/1	0/0	0/0	0/1	1/1	0/1	1/1	./.	0.727	0.696
2L:12335921:12336322	DEL	1/1	1/1	1/1	1/1	1/1	1/1	1/1	1/1	1/1	1/1	1/1	1/1	1/1	1/1	1/1	0/0	1/1	1/1	0/1	0/1	1/1	1/1	0/1	1/1	1/1	1/1	1/1	0/1	0/0	1/1	1/1	1/1	1/1	0/0	1.000	0.870
2L:12336410:12336746	DEL	1/1	1/1	0/0	0/0	1/1	0/0	0/0	1/1	0/1	1/1	1/1	1/1	1/1	0/1	0/0	0/0	0/1	0/1	0/1	0/0	0/0	0/0	0/0	0/0	0/1	1/1	1/1	1/1	0/0	0/1	0/1	0/1	1/1	0/0	0.636	0.609
2L:12344593:12344957	DEL	0/0	0/0	0/0	0/0	0/0	0/0	0/0	0/0	0/0	0/0	0/0	0/0	0/1	0/0	0/0	0/0	0/0	0/0	0/0	0/0	0/0	0/0	0/0	0/0	0/0	0/0	0/0	0/0	0/0	0/0	0/0	0/0	0/0	0/0	0.000	0.043
2L:12375898:12376953	DEL	1/1	1/1	1/1	1/1	1/1	1/1	1/1	1/1	1/1	1/1	1/1	1/1	1/1	1/1	1/1	1/1	1/1	1/1	1/1	1/1	1/1	1/1	1/1	1/1	1/1	1/1	1/1	0/0	1/1	1/1	1/1	1/1	1/1	1/1	1.000	0.957
2L:12383075:12384269	DEL	1/1	1/1	0/1	0/0	1/1	0/1	0/0	0/1	0/1	0/1	0/1	1/1	0/1	0/1	0/1	0/1	0/1	0/1	0/1	1/1	0/0	1/1	1/1	0/0	0/1	0/0	0/1	1/1	./.	0/1	0/1	0/1	0/1	1/1	0.818	0.826
2L:12387193:12389207	DEL	1/1	1/1	0/0	1/1	1/1	0/1	1/1	0/0	1/1	1/1	1/1	1/1	1/1	1/1	1/1	1/1	1/1	1/1	0/0	1/1	0/0	1/1	1/1	./.	1/1	1/1	1/1	./.	1/1	1/1	1/1	1/1	1/1	./.	0.818	0.783
2L:12393309:12393645	DEL	0/0	0/0	0/0	0/0	0/1	0/0	0/0	0/0	0/0	0/0	0/0	0/0	0/0	0/0	0/0	0/0	0/0	0/0	0/0	0/0	0/0	0/0	0/0	0/0	0/0	0/0	0/0	0/0	0/0	0/0	0/0	0/0	0/0	0/0	0.091	0.000
2L:12457041:12457846	DEL	1/1	1/1	1/1	0/0	1/1	0/1	0/0	0/0	1/1	1/1	1/1	1/1	0/1	1/1	1/1	0/1	1/1	0/0	0/1	0/0	0/0	0/0	0/0	1/1	1/1	0/0	1/1	0/0	0/0	1/1	1/1	1/1	1/1	1/1	0.727	0.652
2L:12558418:12559130	DEL	1/1	1/1	0/0	0/0	0/0	0/0	0/0	0/0	0/0	0/0	0/0	0/0	0/0	0/0	0/0	0/0	0/0	0/0	0/0	0/0	0/0	0/0	0/0	0/0	0/0	0/0	0/0	0/0	0/0	0/0	0/0	0/0	0/0	0/0	0.091	0.043
2L:12698116:12701107	DEL	1/1	1/1	1/1	1/1	1/1	1/1	1/1	1/1	1/1	1/1	1/1	1/1	1/1	1/1	1/1	1/1	1/1	0/0	1/1	1/1	1/1	1/1	1/1	1/1	1/1	1/1	1/1	1/1	1/1	1/1	1/1	1/1	1/1	1/1	1.000	0.957
2L:12723164:12723305	INV	0/1	0/1	0/1	0/1	0/0	0/0	0/1	0/1	0/1	0/1	0/1	0/1	0/1	0/0	0/0	0/0	0/1	0/1	0/0	0/0	0/0	0/1	0/1	0/0	0/0	0/0	0/1	0/0	0/0	0/1	0/1	0/0	0/1	0/0	0.818	0.435
2L:12743915:12744471	DEL	1/1	1/1	0/0	0/1	0/1	0/1	1/1	0/1	1/1	0/0	0/0	0/0	0/0	1/1	0/0	0/0	0/1	0/0	1/1	0/1	./.	0/1	0/0	1/1	1/1	0/1	0/0	0/0	1/1	1/1	1/1	0/1	1/1	1/1	0.636	0.652
2L:12753119:12753604	DEL	1/1	1/1	0/0	1/1	0/0	0/1	1/1	1/1	1/1	1/1	1/1	0/0	1/1	0/1	0/1	0/1	0/1	0/1	0/1	0/1	0/0	0/1	0/1	1/1	1/1	1/1	0/1	0/0	1/1	0/1	1/1	1/1	0/1	1/1	0.727	0.913
2L:12840974:12841156	DEL	1/1	1/1	0/0	0/0	0/0	0/1	0/0	0/0	0/0	0/0	0/0	0/0	0/0	0/0	0/0	0/0	0/0	0/0	0/0	0/0	0/0	0/0	0/1	0/0	0/0	0/0	0/0	0/0	0/0	0/0	0/0	0/0	0/0	./.	0.182	0.087
2L:12863621:12863793	DEL	1/1	1/1	1/1	0/1	0/0	0/0	0/1	0/0	0/1	0/0	1/1	0/0	./.	0/0	0/0	0/0	0/0	1/1	0/1	0/0	0/0	1/1	0/1	0/0	1/1	0/0	0/1	./.	0/0	0/1	0/0	1/1	1/1	0/0	0.545	0.435
2L:12868702:12875276	DEL	1/1	1/1	./.	./.	1/1	1/1	1/1	1/1	1/1	1/1	1/1	1/1	1/1	0/0	1/1	1/1	1/1	1/1	0/0	1/1	1/1	1/1	1/1	1/1	1/1	1/1	1/1	0/0	1/1	1/1	1/1	1/1	1/1	1/1	0.818	0.870
2L:11647283:12987511	DUP	0/1	0/0	0/0	0/0	0/0	0/0	0/0	0/0	0/0	0/0	0/0	0/0	0/0	0/0	0/0	0/0	0/0	0/0	0/0	0/0	0/0	0/0	0/0	0/0	0/0	0/0	0/0	0/0	0/0	0/0	0/0	0/0	0/0	0/0	0.000	0.043
2L:12994619:12995395	DEL	1/1	1/1	0/0	0/1	0/1	0/1	0/1	0/1	0/1	0/1	0/1	0/1	1/1	0/1	0/1	1/1	1/1	0/1	0/1	0/1	./.	0/1	1/1	0/0	0/1	0/0	1/1	0/0	1/1	0/1	0/0	0/1	0/1	0/1	0.909	0.783
2L:12994147:12994455	INV	0/1	0/1	0/1	0/1	0/1	0/0	0/1	0/1	0/1	0/1	0/1	0/1	0/1	0/0	0/1	0/1	0/1	0/1	0/1	0/1	0/0	0/0	0/0	0/0	0/0	0/0	0/0	0/0	0/0	0/0	0/0	0/0	0/0	0/0	0.909	0.348
2L:13025363:13025975	DEL	0/1	0/1	0/0	0/0	0/1	1/1	0/0	1/1	0/1	0/1	0/1	0/1	0/0	1/1	0/0	1/1	1/1	0/1	0/1	1/1	0/0	0/1	1/1	0/0	1/1	1/1	1/1	1/1	1/1	1/1	1/1	1/1	1/1	1/1	0.727	0.826
2L:13029352:13034220	DEL	0/1	0/0	0/1	0/1	0/0	0/0	0/0	0/0	0/1	0/0	0/1	0/1	0/0	0/1	0/1	0/0	0/0	0/1	0/1	0/1	0/0	0/1	0/1	0/1	0/1	0/1	0/1	0/0	0/0	0/0	0/0	0/1	0/1	0/0	0.455	0.609
2L:1509777:13037577	DUP	1/1	1/1	1/1	1/1	0/1	0/0	0/1	1/1	1/1	1/1	0/1	0/1	1/1	0/1	0/1	0/1	0/1	0/0	0/1	1/1	0/0	0/1	1/1	1/1	1/1	1/1	1/1	1/1	1/1	0/0	0/1	1/1	0/1	1/1	0.909	0.870
2L:13037607:13037961	DEL	0/1	0/1	0/0	0/0	0/0	0/0	0/0	0/0	0/0	0/0	0/0	0/0	0/0	0/0	0/0	0/0	0/0	0/0	0/0	./.	0/0	0/0	0/0	0/0	0/0	0/1	0/0	0/0	0/0	0/1	0/1	0/0	0/1	0/0	0.091	0.217
2L:13052083:13052189	DUP	0/1	0/1	0/0	0/0	0/0	0/0	0/0	0/0	0/0	0/0	0/0	0/0	0/0	0/0	0/0	0/0	0/0	0/0	0/0	0/0	0/0	0/0	0/0	0/0	0/0	0/0	0/0	0/0	0/0	0/0	0/0	0/0	0/0	0/0	0.091	0.043
2L:13053209:13053485	DEL	1/1	1/1	0/0	0/0	1/1	0/1	1/1	0/1	0/0	0/0	0/0	0/0	0/0	0/1	0/0	0/0	1/1	0/0	0/0	0/0	0/0	0/1	1/1	0/0	0/1	1/1	0/1	./.	1/1	0/1	0/0	0/1	1/1	1/1	0.455	0.565
2L:13055494:13056186	DUP	0/1	0/1	0/1	0/0	0/0	0/0	0/0	0/1	0/0	0/0	0/0	0/0	0/0	0/0	0/0	0/1	0/0	0/0	0/0	0/0	0/0	0/0	0/0	0/0	0/0	0/0	0/0	0/0	0/0	0/0	1/1	0/0	0/0	0/0	0.273	0.130
2L:13058189:13058513	DEL	1/1	1/1	0/0	0/0	0/0	0/0	0/0	0/0	0/0	0/0	0/0	0/0	0/0	0/0	0/0	0/0	0/0	0/0	0/0	0/0	0/0	0/0	0/0	0/0	0/0	0/0	0/0	0/0	0/0	0/0	0/0	0/0	0/0	0/0	0.091	0.043
2L:13063790:13064210	DEL	1/1	1/1	1/1	1/1	1/1	1/1	1/1	1/1	1/1	1/1	1/1	1/1	1/1	1/1	1/1	0/1	1/1	1/1	1/1	0/1	1/1	1/1	0/1	1/1	1/1	1/1	1/1	0/0	0/0	1/1	1/1	1/1	1/1	0/0	1.000	0.870
2L:13107160:13107305	DEL	1/1	1/1	0/1	0/0	0/0	0/0	0/0	0/0	0/0	0/0	0/0	0/0	0/0	0/0	0/0	0/0	0/0	0/0	0/0	0/0	0/0	0/1	0/0	0/0	0/1	0/0	0/0	0/0	0/0	0/0	0/0	0/0	0/0	0/0	0.182	0.130
2L:13120282:13121680	DEL	1/1	1/1	1/1	1/1	0/1	1/1	1/1	1/1	1/1	1/1	1/1	1/1	1/1	1/1	1/1	1/1	1/1	1/1	1/1	1/1	1/1	1/1	1/1	1/1	1/1	1/1	1/1	1/1	0/0	1/1	1/1	1/1	1/1	1/1	1.000	0.957
2L:13154382:13154752	DEL	1/1	1/1	0/0	0/0	0/1	0/1	0/0	1/1	0/1	0/1	0/1	0/1	0/0	0/0	0/0	0/0	0/0	1/1	0/0	0/0	0/0	0/0	0/0	0/0	0/1	1/1	0/1	0/0	0/1	0/1	1/1	0/1	0/1	0/0	0.727	0.435
2L:13166388:13169989	DEL	0/1	0/1	0/0	0/0	0/0	1/1	0/0	0/0	0/0	1/1	0/1	0/0	0/0	1/1	0/0	0/0	1/1	1/1	0/0	./.	./.	0/0	0/1	0/0	0/0	0/0	0/0	0/0	0/0	0/0	0/0	0/1	0/0	0/0	0.364	0.261
2L:13196771:13201826	DEL	1/1	1/1	1/1	1/1	1/1	1/1	1/1	1/1	1/1	1/1	0/0	1/1	1/1	1/1	1/1	1/1	0/0	1/1	1/1	1/1	./.	1/1	1/1	1/1	1/1	1/1	1/1	1/1	0/0	1/1	1/1	1/1	1/1	0/0	0.909	0.826
2L:13210053:13218414	DEL	1/1	1/1	1/1	1/1	0/1	1/1	1/1	1/1	1/1	1/1	1/1	1/1	1/1	1/1	1/1	1/1	1/1	1/1	1/1	1/1	0/0	1/1	1/1	1/1	1/1	1/1	1/1	1/1	./.	1/1	1/1	1/1	0/0	1/1	1.000	0.870
2L:13280827:13281111	DEL	1/1	1/1	0/0	0/1	0/1	0/0	0/0	0/0	0/0	0/0	0/1	0/0	0/1	0/0	0/1	0/0	0/0	0/0	0/0	0/0	0/0	0/0	0/0	0/0	1/1	0/0	1/1	0/0	0/0	0/1	1/1	0/1	1/1	0/0	0.364	0.391
2L:13283010:13283552	DEL	1/1	1/1	0/0	1/1	0/1	1/1	0/1	0/1	0/1	1/1	0/1	0/0	0/1	0/0	0/0	0/1	0/0	0/1	0/1	1/1	1/1	0/1	1/1	0/1	0/0	0/1	0/0	0/0	0/0	0/0	0/0	0/0	0/0	0/0	0.818	0.478
2L:13288247:13288676	DEL	1/1	1/1	0/1	1/1	1/1	1/1	1/1	0/1	1/1	1/1	1/1	1/1	1/1	1/1	1/1	0/0	0/0	1/1	1/1	0/0	0/0	1/1	0/1	1/1	1/1	1/1	1/1	0/1	0/0	1/1	1/1	1/1	1/1	1/1	1.000	0.783
2L:13322695:13323048	DEL	1/1	1/1	1/1	1/1	1/1	1/1	1/1	1/1	0/1	1/1	1/1	0/1	1/1	0/0	0/0	1/1	0/0	1/1	0/1	1/1	1/1	./.	1/1	0/0	0/1	1/1	1/1	0/0	0/1	1/1	1/1	1/1	1/1	0/0	1.000	0.696
2L:13323248:13323596	DEL	1/1	1/1	1/1	1/1	1/1	0/1	1/1	0/1	0/1	1/1	1/1	1/1	1/1	1/1	1/1	1/1	1/1	1/1	0/0	1/1	0/0	1/1	0/0	0/1	0/1	0/0	0/1	0/0	0/0	1/1	1/1	0/1	1/1	0/1	1.000	0.739
2L:13326742:13327169	DEL	1/1	1/1	1/1	1/1	1/1	1/1	1/1	1/1	1/1	1/1	1/1	1/1	1/1	0/1	1/1	1/1	1/1	1/1	1/1	0/1	1/1	1/1	1/1	1/1	1/1	1/1	1/1	0/0	0/0	1/1	1/1	1/1	1/1	./.	1.000	0.870
2L:13327515:13327661	DEL	1/1	1/1	0/0	0/0	0/0	0/0	0/0	0/0	0/1	0/0	./.	0/0	0/0	0/0	0/0	0/0	0/0	1/1	0/0	1/1	./.	0/1	0/0	0/0	0/0	0/0	0/1	0/0	0/0	0/0	0/0	0/0	0/0	0/0	0.182	0.217
2L:13355786:13355984	INV	1/1	1/1	1/1	0/0	0/1	0/0	0/0	0/1	0/0	1/1	0/0	0/0	1/1	0/0	0/0	1/1	0/0	0/0	0/0	1/1	0/0	0/0	0/0	0/0	0/0	0/0	0/1	0/0	0/0	1/1	1/1	0/1	1/1	0/0	0.455	0.391
2L:13355971:13356595	DEL	1/1	1/1	1/1	1/1	1/1	1/1	1/1	1/1	1/1	1/1	1/1	1/1	1/1	1/1	1/1	1/1	0/1	1/1	1/1	1/1	0/0	1/1	1/1	1/1	1/1	1/1	1/1	1/1	1/1	1/1	1/1	1/1	1/1	1/1	1.000	0.957
2L:13365268:13365481	DEL	0/1	1/1	1/1	1/1	0/1	1/1	0/0	1/1	1/1	1/1	1/1	1/1	1/1	1/1	1/1	./.	1/1	0/1	1/1	1/1	0/0	1/1	1/1	1/1	1/1	1/1	1/1	0/0	./.	1/1	1/1	1/1	1/1	1/1	0.909	0.826
2L:13419098:13419350	DEL	1/1	1/1	0/1	1/1	0/0	0/1	0/1	0/0	1/1	0/1	0/0	0/1	1/1	1/1	1/1	1/1	1/1	0/1	1/1	0/1	./.	1/1	0/1	0/0	1/1	1/1	1/1	0/0	1/1	1/1	1/1	1/1	1/1	0/0	0.727	0.826
2L:13404220:13427854	DEL	0/1	0/1	0/0	0/0	0/0	0/1	0/1	0/1	0/1	0/1	0/1	0/1	0/1	0/1	0/1	0/0	0/0	0/1	0/1	0/0	0/0	0/0	0/0	0/0	0/1	0/1	0/1	0/1	0/1	0/1	0/1	0/1	0/1	0/1	0.727	0.696
2L:13444034:13444451	DEL	1/1	1/1	0/1	1/1	1/1	0/1	0/1	0/1	0/1	1/1	0/1	0/0	0/1	1/1	0/1	0/0	0/1	0/1	1/1	0/1	0/0	1/1	0/1	0/0	0/1	0/1	0/1	0/0	0/0	0/1	0/1	0/1	0/0	0/0	0.909	0.696
2L:13444109:13445088	INV	0/0	0/0	0/0	0/0	0/0	0/0	0/0	0/0	0/0	0/0	0/0	0/0	0/0	0/0	0/0	0/0	0/1	0/0	0/0	0/0	0/0	0/0	0/0	0/0	0/0	0/0	0/0	0/0	0/0	0/0	0/0	0/0	0/0	0/0	0.000	0.043
2L:13445392:13445597	DEL	0/1	1/1	1/1	0/0	1/1	1/1	1/1	0/0	1/1	1/1	1/1	0/1	1/1	1/1	1/1	1/1	1/1	0/0	1/1	1/1	0/0	1/1	1/1	0/0	1/1	1/1	1/1	0/0	0/0	1/1	0/1	1/1	1/1	1/1	0.818	0.783
2L:5588465:13473857	DEL	0/1	0/1	0/1	0/0	0/0	0/1	0/0	0/1	0/0	0/1	0/1	0/1	0/1	0/0	0/0	0/0	0/1	0/0	0/1	0/0	0/1	0/1	1/1	0/0	0/1	0/1	0/1	0/0	0/0	0/1	0/0	0/1	0/0	0/0	0.636	0.522
2L:13464817:13480901	DUP	0/1	0/1	0/0	0/0	0/0	1/1	1/1	1/1	0/1	0/1	0/1	0/1	0/0	0/1	0/0	0/0	0/1	0/0	0/1	0/0	1/1	0/1	0/0	0/0	0/1	0/1	1/1	0/0	0/0	0/1	0/1	0/1	0/1	0/0	0.727	0.565
2L:13486642:13486933	DEL	0/0	0/1	./.	./.	./.	./.	./.	./.	./.	0/0	0/0	0/0	./.	./.	0/0	./.	./.	./.	./.	0/0	./.	./.	./.	0/0	0/0	0/0	0/0	./.	./.	0/0	0/0	0/0	0/0	./.	0.091	0.000
2L:13481511:13487418	DEL	1/1	1/1	1/1	1/1	1/1	1/1	1/1	./.	1/1	1/1	1/1	1/1	0/0	1/1	1/1	0/0	1/1	1/1	1/1	1/1	1/1	1/1	1/1	1/1	1/1	1/1	1/1	1/1	1/1	1/1	1/1	1/1	1/1	1/1	0.909	0.913
2L:13487877:13488025	DEL	1/1	1/1	1/1	1/1	1/1	1/1	1/1	./.	1/1	1/1	1/1	1/1	0/0	1/1	1/1	0/0	1/1	1/1	1/1	1/1	./.	1/1	0/0	1/1	1/1	1/1	1/1	0/0	1/1	1/1	1/1	1/1	1/1	0/0	0.909	0.739
2L:13493775:13493888	DEL	0/0	1/1	0/0	0/0	0/0	0/0	0/0	0/0	0/0	0/0	0/0	0/0	0/0	0/0	0/1	0/0	0/0	0/0	0/0	0/0	0/0	0/0	0/0	0/0	0/0	0/0	0/0	0/0	0/0	0/0	0/0	0/0	0/0	0/0	0.091	0.043
2L:13502312:13502696	DEL	1/1	1/1	0/0	1/1	0/0	1/1	1/1	0/1	1/1	1/1	1/1	0/1	1/1	0/1	1/1	1/1	1/1	1/1	1/1	1/1	1/1	0/0	1/1	1/1	0/1	1/1	1/1	0/0	0/1	1/1	1/1	0/1	1/1	0/0	0.818	0.870
2L:13522353:13526101	DEL	1/1	1/1	1/1	1/1	1/1	1/1	0/0	1/1	1/1	1/1	1/1	0/1	1/1	1/1	0/1	1/1	0/1	1/1	0/1	0/0	1/1	1/1	1/1	1/1	1/1	0/0	1/1	1/1	1/1	1/1	1/1	0/0	1/1	1/1	0.909	0.870
2L:13526901:13527156	DEL	0/1	0/1	0/0	1/1	1/1	1/1	0/0	1/1	1/1	1/1	0/1	0/1	0/1	1/1	0/1	0/1	1/1	0/1	1/1	0/1	0/0	1/1	0/0	0/0	0/1	0/0	0/0	0/0	0/0	0/1	0/1	1/1	0/1	0/0	0.818	0.652
2L:4639604:13530904	DUP	1/1	1/1	1/1	1/1	1/1	1/1	1/1	1/1	1/1	1/1	1/1	1/1	1/1	1/1	1/1	1/1	1/1	1/1	1/1	1/1	1/1	1/1	1/1	1/1	1/1	1/1	1/1	0/0	1/1	1/1	1/1	0/1	1/1	1/1	1.000	0.957
2L:4640099:13531706	DEL	0/1	1/1	0/1	0/1	1/1	0/0	1/1	0/1	0/1	0/1	1/1	0/1	0/1	0/1	0/0	0/0	0/1	1/1	0/1	0/0	0/0	1/1	1/1	0/0	1/1	0/0	1/1	0/0	0/0	0/1	0/1	0/0	0/1	0/0	0.909	0.565
2L:13530905:13531705	DEL	1/1	1/1	1/1	0/1	1/1	0/1	1/1	0/1	1/1	1/1	1/1	1/1	1/1	0/1	0/0	1/1	0/1	1/1	1/1	1/1	1/1	1/1	0/1	1/1	1/1	0/0	1/1	0/0	1/1	1/1	1/1	1/1	1/1	1/1	1.000	0.870
2L:13558151:13560014	DEL	1/1	1/1	1/1	1/1	1/1	1/1	1/1	1/1	0/1	1/1	1/1	1/1	1/1	1/1	1/1	1/1	1/1	1/1	1/1	1/1	1/1	1/1	1/1	1/1	1/1	1/1	1/1	1/1	1/1	1/1	1/1	1/1	1/1	1/1	1.000	1.000
2L:13566811:13571905	DEL	1/1	1/1	1/1	1/1	1/1	1/1	1/1	1/1	0/1	1/1	1/1	1/1	1/1	1/1	1/1	1/1	1/1	1/1	1/1	1/1	1/1	1/1	1/1	1/1	1/1	1/1	1/1	0/0	0/0	1/1	1/1	1/1	1/1	1/1	1.000	0.913
2L:13574402:13574761	DEL	0/0	1/1	1/1	0/0	0/0	0/0	0/0	0/1	0/0	0/0	0/1	0/1	1/1	1/1	0/1	0/0	0/0	0/0	0/1	0/0	0/0	0/1	0/0	0/0	0/0	0/0	0/1	0/0	0/0	0/1	0/1	0/0	0/0	0/0	0.455	0.348
2L:13593543:13594161	DEL	1/1	1/1	1/1	1/1	1/1	1/1	./.	1/1	1/1	1/1	1/1	1/1	1/1	1/1	1/1	1/1	1/1	1/1	1/1	./.	0/0	1/1	1/1	1/1	1/1	1/1	1/1	1/1	1/1	1/1	1/1	1/1	1/1	0/0	0.909	0.870
2L:13597286:13598120	DEL	0/1	1/1	1/1	0/0	1/1	0/1	0/1	0/1	0/1	0/1	1/1	0/1	1/1	1/1	1/1	1/1	1/1	1/1	0/1	0/1	1/1	0/0	1/1	0/1	1/1	1/1	1/1	1/1	1/1	1/1	1/1	0/1	1/1	1/1	0.909	0.957
2L:13602239:13602464	DEL	0/0	0/1	0/0	0/0	0/1	0/1	0/0	0/1	0/0	0/0	0/1	0/0	0/0	0/0	1/1	0/0	0/0	0/1	1/1	0/0	0/0	0/0	0/1	0/1	1/1	0/0	1/1	./.	1/1	0/1	0/0	1/1	0/0	./.	0.455	0.435
2L:13636016:13636335	DEL	1/1	1/1	1/1	1/1	0/1	1/1	1/1	1/1	0/1	1/1	1/1	1/1	0/0	1/1	1/1	0/0	1/1	1/1	0/0	0/0	0/0	1/1	0/0	0/0	1/1	0/0	0/1	./.	1/1	0/1	0/1	0/0	0/1	0/0	1.000	0.522
2L:13643246:13644346	DUP	0/1	0/0	0/0	0/0	0/0	0/0	0/0	0/0	0/0	0/0	0/0	0/0	0/0	0/0	0/0	0/0	0/0	0/0	0/0	0/0	0/0	0/0	0/0	0/0	0/0	0/0	0/0	0/0	0/0	0/0	0/0	0/0	0/0	0/0	0.000	0.043
2L:13662707:13663068	DEL	1/1	1/1	1/1	1/1	1/1	0/0	0/0	1/1	1/1	1/1	0/0	0/1	0/0	./.	1/1	0/0	0/0	0/0	1/1	./.	1/1	1/1	1/1	0/0	0/1	0/0	1/1	1/1	0/0	1/1	1/1	0/1	1/1	0/0	0.727	0.565
2L:13682621:13683676	DEL	1/1	0/1	1/1	0/0	1/1	1/1	0/0	1/1	1/1	1/1	0/0	1/1	1/1	0/1	0/1	0/1	0/1	1/1	1/1	1/1	0/0	0/1	1/1	0/0	1/1	1/1	1/1	0/0	0/0	1/1	1/1	1/1	0/1	1/1	0.727	0.826
2L:13684671:13685012	DEL	1/1	0/1	0/0	0/0	0/0	0/1	0/0	0/0	0/0	0/0	0/0	0/0	0/0	0/0	0/0	0/0	1/1	0/0	0/0	0/0	0/0	0/0	0/0	0/0	0/0	0/0	0/0	0/0	0/0	0/0	0/1	0/0	0/0	0/0	0.182	0.130
2L:13715972:13716362	DEL	0/1	0/1	0/0	0/0	0/0	0/1	0/0	0/0	0/0	0/0	0/0	0/1	0/0	0/0	0/0	0/0	0/0	0/0	0/1	0/0	0/0	0/0	0/1	0/0	0/1	0/0	1/1	0/1	0/0	0/1	0/0	0/1	0/0	0/0	0.273	0.348
2L:13733598:13734266	DEL	1/1	1/1	0/0	1/1	1/1	1/1	1/1	0/1	1/1	0/0	0/1	0/0	0/0	0/0	1/1	0/0	1/1	0/0	1/1	1/1	1/1	./.	1/1	1/1	1/1	0/0	1/1	0/0	1/1	1/1	1/1	0/1	1/1	0/0	0.727	0.652
2L:13734594:13736996	DEL	1/1	1/1	0/0	1/1	1/1	1/1	1/1	1/1	1/1	1/1	1/1	1/1	1/1	1/1	1/1	1/1	1/1	1/1	1/1	1/1	1/1	./.	1/1	1/1	1/1	1/1	1/1	1/1	1/1	1/1	1/1	1/1	1/1	1/1	0.909	0.957
2L:13751254:13751596	DEL	0/0	0/1	0/1	0/1	1/1	0/0	0/0	0/1	0/0	0/1	1/1	0/1	0/1	0/1	0/1	0/0	0/0	0/1	0/0	0/0	0/0	0/0	0/1	0/1	0/0	0/1	0/0	0/0	0/0	0/1	0/0	0/0	1/1	0/0	0.727	0.391
2L:13752190:13753547	DEL	0/0	0/1	0/0	0/0	0/0	0/0	0/0	0/0	1/1	0/0	0/1	0/0	0/1	0/1	0/0	0/1	0/0	0/1	0/1	0/1	0/0	0/1	0/0	0/1	0/1	1/1	0/1	0/0	1/1	0/1	0/1	0/1	1/1	0/1	0.273	0.739
2L:13788214:13788424	DEL	1/1	1/1	1/1	1/1	1/1	./.	1/1	1/1	1/1	1/1	1/1	1/1	1/1	1/1	1/1	1/1	1/1	1/1	0/0	1/1	0/1	./.	1/1	1/1	1/1	0/1	1/1	./.	1/1	1/1	1/1	1/1	1/1	0/0	0.909	0.826
2L:13789899:13790181	DEL	1/1	0/1	./.	0/0	0/1	0/0	0/0	0/1	0/0	0/0	0/0	./.	0/0	0/0	0/0	./.	0/0	0/0	./.	0/0	0/0	./.	0/0	0/0	./.	0/0	0/0	0/0	0/0	0/1	0/1	0/0	0/0	./.	0.273	0.130
2L:13813043:13813248	DEL	0/0	1/1	0/0	0/0	1/1	./.	1/1	0/0	1/1	1/1	1/1	1/1	1/1	./.	./.	1/1	0/0	1/1	0/0	0/0	0/0	0/0	./.	0/0	1/1	1/1	1/1	0/0	./.	1/1	1/1	1/1	0/0	0/0	0.636	0.391
2L:13861378:13861592	DEL	1/1	0/1	1/1	1/1	1/1	0/1	1/1	1/1	1/1	1/1	1/1	0/1	1/1	1/1	1/1	1/1	1/1	0/1	0/0	1/1	./.	1/1	1/1	1/1	1/1	0/0	1/1	1/1	1/1	1/1	1/1	1/1	1/1	0/0	1.000	0.826
2L:13885018:13885266	DEL	1/1	1/1	1/1	1/1	0/0	0/1	1/1	1/1	1/1	1/1	0/1	1/1	0/0	1/1	1/1	0/0	1/1	1/1	1/1	0/0	0/0	1/1	1/1	1/1	1/1	1/1	1/1	0/0	1/1	0/1	1/1	1/1	0/1	./.	0.909	0.739
2L:13885680:13891239	DEL	1/1	1/1	1/1	1/1	0/0	1/1	1/1	1/1	1/1	1/1	1/1	1/1	./.	1/1	0/0	1/1	1/1	0/0	1/1	1/1	0/0	1/1	1/1	1/1	1/1	1/1	1/1	1/1	1/1	1/1	1/1	1/1	1/1	1/1	0.909	0.826
2L:13929744:13930186	DEL	0/1	0/1	0/0	0/0	0/0	0/1	0/0	0/1	0/1	0/0	0/0	0/1	0/0	0/0	0/0	0/0	0/0	0/0	0/0	0/0	0/0	0/0	0/0	0/1	0/1	0/0	0/1	0/0	0/1	0/1	0/0	0/1	0/0	0/0	0.455	0.304
2L:13930439:13930700	DEL	0/0	0/0	0/0	0/0	0/0	0/0	0/0	0/0	0/0	0/0	0/0	0/0	0/0	0/0	0/1	0/0	0/0	0/0	0/0	0/0	0/0	0/0	0/0	0/0	0/0	0/0	0/0	0/0	0/0	0/0	0/0	0/0	0/0	0/0	0.000	0.043
2L:13944583:13945054	DEL	0/0	0/0	0/0	0/0	0/0	0/0	0/0	0/0	0/0	0/0	0/1	0/0	0/0	0/0	0/0	0/0	0/0	0/0	0/0	0/0	0/0	0/0	0/0	0/0	0/0	0/0	0/0	0/0	0/0	0/0	0/0	0/0	0/0	0/0	0.091	0.000
2L:13946893:13947349	DEL	0/1	0/1	0/0	0/0	0/0	0/0	0/0	0/0	0/1	0/0	0/0	0/0	0/0	0/0	0/0	0/0	0/0	0/0	0/0	0/1	0/0	0/0	0/1	1/1	0/0	0/0	0/1	0/0	0/1	0/1	0/0	0/0	0/0	0/0	0.182	0.304
2L:1269860:13957885	DEL	0/1	0/1	0/0	0/0	0/0	0/0	0/0	0/0	0/0	0/0	0/0	0/0	0/0	0/0	0/0	0/0	0/0	0/0	0/0	0/0	0/0	0/0	0/0	0/0	0/0	0/0	0/0	0/0	0/0	0/0	0/0	0/0	0/0	0/0	0.091	0.043
2L:9958131:13986328	DUP	1/1	0/1	1/1	0/0	1/1	0/0	1/1	0/0	0/0	0/0	1/1	0/1	1/1	0/0	1/1	0/0	0/0	0/1	1/1	0/0	0/0	0/1	0/0	0/0	1/1	0/0	0/1	0/0	0/0	0/1	0/1	0/1	0/0	0/0	0.545	0.478
2L:14005696:14005913	DEL	0/1	0/1	0/0	0/0	0/0	0/0	0/0	0/0	0/0	0/0	1/1	0/0	0/0	0/0	0/0	0/0	0/0	0/0	0/0	0/0	0/0	0/0	0/0	./.	./.	0/0	0/0	0/0	0/0	0/0	0/0	0/0	0/0	0/0	0.182	0.043
2L:14068439:14070838	DEL	1/1	1/1	1/1	1/1	1/1	1/1	1/1	1/1	1/1	1/1	1/1	1/1	1/1	1/1	1/1	1/1	1/1	1/1	1/1	1/1	1/1	1/1	1/1	1/1	1/1	1/1	1/1	1/1	1/1	1/1	1/1	1/1	1/1	1/1	1.000	1.000
2L:14074632:14074889	DEL	1/1	1/1	0/0	0/0	1/1	1/1	0/1	1/1	0/1	0/1	0/0	0/1	0/1	1/1	0/1	1/1	0/0	1/1	0/1	0/0	0/0	1/1	1/1	1/1	0/0	0/1	0/1	0/0	1/1	0/1	0/1	1/1	1/1	0/0	0.727	0.739
2L:14129006:14129173	DEL	1/1	1/1	0/0	0/0	0/0	0/0	0/0	0/0	0/0	0/0	0/0	0/0	1/1	0/0	0/0	0/0	0/0	0/1	0/1	1/1	./.	1/1	0/0	./.	0/0	0/0	0/0	0/0	0/0	0/1	0/1	1/1	0/0	0/0	0.091	0.391
2L:14140400:14140525	DEL	0/0	0/0	1/1	0/1	0/0	0/0	0/0	0/0	0/1	1/1	0/1	0/0	0/0	1/1	0/0	0/0	0/0	0/0	0/0	0/0	0/0	1/1	0/0	1/1	0/1	0/1	1/1	0/0	./.	0/1	0/1	1/1	./.	1/1	0.455	0.435
2L:14177238:14179210	DEL	1/1	1/1	1/1	1/1	1/1	1/1	1/1	1/1	1/1	0/1	1/1	1/1	1/1	1/1	1/1	1/1	1/1	1/1	1/1	1/1	1/1	1/1	1/1	1/1	1/1	0/0	1/1	0/0	1/1	1/1	1/1	1/1	1/1	./.	1.000	0.870
2L:14239269:14240766	DUP	0/0	1/1	0/1	0/0	0/0	0/0	0/0	0/0	0/0	0/0	0/0	0/0	0/0	0/0	0/0	0/0	0/0	0/0	0/0	0/0	0/0	0/1	0/0	1/1	0/1	0/0	0/0	0/0	0/0	0/0	0/0	0/0	0/0	0/0	0.182	0.130
2L:14239541:14240767	DEL	0/0	0/0	0/0	0/0	0/0	0/0	0/0	0/0	0/0	0/0	0/0	0/0	0/0	0/0	0/0	0/0	0/0	0/0	0/0	0/0	0/0	0/1	0/0	0/1	0/0	0/0	0/0	0/0	0/0	0/0	0/0	0/0	0/0	0/0	0.000	0.087
2L:14257233:14257484	DEL	1/1	1/1	1/1	1/1	1/1	1/1	1/1	1/1	1/1	1/1	0/1	1/1	1/1	0/1	1/1	1/1	1/1	1/1	1/1	1/1	1/1	1/1	1/1	0/0	1/1	1/1	1/1	1/1	1/1	0/1	1/1	1/1	1/1	1/1	1.000	0.957
2L:14257232:14257572	INV	0/1	1/1	0/1	0/1	0/1	0/1	0/1	0/1	0/1	1/1	0/1	0/1	0/1	0/0	0/1	1/1	0/1	1/1	0/1	1/1	0/1	0/1	0/1	0/0	0/1	0/1	0/1	0/0	0/1	0/1	0/1	0/1	0/0	1/1	1.000	0.826
2L:14260119:14260313	DEL	0/1	1/1	1/1	1/1	1/1	1/1	1/1	1/1	1/1	1/1	1/1	1/1	1/1	1/1	1/1	1/1	./.	1/1	1/1	1/1	1/1	1/1	1/1	1/1	1/1	0/0	1/1	1/1	0/0	1/1	1/1	1/1	1/1	1/1	1.000	0.870
2L:14278986:14280397	DEL	1/1	1/1	1/1	1/1	1/1	1/1	1/1	1/1	1/1	0/1	0/1	1/1	0/0	1/1	1/1	1/1	0/1	0/1	0/1	1/1	1/1	1/1	1/1	1/1	1/1	1/1	1/1	1/1	1/1	1/1	1/1	1/1	1/1	1/1	1.000	0.957
2L:14299608:14299822	DEL	1/1	0/0	0/0	1/1	0/1	0/1	0/1	1/1	0/1	1/1	1/1	1/1	1/1	0/0	1/1	1/1	./.	1/1	0/0	1/1	0/0	0/1	1/1	0/0	1/1	1/1	1/1	0/0	0/0	0/1	1/1	1/1	0/0	1/1	0.818	0.652
2L:14323483:14323643	DEL	0/0	0/1	0/0	0/0	0/0	0/0	0/0	0/1	0/0	0/0	0/0	0/0	0/1	0/0	0/0	0/0	1/1	0/0	0/0	0/0	0/0	0/0	0/0	0/1	0/0	1/1	0/0	0/0	0/0	0/1	0/1	0/0	0/1	0/0	0.182	0.304
2L:14332891:14333131	DEL	1/1	1/1	0/1	0/0	0/1	0/0	0/1	0/1	0/1	0/0	0/0	0/1	0/0	0/0	0/1	0/0	0/1	0/0	0/1	0/1	0/0	0/0	0/0	0/0	0/1	0/1	1/1	./.	0/0	0/0	0/1	0/0	0/0	0/0	0.636	0.391
2L:14356948:14357320	DEL	0/0	0/1	0/0	0/0	1/1	0/1	1/1	0/1	0/1	0/0	1/1	1/1	./.	0/0	0/0	0/0	0/0	0/0	0/0	0/1	0/0	0/0	./.	1/1	0/1	0/1	0/1	0/0	0/0	0/1	0/1	0/1	1/1	0/1	0.727	0.435
2L:14361605:14361816	DEL	0/1	1/1	1/1	1/1	1/1	1/1	1/1	1/1	1/1	1/1	1/1	1/1	1/1	1/1	1/1	1/1	1/1	1/1	1/1	1/1	1/1	1/1	1/1	1/1	1/1	1/1	1/1	1/1	0/0	1/1	1/1	1/1	0/0	1/1	1.000	0.913
2L:14363900:14365725	DEL	1/1	1/1	0/0	1/1	1/1	1/1	1/1	0/0	1/1	1/1	1/1	1/1	1/1	1/1	1/1	1/1	1/1	1/1	1/1	1/1	1/1	1/1	1/1	0/0	1/1	1/1	1/1	0/0	1/1	1/1	1/1	1/1	1/1	1/1	0.818	0.913
2L:14375193:14376530	DEL	1/1	1/1	1/1	1/1	1/1	1/1	0/0	1/1	1/1	1/1	1/1	1/1	1/1	1/1	1/1	1/1	1/1	0/1	1/1	1/1	1/1	1/1	0/1	1/1	1/1	1/1	1/1	1/1	1/1	1/1	1/1	1/1	1/1	./.	0.909	0.957
2L:14442471:14444029	DEL	1/1	1/1	1/1	1/1	1/1	1/1	1/1	1/1	1/1	1/1	1/1	1/1	1/1	1/1	1/1	1/1	1/1	1/1	./.	1/1	0/0	1/1	1/1	1/1	1/1	0/0	1/1	0/0	1/1	1/1	0/0	1/1	0/0	1/1	1.000	0.739
2L:14454514:14455198	DEL	1/1	0/1	0/0	0/0	0/0	0/0	0/0	0/0	0/0	0/0	0/0	0/0	0/0	0/0	0/0	0/0	0/0	0/1	0/0	0/0	0/0	0/0	0/0	0/0	0/0	0/0	0/0	0/0	0/0	0/0	0/0	0/0	0/0	0/0	0.091	0.087
2L:14462871:14464652	DEL	1/1	1/1	0/1	1/1	0/1	0/1	1/1	0/0	1/1	0/1	1/1	1/1	1/1	1/1	0/0	1/1	1/1	1/1	0/0	1/1	0/0	1/1	1/1	0/0	0/0	1/1	1/1	1/1	./.	1/1	1/1	1/1	0/0	1/1	0.909	0.696
2L:14479174:14479851	DEL	1/1	1/1	0/0	0/0	1/1	1/1	1/1	1/1	0/0	0/0	1/1	1/1	1/1	0/0	1/1	1/1	1/1	1/1	0/0	0/1	0/0	0/1	1/1	1/1	1/1	1/1	1/1	1/1	1/1	0/1	1/1	1/1	1/1	0/0	0.636	0.826
2L:14362758:14489758	INV	0/1	0/0	0/0	0/0	0/0	0/1	0/0	0/0	0/0	0/0	0/0	0/0	0/0	0/0	0/0	0/0	0/0	0/0	0/1	0/0	0/0	0/0	0/0	0/1	0/0	0/0	0/0	./.	0/0	0/0	0/1	0/1	0/0	0/0	0.091	0.217
2L:14493084:14493291	DEL	1/1	1/1	1/1	1/1	1/1	1/1	1/1	1/1	1/1	1/1	1/1	1/1	1/1	1/1	1/1	1/1	1/1	1/1	1/1	1/1	0/0	1/1	1/1	1/1	1/1	1/1	1/1	1/1	1/1	1/1	1/1	1/1	1/1	0/0	1.000	0.913
2L:14509693:14509879	DEL	1/1	1/1	0/0	0/0	0/0	0/1	0/1	0/0	1/1	1/1	0/0	0/0	0/0	0/1	0/1	0/0	1/1	0/1	1/1	0/0	0/0	1/1	0/0	0/0	1/1	1/1	0/1	./.	0/0	1/1	1/1	1/1	1/1	0/0	0.455	0.609
2L:14514523:14515114	DEL	1/1	1/1	1/1	0/0	1/1	1/1	1/1	0/1	1/1	1/1	0/1	1/1	0/1	0/1	1/1	0/1	1/1	1/1	1/1	1/1	0/0	1/1	0/1	1/1	1/1	1/1	1/1	1/1	1/1	1/1	1/1	1/1	1/1	1/1	0.909	0.957
2L:14524612:14526075	DUP	1/1	0/1	0/0	0/0	0/0	0/0	0/0	0/0	0/0	0/0	0/0	0/0	0/0	0/0	0/0	0/0	0/0	0/0	0/0	0/0	0/0	0/0	0/0	0/0	0/0	0/0	0/0	0/0	0/0	0/0	0/0	0/0	0/0	0/0	0.091	0.043
2L:14580060:14580342	DEL	1/1	1/1	0/0	0/1	0/1	0/0	0/0	0/0	0/0	0/0	0/0	0/0	0/0	0/0	0/0	0/0	0/0	0/0	0/0	0/0	0/0	0/0	0/0	0/0	0/0	0/0	0/0	./.	0/0	0/0	0/0	0/1	0/0	0/0	0.273	0.087
2L:14594687:14599183	DEL	1/1	1/1	1/1	0/0	1/1	1/1	1/1	1/1	1/1	1/1	1/1	1/1	1/1	1/1	1/1	1/1	1/1	0/0	1/1	1/1	1/1	1/1	1/1	1/1	1/1	1/1	1/1	1/1	./.	1/1	1/1	1/1	1/1	1/1	0.909	0.913
2L:14630366:14630561	DEL	0/0	0/1	0/0	0/0	0/1	0/0	1/1	0/1	1/1	0/1	0/1	0/1	0/1	0/0	0/0	1/1	1/1	1/1	1/1	0/0	0/0	0/0	0/0	0/0	0/1	0/0	0/1	0/0	1/1	0/0	0/0	1/1	0/0	1/1	0.727	0.435
2L:14631148:14631357	DEL	0/1	./.	1/1	1/1	0/0	1/1	1/1	1/1	1/1	0/1	1/1	1/1	1/1	1/1	1/1	0/0	1/1	1/1	0/0	1/1	1/1	1/1	1/1	0/0	1/1	0/0	1/1	0/0	./.	1/1	1/1	1/1	0/0	0/0	0.818	0.652
2L:14634458:14634566	DEL	1/1	1/1	0/1	1/1	0/1	0/0	0/1	0/1	0/1	0/1	0/0	0/1	0/0	0/1	0/1	0/0	0/0	0/0	0/0	0/0	0/0	0/0	0/1	0/0	0/0	0/0	0/1	0/0	0/0	0/0	0/0	0/0	0/0	0/0	0.818	0.217
2L:14672239:14672648	DEL	1/1	1/1	0/0	0/0	0/0	0/0	0/0	0/0	0/0	0/0	0/0	0/0	0/0	0/0	0/0	0/0	0/0	0/0	0/0	0/0	0/0	0/0	0/0	0/0	0/0	0/0	0/0	0/0	0/0	0/0	0/0	0/0	0/0	0/0	0.091	0.043
2L:14681176:14682365	DEL	1/1	1/1	1/1	1/1	1/1	1/1	1/1	1/1	1/1	1/1	1/1	1/1	1/1	1/1	1/1	1/1	1/1	1/1	1/1	1/1	1/1	1/1	1/1	0/0	1/1	1/1	1/1	0/0	1/1	1/1	1/1	1/1	1/1	0/0	1.000	0.870
2L:14702049:14702472	DEL	0/1	0/1	0/0	0/0	0/0	0/1	0/0	0/0	0/1	0/1	0/1	0/1	0/0	0/0	0/0	0/0	0/0	0/0	0/0	0/1	0/0	0/0	0/0	0/0	0/1	1/1	0/1	0/0	0/1	0/1	0/1	0/1	0/1	0/0	0.545	0.435
2L:14707599:14707877	DEL	1/1	0/1	0/0	0/0	1/1	1/1	0/0	1/1	0/0	1/1	0/1	1/1	1/1	0/0	./.	0/0	1/1	0/0	./.	1/1	1/1	1/1	1/1	0/0	1/1	1/1	0/0	0/0	0/0	0/1	0/1	1/1	0/0	./.	0.636	0.522
2L:14763341:14766951	DEL	1/1	1/1	1/1	1/1	1/1	1/1	1/1	1/1	1/1	1/1	1/1	1/1	1/1	1/1	1/1	1/1	1/1	1/1	1/1	1/1	1/1	1/1	1/1	1/1	1/1	1/1	1/1	1/1	1/1	1/1	1/1	1/1	1/1	1/1	1.000	1.000
2L:14767673:14769087	DEL	1/1	1/1	0/0	1/1	0/0	1/1	./.	1/1	1/1	1/1	1/1	1/1	1/1	1/1	1/1	1/1	1/1	1/1	1/1	1/1	./.	1/1	1/1	0/0	1/1	0/0	1/1	1/1	1/1	1/1	1/1	1/1	1/1	0/0	0.727	0.826
2L:14792013:14792238	DEL	0/1	0/1	1/1	1/1	0/1	1/1	0/1	1/1	0/0	0/0	1/1	1/1	1/1	0/1	1/1	0/0	0/1	0/0	1/1	1/1	0/0	1/1	1/1	0/0	0/0	0/0	1/1	0/0	0/0	0/1	0/1	0/0	0/0	0/0	0.818	0.522
2L:14802159:14804358	DEL	1/1	1/1	1/1	1/1	1/1	1/1	./.	1/1	1/1	1/1	0/0	1/1	1/1	0/1	0/1	1/1	0/1	1/1	1/1	1/1	0/0	1/1	1/1	1/1	1/1	0/1	0/1	1/1	1/1	0/1	1/1	1/1	1/1	1/1	0.818	0.957
2L:14816242:14817764	DEL	1/1	1/1	0/0	./.	0/1	1/1	0/0	0/0	0/1	0/0	1/1	0/0	0/0	1/1	1/1	0/1	0/1	0/1	0/0	0/0	0/1	0/1	0/1	1/1	1/1	1/1	0/1	./.	1/1	1/1	1/1	1/1	1/1	0/0	0.455	0.783
2L:14854201:14854607	DEL	1/1	1/1	0/1	0/1	0/0	0/1	1/1	0/0	0/0	0/1	0/0	0/1	1/1	0/0	0/0	0/0	0/0	1/1	1/1	0/1	0/1	0/0	0/0	0/0	0/1	0/0	1/1	0/0	1/1	0/1	0/0	0/1	0/0	0/0	0.636	0.478
2L:14865771:14865964	DUP	1/1	1/1	0/0	0/1	1/1	0/0	0/0	0/1	0/1	0/0	0/0	1/1	0/0	0/1	0/0	0/0	0/1	0/0	0/1	1/1	0/0	0/0	0/0	0/0	0/0	1/1	0/1	0/0	1/1	0/1	0/1	0/0	0/1	1/1	0.545	0.522
2L:14865824:14865964	INV	0/1	0/1	0/0	0/0	0/1	0/0	0/0	0/1	0/1	0/0	0/0	0/1	0/0	0/0	0/0	0/0	0/0	0/0	0/1	0/1	0/0	0/0	0/0	0/0	0/0	0/1	0/1	0/0	1/1	0/1	0/1	0/1	0/1	1/1	0.455	0.478
2L:14928232:14928462	DEL	0/1	1/1	0/1	0/0	0/1	0/1	0/0	0/0	0/1	0/0	1/1	0/1	1/1	1/1	0/0	0/0	1/1	1/1	0/0	0/0	0/0	0/1	0/0	0/0	0/0	0/0	0/0	0/0	0/0	0/1	0/0	0/0	0/0	0/0	0.636	0.304
2L:14937614:14944203	DUP	0/0	0/0	0/0	0/0	0/0	0/0	0/0	0/0	0/1	0/0	0/0	0/0	0/0	0/0	0/0	0/0	0/1	0/0	0/0	0/0	0/0	0/1	0/0	0/0	0/1	0/0	0/0	0/0	0/0	0/1	0/1	0/0	0/0	0/0	0.091	0.217
2L:14938066:14944509	DEL	0/0	0/0	0/0	0/0	0/0	0/1	0/0	0/0	0/1	0/1	0/1	0/1	0/0	0/1	0/0	0/1	0/1	0/1	0/0	0/0	0/0	0/0	0/0	0/0	0/0	0/0	0/0	0/0	0/0	0/1	0/0	0/0	0/0	0/0	0.455	0.217
2L:14942566:14948964	DEL	0/0	0/0	0/0	0/0	0/0	0/1	0/0	0/1	0/1	0/0	0/0	0/1	0/1	0/0	0/0	0/0	0/0	0/0	0/0	0/0	0/0	0/0	0/0	0/0	0/0	0/0	0/1	0/0	0/0	0/0	0/0	0/1	0/0	0/0	0.364	0.130
2L:12861446:14964124	DEL	0/1	0/1	0/0	0/0	0/0	0/0	0/0	0/0	0/0	0/0	0/0	0/1	0/0	0/0	0/0	0/0	0/0	0/0	0/0	0/0	1/1	0/1	0/0	0/0	0/0	0/1	0/0	0/0	0/0	0/0	0/1	0/0	0/0	0/0	0.182	0.217
2L:14981329:14981994	DEL	1/1	1/1	1/1	1/1	1/1	1/1	1/1	1/1	1/1	1/1	1/1	1/1	1/1	1/1	1/1	0/0	1/1	1/1	1/1	1/1	1/1	0/1	1/1	1/1	0/1	0/1	0/1	0/0	0/0	0/1	0/1	1/1	1/1	0/1	1.000	0.870
2L:14992365:14993165	DEL	1/1	1/1	1/1	1/1	1/1	1/1	1/1	1/1	1/1	1/1	1/1	1/1	0/0	1/1	1/1	1/1	1/1	1/1	1/1	1/1	./.	1/1	1/1	1/1	1/1	1/1	1/1	1/1	1/1	1/1	1/1	1/1	1/1	1/1	1.000	0.913
2L:15010475:15013447	DUP	1/1	1/1	0/0	0/0	0/0	0/0	0/0	0/0	0/0	0/0	0/0	0/0	0/0	0/0	0/0	0/0	0/0	0/0	0/0	0/0	0/0	0/0	0/0	0/0	0/0	0/0	0/0	0/0	0/0	0/0	0/0	0/0	0/0	0/0	0.091	0.043
2L:15077172:15077535	DEL	1/1	1/1	1/1	1/1	1/1	0/1	1/1	1/1	1/1	1/1	0/0	0/1	1/1	1/1	1/1	1/1	1/1	1/1	1/1	1/1	1/1	0/0	1/1	1/1	0/1	1/1	1/1	0/0	1/1	1/1	1/1	0/1	1/1	0/0	0.909	0.870
2L:15086250:15086771	DEL	1/1	1/1	1/1	1/1	1/1	1/1	0/0	1/1	1/1	1/1	0/1	1/1	1/1	0/1	0/0	0/0	0/1	1/1	1/1	1/1	./.	0/1	0/1	1/1	1/1	./.	1/1	1/1	1/1	1/1	0/0	1/1	0/0	0/0	0.909	0.696
2L:15117009:15117673	DEL	1/1	1/1	1/1	0/0	0/0	1/1	0/0	0/0	1/1	0/0	1/1	0/0	0/1	1/1	1/1	0/0	0/1	0/1	1/1	1/1	0/0	1/1	0/1	0/1	1/1	0/1	0/0	0/0	0/0	1/1	1/1	0/1	0/1	0/0	0.455	0.739
2L:15139839:15140187	DEL	1/1	1/1	1/1	./.	1/1	0/1	1/1	1/1	0/1	1/1	1/1	1/1	0/0	1/1	./.	0/0	0/0	1/1	0/0	1/1	1/1	1/1	1/1	0/0	0/1	1/1	1/1	0/0	0/0	1/1	0/1	0/1	1/1	0/0	0.909	0.609
2L:15150425:15151034	DEL	1/1	1/1	1/1	0/0	1/1	1/1	1/1	1/1	1/1	1/1	1/1	1/1	1/1	1/1	0/0	1/1	1/1	1/1	1/1	0/1	1/1	0/1	1/1	1/1	1/1	1/1	1/1	1/1	0/0	1/1	1/1	1/1	1/1	1/1	0.909	0.913
2L:15151248:15151697	DEL	0/1	0/1	0/0	0/0	0/1	0/1	0/1	0/0	0/1	0/1	1/1	0/1	0/0	0/1	0/1	0/0	0/1	0/1	0/0	0/1	0/0	0/1	0/0	0/0	0/1	0/0	1/1	0/0	0/0	0/1	0/1	0/1	0/1	0/0	0.727	0.565
2L:15156321:15156572	DEL	0/1	0/1	0/0	1/1	0/0	0/0	0/0	0/0	0/0	0/0	0/0	0/0	0/0	./.	0/0	0/0	0/0	0/0	0/0	0/0	0/0	0/0	./.	./.	0/0	0/0	0/0	./.	0/0	0/1	0/1	0/0	0/0	./.	0.182	0.130
2L:15156772:15157238	DEL	0/1	0/1	0/0	0/0	0/0	0/1	0/1	0/0	0/1	0/0	0/1	0/1	0/0	0/1	0/1	0/0	0/0	0/0	0/0	0/1	0/0	0/0	0/0	0/0	0/1	0/0	0/1	0/0	0/0	0/1	0/0	0/0	0/0	0/0	0.545	0.304
2L:15168216:15168389	DEL	1/1	1/1	0/0	0/0	0/0	0/1	0/0	0/0	0/0	0/0	0/0	0/0	0/0	./.	0/0	0/0	0/0	0/0	0/0	0/0	0/0	0/0	1/1	0/0	0/1	0/0	0/0	0/0	0/0	0/0	1/1	0/0	0/0	0/0	0.182	0.174
2L:15173960:15174823	DEL	1/1	1/1	1/1	1/1	1/1	1/1	1/1	1/1	1/1	1/1	1/1	1/1	1/1	1/1	0/1	1/1	1/1	1/1	0/1	1/1	1/1	1/1	1/1	0/1	1/1	1/1	0/1	0/0	1/1	0/1	1/1	1/1	1/1	1/1	1.000	0.957
2L:15181092:15181276	DEL	1/1	1/1	0/0	0/0	0/0	0/0	0/0	0/0	0/0	0/0	0/0	0/0	0/0	0/0	0/0	0/0	0/0	0/0	0/0	0/0	0/0	0/0	0/0	0/0	0/0	0/0	0/0	0/0	0/0	0/0	0/0	0/0	0/0	0/0	0.091	0.043
2L:15179397:15180752	DEL	1/1	1/1	1/1	0/0	1/1	1/1	./.	1/1	1/1	1/1	1/1	1/1	1/1	1/1	./.	1/1	1/1	0/0	1/1	1/1	1/1	1/1	1/1	1/1	1/1	1/1	1/1	0/0	1/1	0/1	1/1	1/1	1/1	1/1	0.818	0.870
2L:15193246:15193669	DEL	1/1	1/1	1/1	1/1	1/1	1/1	1/1	1/1	1/1	1/1	1/1	1/1	1/1	0/1	1/1	0/1	1/1	1/1	0/1	0/1	1/1	1/1	1/1	1/1	0/1	1/1	1/1	0/1	1/1	1/1	1/1	1/1	1/1	0/1	1.000	1.000
2L:15194896:15199309	DEL	1/1	1/1	1/1	1/1	1/1	1/1	1/1	1/1	1/1	1/1	1/1	1/1	1/1	1/1	1/1	1/1	1/1	1/1	1/1	1/1	1/1	1/1	1/1	1/1	1/1	1/1	1/1	1/1	1/1	1/1	1/1	1/1	1/1	1/1	1.000	1.000
2L:15222516:15222624	DEL	1/1	1/1	0/0	0/0	0/0	0/0	0/0	0/0	0/0	0/0	0/0	0/0	0/0	0/0	0/0	0/0	0/0	0/0	0/1	0/0	./.	0/0	0/0	0/0	0/0	0/0	0/0	0/0	0/0	0/0	0/0	0/0	0/0	0/0	0.091	0.087
2L:15287923:15288190	INV	0/1	0/0	0/0	0/0	0/0	0/0	0/0	0/0	0/0	0/0	0/0	0/0	0/0	0/0	0/0	0/0	0/0	0/0	0/0	0/0	0/0	0/0	0/0	0/0	0/0	0/0	0/0	0/0	0/0	0/0	0/0	0/0	0/0	0/0	0.000	0.043
2L:15302025:15303377	DEL	1/1	1/1	1/1	1/1	1/1	1/1	1/1	1/1	1/1	1/1	1/1	1/1	1/1	1/1	1/1	1/1	1/1	1/1	1/1	1/1	1/1	1/1	1/1	1/1	1/1	1/1	1/1	1/1	1/1	1/1	1/1	1/1	1/1	1/1	1.000	1.000
2L:15314757:15315058	DEL	1/1	1/1	0/0	0/0	0/0	0/0	0/0	0/0	0/1	0/0	0/0	0/0	0/0	0/0	0/0	0/0	0/0	0/0	0/0	./.	./.	0/0	0/0	0/0	0/0	0/0	0/0	0/0	0/0	0/0	0/0	0/0	0/0	0/0	0.182	0.043
2L:15314756:15315195	INV	0/1	0/1	0/0	0/0	0/0	0/0	0/0	0/0	0/1	0/0	0/0	0/0	0/0	0/0	0/0	0/0	0/0	0/0	0/0	0/0	0/0	0/0	0/0	0/0	0/0	0/0	0/0	0/0	0/0	0/0	0/0	0/0	0/0	0/0	0.182	0.043
2L:15333827:15334120	INV	0/1	0/1	0/0	0/1	0/0	0/0	0/1	0/1	0/0	0/1	0/1	0/0	0/1	0/0	1/1	0/0	0/0	0/0	0/0	0/0	0/0	0/1	0/0	./.	0/0	1/1	0/1	0/1	0/0	0/0	0/0	0/0	./.	0/0	0.545	0.304
2L:15334523:15334649	INV	1/1	1/1	1/1	0/1	1/1	0/1	0/1	0/1	0/1	0/1	0/1	./.	0/0	0/0	1/1	1/1	1/1	0/1	1/1	0/0	0/0	0/1	0/1	./.	1/1	1/1	1/1	0/0	./.	0/1	0/1	1/1	./.	0/0	0.909	0.609
2L:15344420:15344735	DEL	1/1	0/1	0/0	0/0	0/0	./.	0/0	0/0	0/0	./.	0/0	0/0	./.	./.	0/0	./.	0/0	0/0	0/0	0/0	./.	0/0	0/0	0/0	0/0	0/0	0/0	./.	0/0	0/0	0/0	0/0	./.	./.	0.091	0.043
2L:15345079:15345400	DEL	1/1	1/1	0/1	0/0	./.	1/1	0/0	./.	0/0	1/1	0/0	0/1	0/0	./.	0/0	0/0	1/1	0/0	1/1	0/0	0/0	0/0	0/0	1/1	0/0	0/0	0/1	./.	0/0	0/1	0/0	./.	./.	0/0	0.455	0.261
2L:15359196:15359560	DEL	0/1	0/1	0/0	1/1	1/1	0/1	0/0	0/0	0/1	0/0	0/0	0/1	0/0	0/0	1/1	0/0	0/0	0/0	0/0	0/0	0/1	./.	1/1	0/0	0/0	0/0	0/1	./.	0/0	0/1	0/1	0/1	0/0	0/0	0.545	0.348
2L:15368579:15368695	DEL	1/1	1/1	0/0	0/0	0/0	0/0	0/0	0/0	0/0	0/0	0/0	0/0	0/0	0/0	0/0	./.	0/0	0/0	1/1	0/0	0/0	0/0	0/0	0/0	0/0	0/0	0/0	0/0	0/0	0/0	0/0	0/0	0/0	0/0	0.091	0.087
2L:15432450:15433110	DEL	1/1	1/1	1/1	1/1	1/1	1/1	1/1	1/1	1/1	1/1	1/1	1/1	1/1	1/1	1/1	1/1	1/1	1/1	1/1	1/1	0/0	1/1	1/1	1/1	1/1	1/1	1/1	1/1	1/1	1/1	1/1	1/1	1/1	1/1	1.000	0.957
2L:15436167:15436307	DEL	1/1	1/1	1/1	0/0	0/0	0/0	0/1	0/0	0/0	0/0	0/0	0/0	0/0	0/0	0/1	1/1	0/1	0/0	1/1	0/1	0/0	0/0	0/0	0/0	0/1	0/0	0/1	./.	0/1	0/1	0/1	0/0	0/1	0/0	0.273	0.522
2L:15445756:15445896	DEL	1/1	1/1	0/0	0/1	1/1	1/1	0/0	1/1	0/0	0/0	0/0	0/0	0/0	0/0	1/1	0/0	0/1	1/1	0/0	1/1	./.	0/0	0/0	0/0	0/0	0/0	0/0	0/0	0/0	0/0	0/0	0/0	0/0	0/0	0.455	0.217
2L:15446044:15451122	DEL	1/1	1/1	1/1	1/1	1/1	1/1	1/1	1/1	1/1	./.	1/1	1/1	1/1	1/1	1/1	1/1	1/1	1/1	0/0	1/1	1/1	1/1	1/1	1/1	1/1	1/1	1/1	1/1	1/1	1/1	1/1	1/1	1/1	1/1	0.909	0.957
2L:15462281:15462898	DEL	1/1	1/1	1/1	1/1	1/1	1/1	1/1	1/1	1/1	1/1	1/1	1/1	1/1	1/1	1/1	1/1	0/1	1/1	1/1	1/1	1/1	1/1	1/1	1/1	0/1	1/1	1/1	1/1	1/1	1/1	1/1	1/1	1/1	1/1	1.000	1.000
2L:14669357:15479494	INV	0/1	0/1	0/1	0/0	0/0	0/1	0/0	0/1	0/1	0/0	0/1	0/1	0/0	0/1	0/1	0/0	0/1	0/1	0/1	0/0	0/0	0/1	0/0	0/0	0/1	0/0	0/1	0/0	0/1	0/1	0/1	0/1	0/1	0/0	0.636	0.609
2L:15492619:15492885	DEL	1/1	1/1	0/0	0/0	0/0	0/0	0/0	0/0	0/0	0/0	0/0	0/0	0/0	0/0	0/0	0/0	0/0	0/0	0/0	0/0	0/0	0/0	0/0	0/0	0/0	0/0	0/0	0/0	0/0	0/0	0/0	0/0	0/0	0/0	0.091	0.043
2L:15507138:15507270	DUP	0/1	0/1	0/0	0/1	1/1	1/1	1/1	1/1	1/1	1/1	1/1	0/1	0/1	1/1	1/1	0/0	1/1	0/1	1/1	1/1	./.	0/1	0/0	0/0	1/1	0/0	0/1	./.	0/0	1/1	1/1	1/1	0/0	0/0	0.909	0.609
2L:15524376:15525273	DEL	1/1	1/1	1/1	1/1	1/1	1/1	1/1	1/1	1/1	1/1	1/1	1/1	1/1	1/1	1/1	1/1	1/1	1/1	1/1	1/1	0/0	1/1	1/1	1/1	1/1	1/1	1/1	1/1	1/1	1/1	1/1	1/1	1/1	1/1	1.000	0.957
2L:4155319:15594862	DUP	0/1	1/1	0/0	0/0	0/0	0/1	0/0	0/0	0/1	0/0	0/1	0/0	0/0	0/1	0/0	0/0	0/1	0/0	0/0	0/0	0/0	0/0	0/1	0/0	0/1	1/1	0/1	0/0	0/0	0/1	0/0	0/0	0/0	0/0	0.364	0.348
2L:15594509:15594862	DEL	1/1	1/1	1/1	0/1	1/1	0/1	1/1	0/1	1/1	0/1	0/1	0/1	1/1	0/1	1/1	1/1	0/1	0/0	0/1	1/1	0/0	1/1	0/1	1/1	0/1	1/1	0/1	0/0	1/1	1/1	1/1	0/1	1/1	1/1	1.000	0.870
2L:15608841:15611900	DEL	1/1	1/1	1/1	1/1	1/1	1/1	1/1	1/1	1/1	1/1	1/1	1/1	1/1	1/1	1/1	1/1	1/1	1/1	1/1	1/1	0/0	1/1	1/1	1/1	1/1	1/1	1/1	1/1	1/1	1/1	1/1	1/1	1/1	1/1	1.000	0.957
2L:15612920:15613054	DEL	1/1	1/1	0/0	0/0	0/0	0/1	0/0	0/0	0/0	0/0	0/0	0/0	0/1	0/0	0/0	0/0	0/0	1/1	0/0	0/0	0/0	0/0	0/0	0/0	0/0	0/0	0/0	0/0	0/0	0/1	1/1	0/0	0/0	0/0	0.182	0.217
2L:15662067:15664308	DEL	1/1	1/1	1/1	1/1	1/1	1/1	1/1	1/1	1/1	1/1	1/1	1/1	1/1	1/1	1/1	1/1	1/1	1/1	1/1	1/1	1/1	1/1	1/1	1/1	1/1	1/1	1/1	1/1	1/1	1/1	1/1	1/1	1/1	1/1	1.000	1.000
2L:15804922:15805037	DEL	0/0	0/0	./.	./.	0/0	./.	0/0	./.	0/0	0/0	./.	0/0	./.	0/0	0/0	./.	0/0	./.	0/0	0/0	./.	0/0	0/0	0/0	0/0	0/0	0/0	0/0	0/0	0/0	1/1	0/0	0/0	0/0	0.000	0.043
2L:15806073:15806496	DEL	0/1	0/1	0/0	./.	0/0	0/1	./.	./.	0/1	0/1	0/0	0/0	0/0	0/0	0/0	0/0	./.	0/1	0/0	0/1	0/0	0/0	0/0	1/1	0/0	./.	0/1	0/0	0/0	0/1	0/0	0/1	0/1	0/0	0.364	0.348
2L:15806726:15807023	DEL	0/1	0/1	0/0	0/0	0/0	0/0	0/0	0/0	0/0	0/1	0/0	1/1	0/0	0/0	0/0	0/0	0/0	0/0	0/0	0/0	0/0	0/0	0/0	0/0	0/0	0/0	0/0	0/0	0/0	0/0	0/0	0/0	0/0	0/0	0.273	0.043
2L:15825108:15825472	DEL	1/1	1/1	1/1	1/1	1/1	1/1	1/1	1/1	0/1	0/1	0/0	0/1	1/1	1/1	1/1	1/1	1/1	1/1	1/1	0/1	0/0	1/1	1/1	1/1	0/1	1/1	1/1	0/0	0/0	1/1	1/1	0/1	1/1	0/0	0.909	0.826
2L:15844697:15844953	DEL	1/1	1/1	0/0	0/0	0/0	0/0	0/0	0/0	0/0	0/0	0/0	0/0	0/0	0/0	0/0	0/0	0/0	0/0	0/0	0/0	0/0	0/0	0/0	0/0	0/0	0/0	0/0	0/0	0/0	0/0	0/0	0/0	0/0	0/0	0.091	0.043
2L:15849635:15849890	DEL	0/1	1/1	0/0	0/0	0/0	0/0	1/1	0/0	0/1	0/0	0/0	0/0	1/1	0/0	1/1	1/1	0/0	0/0	0/0	0/0	0/0	0/1	0/0	1/1	0/1	1/1	1/1	0/0	0/0	0/1	0/0	0/1	0/0	0/0	0.273	0.478
2L:15850456:15850664	DEL	1/1	1/1	0/0	1/1	0/1	0/1	1/1	1/1	1/1	1/1	1/1	1/1	1/1	1/1	1/1	./.	0/0	1/1	1/1	1/1	0/0	1/1	1/1	1/1	1/1	1/1	1/1	1/1	0/0	1/1	1/1	0/1	0/1	0/0	0.909	0.783
2L:15862303:15862678	DEL	1/1	1/1	0/0	1/1	1/1	0/1	1/1	1/1	0/1	1/1	1/1	0/1	1/1	1/1	1/1	0/0	1/1	1/1	0/1	0/1	1/1	1/1	0/0	0/1	0/1	1/1	0/1	0/0	1/1	1/1	1/1	0/1	1/1	0/0	0.909	0.826
2L:15872055:15878313	DEL	1/1	1/1	1/1	1/1	1/1	1/1	1/1	1/1	1/1	1/1	1/1	1/1	1/1	1/1	1/1	1/1	1/1	1/1	1/1	1/1	1/1	1/1	1/1	1/1	1/1	1/1	1/1	1/1	1/1	1/1	1/1	1/1	1/1	1/1	1.000	1.000
2L:15880895:15881181	DEL	1/1	1/1	1/1	1/1	1/1	1/1	1/1	1/1	0/0	0/0	0/1	1/1	1/1	1/1	1/1	./.	1/1	1/1	1/1	1/1	1/1	1/1	0/0	0/0	0/0	1/1	1/1	./.	0/0	0/1	0/1	1/1	0/1	0/0	0.818	0.696
2L:15893676:15895018	DEL	1/1	1/1	1/1	1/1	1/1	1/1	1/1	1/1	1/1	1/1	1/1	1/1	1/1	1/1	1/1	1/1	1/1	1/1	1/1	0/0	0/0	1/1	1/1	0/0	1/1	0/0	0/0	0/0	0/0	0/1	0/1	1/1	0/0	0/0	1.000	0.609
2L:15895107:15896452	DEL	1/1	1/1	1/1	1/1	1/1	1/1	1/1	1/1	1/1	1/1	1/1	1/1	1/1	1/1	1/1	0/0	1/1	1/1	1/1	1/1	0/0	1/1	1/1	0/1	1/1	0/0	0/0	0/0	0/0	0/1	0/1	1/1	0/0	0/0	1.000	0.652
2L:15944481:15945007	DEL	1/1	1/1	1/1	1/1	0/1	0/1	0/0	0/1	0/1	0/0	0/1	1/1	0/1	0/1	0/0	0/0	0/0	0/0	0/1	0/1	0/0	1/1	0/1	0/0	0/0	0/0	0/0	0/0	0/0	0/0	0/0	0/0	0/0	0/0	0.818	0.304
2L:15958529:15958648	DUP	0/1	0/1	0/0	0/0	0/0	0/1	0/0	0/0	0/1	0/0	0/0	0/0	0/0	0/0	0/0	0/0	0/0	0/0	0/0	0/0	0/0	0/0	0/0	0/1	0/0	1/1	0/0	0/0	0/0	0/1	0/0	0/1	0/1	0/0	0.273	0.261
2L:15962228:15962623	DEL	1/1	1/1	0/0	0/0	0/1	0/1	1/1	0/0	0/0	0/0	0/0	0/0	0/1	0/0	0/0	0/0	0/0	0/0	1/1	0/1	0/0	0/1	0/0	0/0	0/0	0/0	0/0	0/0	0/0	0/0	0/0	0/0	0/1	0/0	0.364	0.261
2L:18872069:18874601	DEL	0/1	0/1	0/0	0/0	0/0	0/1	0/0	0/0	0/1	0/1	0/1	0/1	0/0	0/1	0/1	0/0	0/1	0/0	0/1	0/1	0/0	0/0	0/1	0/0	0/1	0/0	0/0	0/0	0/0	0/1	0/0	0/1	0/0	0/1	0.545	0.478
2L:18217903:18218974	DEL	1/1	1/1	1/1	0/0	./.	0/1	./.	0/1	0/1	1/1	1/1	1/1	1/1	1/1	1/1	1/1	0/1	1/1	1/1	1/1	1/1	1/1	0/1	1/1	1/1	0/0	1/1	0/0	0/0	1/1	1/1	1/1	1/1	./.	0.727	0.826
2L:21757115:21757865	DEL	0/0	0/1	0/0	0/0	0/0	0/0	0/0	0/0	0/0	0/0	0/0	0/0	0/0	0/0	0/0	0/0	0/0	0/0	0/0	0/0	0/0	0/0	0/0	0/0	0/0	0/0	0/0	0/0	0/0	0/0	0/0	0/0	0/0	0/0	0.091	0.000
2L:25033678:25034734	DEL	1/1	1/1	0/0	1/1	./.	1/1	1/1	0/0	1/1	1/1	0/0	1/1	1/1	1/1	0/0	0/0	1/1	0/0	1/1	1/1	0/0	1/1	1/1	./.	1/1	./.	1/1	0/0	1/1	1/1	1/1	1/1	0/0	./.	0.636	0.609
2L:27393722:27394050	DEL	1/1	1/1	0/0	0/0	1/1	1/1	1/1	0/0	0/1	1/1	0/1	1/1	0/0	./.	1/1	1/1	0/0	1/1	1/1	./.	0/0	./.	1/1	1/1	0/1	0/0	0/1	0/0	1/1	0/1	0/1	0/0	1/1	0/0	0.727	0.565
2L:16856077:16859056	DEL	1/1	1/1	1/1	1/1	1/1	1/1	1/1	1/1	1/1	1/1	1/1	1/1	1/1	1/1	1/1	1/1	1/1	1/1	1/1	1/1	1/1	1/1	1/1	1/1	1/1	1/1	1/1	1/1	1/1	1/1	1/1	1/1	1/1	1/1	1.000	1.000
2L:18756738:18759965	DEL	0/1	0/1	0/0	0/0	0/0	0/1	0/0	0/0	0/0	0/0	0/1	0/0	0/0	0/0	0/0	0/0	0/0	0/0	0/0	0/1	0/0	0/1	0/1	0/0	0/1	0/1	0/0	0/0	0/0	0/1	0/1	0/1	0/0	0/1	0.273	0.435
2L:20659630:20660443	DEL	1/1	1/1	0/1	1/1	1/1	1/1	0/0	1/1	1/1	1/1	1/1	1/1	1/1	1/1	1/1	1/1	1/1	0/0	1/1	1/1	0/0	1/1	1/1	0/0	1/1	1/1	0/1	1/1	0/0	1/1	1/1	1/1	1/1	1/1	0.909	0.826
2L:21511106:21512504	DEL	1/1	1/1	0/1	1/1	1/1	1/1	1/1	1/1	1/1	1/1	1/1	1/1	1/1	1/1	1/1	1/1	1/1	1/1	1/1	1/1	1/1	1/1	1/1	1/1	1/1	1/1	0/1	1/1	1/1	1/1	1/1	1/1	1/1	1/1	1.000	1.000
2L:22099378:22102371	DEL	1/1	1/1	1/1	1/1	./.	1/1	./.	./.	1/1	1/1	1/1	1/1	./.	1/1	1/1	1/1	1/1	0/0	1/1	1/1	./.	1/1	1/1	0/0	1/1	0/0	1/1	./.	./.	1/1	0/0	1/1	0/0	0/0	0.727	0.565
2L:22216523:22216635	DEL	1/1	1/1	0/0	1/1	1/1	1/1	1/1	0/0	1/1	1/1	1/1	1/1	1/1	1/1	1/1	0/0	1/1	1/1	1/1	1/1	0/0	1/1	1/1	0/0	1/1	1/1	0/1	0/0	0/0	1/1	1/1	1/1	0/0	1/1	0.818	0.739
2L:22312175:22314823	DUP	0/0	0/0	0/0	0/0	0/0	0/0	0/0	0/0	0/0	0/0	0/0	0/0	0/0	0/0	0/0	0/1	0/0	0/0	0/0	0/0	0/0	0/0	0/1	0/0	0/1	0/0	0/0	0/0	0/0	0/0	0/0	0/0	0/0	0/0	0.000	0.130
2L:22312295:22314849	DEL	0/0	0/0	0/0	0/0	0/0	0/0	0/0	0/0	0/0	0/1	0/0	0/0	0/0	0/0	0/1	0/1	0/0	0/0	0/0	0/0	0/0	0/0	0/0	0/0	0/0	0/0	0/0	0/0	0/0	0/0	0/0	0/0	0/1	0/1	0.091	0.174
2L:22822804:22823167	DEL	0/1	1/1	0/0	1/1	1/1	0/1	0/0	1/1	0/1	1/1	1/1	0/1	1/1	./.	1/1	0/0	0/0	1/1	1/1	0/0	./.	1/1	1/1	0/0	0/1	0/0	0/1	0/0	0/0	0/1	1/1	0/1	0/1	0/0	0.818	0.565
2L:23264815:23265355	DEL	1/1	1/1	0/0	1/1	1/1	1/1	0/0	0/0	1/1	1/1	1/1	1/1	1/1	0/1	1/1	0/0	0/1	0/0	1/1	0/1	./.	0/1	1/1	1/1	1/1	1/1	1/1	0/0	1/1	1/1	1/1	1/1	1/1	1/1	0.727	0.826
2L:6325871:23560427	DEL	1/1	0/0	0/0	0/0	0/0	0/0	./.	0/0	1/1	0/0	0/0	0/1	0/0	0/0	0/0	0/0	0/1	0/0	1/1	0/0	1/1	0/0	0/0	0/1	0/0	0/0	0/0	0/0	0/0	0/1	0/1	0/1	0/1	1/1	0.182	0.435
2L:23805834:23806051	DEL	0/1	1/1	1/1	1/1	1/1	1/1	1/1	1/1	1/1	1/1	1/1	1/1	1/1	1/1	1/1	0/0	1/1	1/1	1/1	1/1	./.	1/1	0/0	0/0	1/1	1/1	1/1	./.	./.	1/1	0/0	1/1	0/0	0/0	1.000	0.609
2L:2925898:27311775	DUP	0/1	0/1	0/0	0/1	0/1	0/0	0/1	0/1	0/0	0/0	0/1	0/0	0/0	0/0	0/0	0/0	0/0	0/0	0/0	0/0	0/0	0/0	0/0	0/0	0/0	0/1	0/0	0/0	1/1	0/0	0/0	0/1	0/0	0/0	0.545	0.174
2L:28196729:28196980	DEL	0/1	0/1	0/1	1/1	0/1	1/1	1/1	0/1	1/1	0/0	0/1	0/0	1/1	1/1	1/1	1/1	1/1	1/1	1/1	0/0	0/0	0/0	0/0	./.	0/0	1/1	0/0	./.	0/0	0/1	0/1	1/1	1/1	./.	0.818	0.565
2L:19295030:31555878	DEL	0/1	0/1	0/0	0/0	0/0	0/0	0/0	0/0	0/0	0/0	0/1	0/0	0/0	0/0	0/0	0/0	0/0	0/0	0/0	0/1	0/0	0/0	0/0	0/0	0/1	0/0	0/1	0/0	0/0	0/1	0/0	0/1	0/1	0/0	0.182	0.304
2L:16015952:16016422	DEL	1/1	1/1	0/0	0/1	1/1	1/1	0/0	0/0	1/1	0/0	0/0	0/1	0/0	1/1	0/1	0/0	0/1	1/1	0/1	0/0	0/0	0/0	0/0	1/1	0/1	./.	1/1	0/0	0/1	0/1	0/0	0/1	1/1	0/0	0.545	0.565
2L:13057273:16121262	DEL	0/1	0/1	0/0	0/1	0/1	0/0	0/0	0/0	0/0	0/0	0/0	0/0	0/0	0/0	0/0	0/0	0/0	0/0	0/1	0/0	0/0	0/0	1/1	0/0	0/0	0/0	0/0	0/0	0/0	0/0	0/1	0/0	0/1	0/0	0.273	0.217
2L:16084453:16126106	DEL	0/1	0/1	0/0	0/1	0/0	0/1	0/0	0/0	0/1	0/0	0/0	0/0	0/0	0/1	0/0	0/0	0/0	0/0	0/1	0/0	0/0	0/0	0/0	0/0	0/0	0/0	0/1	0/0	0/0	0/1	0/0	0/1	0/1	0/1	0.364	0.348
2L:16085146:16127057	DEL	0/1	0/1	0/0	0/0	0/1	0/1	0/1	0/1	0/1	0/1	0/1	0/1	0/0	0/1	1/1	0/1	0/1	0/1	0/1	0/1	0/1	0/1	0/1	0/1	0/1	0/1	0/1	0/0	0/0	0/1	0/1	0/1	0/1	0/0	0.818	0.826
2L:16087955:16130840	DUP	0/1	0/1	0/0	0/0	0/0	0/0	0/0	0/0	0/0	0/0	0/0	0/1	0/0	0/1	0/0	0/0	1/1	0/0	0/0	0/1	0/0	0/0	0/1	0/0	0/1	0/0	0/1	0/0	0/0	0/1	0/1	0/1	0/0	0/0	0.182	0.435
2L:16088397:16131919	DEL	1/1	1/1	1/1	1/1	1/1	1/1	1/1	0/0	1/1	0/0	1/1	1/1	./.	1/1	1/1	1/1	1/1	1/1	1/1	1/1	1/1	0/1	1/1	0/0	1/1	0/0	1/1	1/1	./.	1/1	0/1	1/1	1/1	1/1	0.818	0.826
2L:16144835:16144958	DEL	1/1	1/1	0/0	1/1	1/1	1/1	1/1	1/1	1/1	1/1	1/1	1/1	1/1	1/1	1/1	0/0	1/1	0/1	1/1	1/1	0/0	1/1	1/1	1/1	1/1	./.	1/1	0/0	1/1	1/1	1/1	1/1	1/1	./.	0.909	0.783
2L:13905194:16170083	DUP	0/1	0/0	0/0	0/0	0/0	0/0	0/0	0/0	0/0	0/0	0/0	0/0	0/0	0/0	0/0	0/0	0/0	0/0	0/0	0/0	0/0	0/0	0/0	0/0	0/0	0/0	0/0	0/0	0/0	0/0	0/0	0/0	0/0	0/0	0.000	0.043
2L:13905126:16169973	DEL	0/1	0/1	0/0	0/1	0/1	0/0	0/1	0/1	0/1	0/0	0/1	0/1	0/0	0/0	0/1	0/0	0/1	0/0	0/1	0/0	1/1	0/0	1/1	1/1	0/1	1/1	0/1	0/0	0/1	0/1	0/1	0/1	1/1	1/1	0.727	0.696
2L:16169963:16170456	DEL	1/1	1/1	0/0	0/0	0/0	0/0	0/0	0/0	0/0	0/0	0/0	0/0	0/1	0/0	0/0	0/0	0/0	0/0	0/0	0/0	0/0	0/0	0/0	0/1	0/0	0/0	0/1	0/0	0/0	0/1	0/1	0/0	0/0	0/0	0.091	0.261
2L:16175904:16176814	DEL	1/1	1/1	1/1	1/1	1/1	1/1	1/1	1/1	1/1	1/1	1/1	1/1	1/1	1/1	1/1	1/1	1/1	1/1	1/1	1/1	1/1	0/1	1/1	1/1	0/1	1/1	1/1	1/1	0/0	1/1	1/1	0/1	1/1	0/0	1.000	0.913
2L:16177966:16178490	DEL	1/1	1/1	0/0	0/0	0/0	0/0	0/0	0/0	0/0	0/0	1/1	0/0	0/0	0/0	0/0	0/0	0/0	0/0	0/0	0/0	0/0	0/0	0/0	0/0	0/0	0/0	0/0	0/0	0/0	0/0	0/0	0/0	0/0	0/0	0.182	0.043
2L:16205996:16206140	DEL	1/1	1/1	1/1	1/1	1/1	1/1	1/1	1/1	1/1	./.	1/1	1/1	1/1	1/1	1/1	1/1	1/1	1/1	0/0	./.	0/0	1/1	1/1	0/0	1/1	0/0	1/1	./.	0/0	1/1	0/0	1/1	1/1	1/1	0.909	0.652
2L:16206322:16206700	DEL	1/1	1/1	0/0	1/1	1/1	0/1	1/1	0/1	1/1	1/1	1/1	0/1	1/1	1/1	0/1	1/1	1/1	0/0	0/0	0/1	0/0	1/1	1/1	0/0	0/1	1/1	1/1	0/0	0/1	1/1	1/1	0/1	0/0	0/0	0.909	0.696
2L:16223213:16226067	DEL	1/1	1/1	1/1	1/1	1/1	1/1	1/1	1/1	1/1	1/1	1/1	1/1	1/1	1/1	1/1	1/1	0/0	1/1	1/1	1/1	0/0	1/1	1/1	1/1	1/1	1/1	1/1	1/1	./.	0/1	1/1	1/1	1/1	1/1	1.000	0.870
2L:16228728:16229085	DEL	1/1	1/1	1/1	1/1	1/1	0/1	0/0	1/1	0/1	1/1	1/1	0/1	1/1	1/1	1/1	./.	1/1	1/1	0/1	1/1	1/1	1/1	1/1	1/1	0/1	1/1	1/1	0/1	0/0	1/1	1/1	0/1	1/1	1/1	0.909	0.913
2L:16230161:16230365	DEL	0/1	1/1	1/1	1/1	1/1	1/1	0/1	1/1	1/1	1/1	0/0	1/1	1/1	0/0	1/1	1/1	1/1	1/1	1/1	1/1	0/0	0/0	1/1	0/0	1/1	1/1	0/1	0/0	1/1	1/1	1/1	0/1	1/1	0/0	0.909	0.739
2L:16230626:16230815	DEL	1/1	1/1	1/1	./.	1/1	1/1	0/0	0/0	./.	1/1	1/1	1/1	1/1	./.	1/1	0/0	1/1	0/0	1/1	1/1	1/1	./.	./.	0/0	1/1	./.	0/0	./.	./.	./.	./.	0/0	1/1	./.	0.636	0.391
2L:16249476:16250106	DEL	1/1	1/1	0/0	0/0	0/0	0/0	0/0	0/0	0/0	0/0	0/0	0/0	0/0	0/0	0/0	0/0	0/0	0/0	0/0	0/0	0/0	0/0	0/0	0/0	0/0	0/0	0/0	0/0	0/0	0/0	0/0	0/0	0/0	0/0	0.091	0.043
2L:16264181:16264438	DEL	1/1	1/1	0/0	0/0	1/1	0/0	1/1	0/0	0/0	0/1	0/0	0/0	0/0	0/0	0/0	0/0	0/0	0/0	0/0	0/0	1/1	0/0	0/0	0/0	0/0	0/0	0/0	0/0	0/1	0/0	0/0	0/0	0/0	0/0	0.364	0.130
2L:16305810:16305921	DEL	1/1	1/1	0/0	0/0	0/0	0/0	0/0	0/0	0/0	0/0	0/0	0/0	0/0	0/0	0/0	0/0	0/0	0/0	0/0	0/0	0/0	0/0	0/0	0/0	0/0	0/0	0/0	0/0	0/0	0/0	0/0	0/0	0/0	0/0	0.091	0.043
2L:16412819:16412976	DEL	0/1	1/1	0/1	0/0	0/1	1/1	1/1	1/1	0/1	0/1	0/1	1/1	1/1	0/0	0/1	0/0	1/1	0/1	1/1	0/0	1/1	1/1	./.	0/0	0/1	0/1	1/1	0/0	0/0	0/1	1/1	1/1	0/0	0/0	0.909	0.609
2L:16417471:16418993	DEL	1/1	1/1	0/0	1/1	1/1	1/1	1/1	1/1	1/1	1/1	1/1	1/1	1/1	1/1	1/1	1/1	1/1	0/0	1/1	1/1	1/1	1/1	1/1	0/0	1/1	1/1	1/1	./.	0/0	1/1	1/1	0/1	1/1	0/0	0.909	0.783
2L:16421496:16421705	DEL	1/1	1/1	0/0	1/1	0/0	0/0	0/0	0/0	0/0	0/0	0/0	0/0	0/0	0/0	0/0	0/0	1/1	0/0	0/0	0/0	0/0	1/1	0/0	0/0	0/0	0/0	0/0	1/1	0/0	0/1	0/1	0/0	0/0	0/0	0.182	0.261
2L:16455617:16457187	DEL	1/1	1/1	1/1	1/1	1/1	1/1	1/1	1/1	1/1	1/1	1/1	1/1	1/1	1/1	1/1	1/1	1/1	1/1	1/1	1/1	1/1	1/1	1/1	1/1	1/1	1/1	1/1	0/0	1/1	1/1	1/1	1/1	1/1	1/1	1.000	0.957
2L:16482511:16482745	DEL	0/1	0/1	0/0	0/0	0/0	0/0	0/0	0/0	0/1	0/0	0/0	0/0	0/1	0/0	0/0	0/0	0/1	0/0	0/1	0/0	0/0	0/0	0/0	0/0	0/0	0/0	0/0	0/0	0/0	0/0	0/0	0/0	0/0	0/0	0.182	0.174
2L:16497228:16497704	DEL	1/1	1/1	1/1	1/1	1/1	1/1	1/1	1/1	1/1	1/1	1/1	1/1	1/1	1/1	1/1	1/1	1/1	1/1	0/1	1/1	./.	0/1	0/1	1/1	1/1	0/0	1/1	1/1	1/1	1/1	0/0	1/1	1/1	1/1	1.000	0.870
2L:16521068:16521406	DEL	0/1	0/1	0/0	0/0	0/0	0/0	0/0	0/0	0/0	0/0	0/1	0/0	0/0	0/0	0/0	0/0	0/0	0/1	0/0	0/0	0/0	0/0	0/0	0/0	0/0	0/0	0/1	0/0	0/0	0/1	0/1	0/0	0/1	0/0	0.182	0.261
2L:16551888:16552151	DEL	0/1	1/1	1/1	1/1	1/1	0/0	0/0	1/1	1/1	0/1	0/0	0/1	0/0	0/1	1/1	0/0	1/1	1/1	0/1	0/0	0/0	0/0	1/1	0/0	0/0	0/1	0/0	0/0	./.	0/1	0/1	0/1	0/1	0/0	0.727	0.522
2L:16564045:16565315	DEL	1/1	1/1	0/0	1/1	1/1	1/1	1/1	1/1	1/1	1/1	./.	1/1	1/1	1/1	1/1	1/1	1/1	0/0	1/1	1/1	0/0	1/1	1/1	1/1	1/1	0/0	1/1	1/1	1/1	1/1	1/1	1/1	1/1	1/1	0.818	0.870
2L:16568279:16568532	DEL	0/1	0/1	0/0	0/0	1/1	1/1	1/1	0/0	1/1	1/1	0/1	1/1	1/1	1/1	1/1	1/1	1/1	1/1	1/1	./.	0/0	0/0	1/1	0/0	1/1	1/1	1/1	./.	./.	1/1	1/1	1/1	0/0	1/1	0.727	0.696
2L:16600859:16600999	DEL	0/1	0/1	0/1	0/0	0/0	0/0	0/0	0/1	0/0	0/0	0/0	0/0	0/0	0/0	0/0	0/0	0/0	./.	0/0	0/0	./.	0/0	1/1	0/0	0/0	0/0	0/0	0/0	./.	0/0	0/0	0/0	./.	./.	0.273	0.087
2L:16620542:16620948	DEL	1/1	1/1	1/1	0/0	1/1	0/1	1/1	0/0	0/1	1/1	1/1	1/1	0/0	0/0	0/1	./.	./.	1/1	0/0	0/0	0/0	0/0	0/0	1/1	0/1	0/0	0/1	0/0	0/0	1/1	1/1	0/1	0/0	0/1	0.818	0.435
2L:16627973:16628091	DEL	1/1	1/1	0/0	0/0	0/0	0/0	0/0	0/0	0/0	0/0	0/0	0/0	0/0	0/0	0/0	0/0	0/0	0/0	0/0	0/0	0/0	0/0	0/0	0/0	0/0	0/0	0/0	0/0	0/0	0/0	0/0	0/0	./.	0/0	0.091	0.043
2L:16628773:16628966	DEL	0/1	1/1	./.	1/1	0/0	1/1	1/1	0/0	1/1	./.	1/1	1/1	0/0	./.	0/1	0/0	./.	1/1	0/0	0/0	./.	0/0	1/1	0/0	0/0	0/0	1/1	0/0	0/0	0/1	1/1	1/1	0/0	./.	0.636	0.348
2L:16647607:16647749	DEL	1/1	1/1	0/0	0/0	0/0	0/0	0/0	0/0	0/0	0/0	0/0	0/0	0/0	0/0	0/0	0/0	0/0	0/0	0/0	0/0	0/0	./.	0/0	0/0	0/0	0/0	0/0	0/0	./.	0/0	0/0	0/0	0/0	./.	0.091	0.043
2L:16652222:16652491	DEL	1/1	0/1	1/1	0/0	0/1	0/0	1/1	0/1	1/1	0/0	1/1	0/1	0/0	0/0	1/1	./.	./.	0/0	1/1	1/1	1/1	1/1	./.	0/0	1/1	0/0	0/0	0/0	0/0	0/1	0/0	0/0	0/0	0/0	0.727	0.348
2L:16661981:16662184	DEL	1/1	1/1	1/1	1/1	1/1	1/1	1/1	1/1	1/1	1/1	1/1	1/1	1/1	1/1	1/1	0/0	1/1	1/1	1/1	1/1	1/1	1/1	1/1	1/1	1/1	1/1	1/1	1/1	1/1	1/1	1/1	1/1	1/1	0/0	1.000	0.913
2L:16705708:16706008	DEL	1/1	1/1	0/0	0/0	0/0	1/1	./.	0/0	1/1	0/0	1/1	1/1	0/0	0/0	0/0	0/0	1/1	./.	./.	./.	./.	0/0	0/0	./.	./.	./.	./.	./.	./.	1/1	./.	./.	0/0	./.	0.455	0.130
2L:13493664:16723778	DEL	0/1	0/1	0/0	0/0	0/0	0/0	0/0	0/0	0/0	0/0	0/0	0/0	0/0	0/0	0/0	0/0	0/0	0/0	0/0	0/0	0/0	0/0	0/0	0/0	0/0	0/0	0/0	0/0	0/0	0/0	0/0	0/0	0/1	0/0	0.091	0.087
2L:16739068:16739300	DEL	0/1	0/1	1/1	1/1	0/0	./.	1/1	0/0	0/0	1/1	1/1	1/1	1/1	1/1	0/0	./.	./.	0/0	1/1	./.	0/1	1/1	0/0	./.	1/1	0/0	1/1	0/0	0/0	0/1	0/1	0/0	0/0	0/0	0.636	0.435
2L:16828873:16829060	DUP	0/1	0/1	0/0	0/0	0/0	0/0	0/1	0/0	0/0	0/0	0/0	0/1	0/0	0/0	0/0	0/0	0/0	0/0	0/0	0/0	0/0	0/0	0/0	0/0	0/0	0/0	0/0	0/0	./.	0/0	0/0	0/0	0/0	0/0	0.273	0.043
2L:16829915:16830139	DEL	1/1	0/1	1/1	1/1	1/1	1/1	1/1	0/0	0/1	1/1	1/1	1/1	1/1	1/1	1/1	1/1	1/1	1/1	1/1	1/1	0/0	1/1	./.	1/1	1/1	1/1	1/1	0/0	0/0	0/1	1/1	1/1	1/1	0/0	0.909	0.783
2L:16869071:16869605	DEL	1/1	1/1	1/1	1/1	1/1	1/1	1/1	1/1	1/1	1/1	1/1	1/1	0/0	1/1	1/1	0/1	1/1	1/1	0/1	1/1	0/0	0/1	1/1	1/1	1/1	0/0	1/1	0/0	1/1	1/1	1/1	1/1	1/1	1/1	1.000	0.826
2L:16877332:16878160	DEL	1/1	1/1	1/1	1/1	1/1	1/1	1/1	1/1	1/1	1/1	1/1	1/1	1/1	1/1	1/1	1/1	1/1	1/1	1/1	1/1	1/1	1/1	1/1	1/1	1/1	1/1	1/1	1/1	1/1	1/1	1/1	1/1	1/1	1/1	1.000	1.000
2L:16889052:16889362	DEL	1/1	0/1	0/0	0/0	0/0	0/0	0/0	0/0	0/0	0/0	0/0	0/0	0/0	0/0	0/0	0/0	0/0	0/0	0/0	0/0	0/0	0/0	0/0	0/0	0/0	0/0	0/0	0/0	0/0	0/0	0/0	0/0	0/0	0/0	0.091	0.043
2L:16767230:16892045	DUP	0/1	0/1	0/0	./.	0/0	0/0	0/0	0/0	0/0	0/0	0/0	0/1	0/0	0/0	0/1	0/0	0/0	0/0	0/0	0/0	./.	0/1	0/0	0/0	0/0	0/0	0/0	0/0	0/0	0/0	0/0	0/0	0/0	0/0	0.182	0.130
2L:16621418:16892033	DUP	1/1	1/1	0/0	1/1	0/0	0/0	0/0	0/0	0/1	0/0	0/0	0/0	0/0	0/1	0/0	0/0	0/0	1/1	0/0	0/0	0/0	0/0	0/0	./.	0/0	1/1	1/1	1/1	0/0	0/1	1/1	1/1	0/0	0/0	0.273	0.391
2L:16893149:16894825	DEL	1/1	0/1	0/1	0/0	0/1	0/0	1/1	0/0	0/1	0/1	1/1	1/1	1/1	1/1	0/1	0/0	1/1	0/1	0/1	0/0	0/0	0/1	1/1	1/1	0/1	1/1	1/1	0/0	0/0	0/1	0/1	0/1	0/0	1/1	0.727	0.739
2L:16902413:16902658	DEL	1/1	1/1	1/1	1/1	1/1	1/1	1/1	1/1	1/1	0/1	1/1	1/1	1/1	1/1	1/1	1/1	1/1	1/1	1/1	1/1	1/1	1/1	1/1	1/1	1/1	1/1	1/1	1/1	1/1	1/1	1/1	1/1	0/1	1/1	1.000	1.000
2L:11667812:16913624	DUP	0/1	0/1	0/1	0/1	0/1	0/1	0/0	1/1	0/1	0/1	1/1	0/1	1/1	0/1	0/1	1/1	0/1	0/1	0/1	0/0	0/0	1/1	1/1	0/0	0/0	1/1	0/1	0/0	0/0	0/1	0/1	0/1	0/1	0/0	0.909	0.696
2L:16920234:16920356	DEL	0/0	0/1	0/0	0/1	0/0	0/1	0/0	1/1	0/0	0/1	0/1	0/0	0/0	1/1	0/0	0/0	0/1	0/0	0/0	1/1	0/0	0/0	0/0	0/0	0/1	0/1	0/0	0/0	0/0	0/1	0/0	0/0	0/0	0/0	0.545	0.261
2L:17008437:17009050	DEL	0/0	0/1	0/0	0/0	0/0	1/1	0/0	0/0	1/1	0/1	0/0	0/0	0/0	0/0	0/0	0/0	0/0	0/1	0/0	0/1	0/0	0/0	0/0	0/0	0/0	0/0	0/0	0/0	0/0	0/0	0/0	0/0	0/0	0/0	0.364	0.087
2L:17024006:17024452	DEL	0/1	1/1	0/0	./.	./.	1/1	./.	0/0	0/0	./.	0/0	0/1	./.	0/0	0/0	0/0	0/0	0/0	./.	0/1	0/0	0/0	0/0	0/0	0/1	./.	1/1	0/0	0/0	1/1	0/0	1/1	0/0	1/1	0.273	0.304
2L:17036310:17037237	DEL	0/0	0/1	0/0	0/0	0/0	0/0	0/0	0/0	0/0	0/0	0/0	0/0	0/0	0/0	0/0	./.	0/0	0/0	0/0	0/0	0/0	0/0	0/0	0/0	0/0	0/0	0/0	./.	0/0	0/0	0/0	0/0	0/0	0/0	0.091	0.000
2L:17056819:17057397	INV	0/1	0/1	0/0	0/0	0/0	0/0	0/0	0/0	0/0	0/0	0/0	0/0	0/0	0/0	0/0	0/0	0/0	0/0	0/0	0/0	0/0	0/0	0/0	0/0	0/0	0/0	0/0	0/0	0/0	0/0	0/0	0/0	0/0	0/0	0.091	0.043
2L:17056820:17057047	DEL	1/1	0/1	0/0	0/0	0/0	0/0	0/0	0/0	0/0	0/0	0/0	0/0	0/0	0/0	0/0	0/0	0/0	0/0	0/0	0/0	0/0	0/0	0/0	0/0	0/0	0/0	0/0	0/0	0/0	0/0	0/0	0/0	0/0	0/0	0.091	0.043
2L:17149115:17149360	DEL	1/1	1/1	1/1	1/1	1/1	1/1	1/1	1/1	1/1	1/1	1/1	1/1	1/1	1/1	1/1	1/1	1/1	1/1	1/1	0/0	1/1	1/1	1/1	1/1	1/1	1/1	1/1	1/1	1/1	1/1	0/1	1/1	0/1	1/1	1.000	0.957
2L:13723339:17218964	INV	0/1	0/1	0/0	0/0	0/0	0/0	0/1	0/1	0/0	0/0	0/0	0/0	0/0	0/1	0/0	0/1	0/0	0/0	0/0	0/0	0/0	0/1	0/0	0/0	0/1	0/1	0/0	0/0	0/0	0/1	0/1	0/0	0/0	0/0	0.273	0.348
2L:17311600:17311813	INV	1/1	0/1	0/0	0/0	0/0	0/0	0/0	0/0	0/0	0/0	0/0	0/0	0/0	0/0	0/0	0/0	0/0	0/0	0/0	0/0	0/0	0/0	0/0	0/0	0/0	0/0	0/0	0/0	0/0	0/0	0/0	0/0	0/0	0/0	0.091	0.043
2L:17354707:17359200	DEL	1/1	1/1	1/1	1/1	1/1	1/1	1/1	1/1	1/1	1/1	1/1	1/1	1/1	1/1	1/1	1/1	1/1	1/1	1/1	1/1	0/0	1/1	1/1	1/1	1/1	0/0	1/1	1/1	1/1	1/1	1/1	1/1	1/1	1/1	1.000	0.913
2L:17373414:17373789	DUP	0/0	0/1	0/0	0/0	0/0	0/0	0/0	0/0	0/0	0/0	0/0	0/0	0/0	0/0	0/0	0/0	0/0	0/0	0/0	0/0	0/0	0/0	0/0	0/0	0/0	0/0	0/0	0/0	0/0	0/0	0/0	0/0	0/0	0/0	0.091	0.000
2L:17374053:17374315	DEL	1/1	1/1	1/1	1/1	1/1	1/1	1/1	1/1	1/1	1/1	1/1	1/1	0/1	1/1	1/1	0/0	1/1	0/1	1/1	1/1	0/0	1/1	1/1	1/1	1/1	1/1	1/1	1/1	1/1	0/1	1/1	1/1	1/1	0/0	1.000	0.870
2L:17381338:17382283	DEL	1/1	1/1	1/1	1/1	1/1	1/1	1/1	1/1	1/1	1/1	1/1	1/1	1/1	1/1	1/1	1/1	1/1	1/1	1/1	1/1	1/1	1/1	1/1	1/1	1/1	1/1	1/1	1/1	1/1	1/1	1/1	1/1	1/1	1/1	1.000	1.000
2L:17438393:17439998	DEL	1/1	1/1	0/0	0/0	0/1	1/1	0/0	0/0	0/1	1/1	0/1	0/0	0/1	0/1	1/1	1/1	1/1	0/0	0/1	0/1	1/1	0/0	0/0	0/0	1/1	0/0	1/1	0/0	1/1	0/0	0/0	0/1	0/0	0/0	0.545	0.565
2L:16364941:17442207	DEL	0/1	0/1	0/0	0/0	0/0	0/0	0/0	0/0	0/0	0/0	0/0	0/0	0/0	0/0	0/0	0/0	0/0	0/0	0/0	0/0	0/0	0/0	0/0	0/0	0/0	0/0	0/0	0/0	0/0	0/0	0/0	0/0	0/0	0/0	0.091	0.043
2L:2549900:17445845	DUP	0/1	0/0	0/0	0/0	0/0	0/0	0/0	0/0	0/0	0/0	0/0	0/0	0/0	0/0	0/0	0/0	0/0	0/0	0/0	0/0	0/0	0/0	0/0	0/0	0/0	0/0	0/1	0/0	0/0	0/0	0/0	0/0	0/0	0/0	0.000	0.087
2L:2550096:17445833	DEL	0/1	0/1	0/0	0/0	0/0	0/0	0/0	0/0	0/0	0/0	0/0	0/0	0/0	0/1	0/0	0/0	0/0	0/0	0/0	0/0	0/0	0/0	0/0	0/0	0/0	0/0	0/1	0/0	0/0	0/0	0/0	0/0	0/0	0/0	0.091	0.130
2L:17447871:17448228	DEL	1/1	1/1	1/1	1/1	1/1	0/0	1/1	1/1	1/1	1/1	1/1	0/1	1/1	1/1	1/1	0/0	1/1	1/1	1/1	1/1	0/0	1/1	1/1	0/0	0/0	1/1	0/1	0/0	0/0	1/1	1/1	0/1	1/1	0/0	0.909	0.696
2L:17449677:17453913	DUP	0/0	0/0	0/0	0/0	0/1	0/1	0/0	0/1	0/1	0/0	0/1	0/1	0/0	0/1	0/0	0/0	0/1	0/0	0/1	0/1	0/0	0/1	1/1	0/0	0/1	0/0	0/0	0/0	0/0	0/0	0/0	0/1	0/1	0/0	0.545	0.391
2L:17450590:17454011	DEL	0/1	0/1	1/1	0/1	0/1	0/1	0/1	0/1	0/1	0/0	0/1	0/1	0/1	0/1	0/1	0/0	0/1	0/0	0/1	0/1	0/0	0/1	1/1	0/1	0/1	0/0	0/1	0/0	0/0	0/1	0/0	0/1	0/1	0/0	0.909	0.652
2L:17454974:17455228	DEL	0/0	0/1	0/0	0/0	0/0	0/0	0/0	0/0	0/0	0/0	1/1	0/0	0/0	0/0	0/0	0/0	0/0	0/0	0/0	0/0	./.	0/0	0/0	0/0	0/0	0/0	0/0	0/0	0/0	0/0	0/0	0/0	0/1	0/0	0.182	0.043
2L:17455552:17455713	DEL	0/0	0/1	0/0	0/0	0/1	0/0	0/0	1/1	0/1	0/0	1/1	0/1	0/1	0/0	0/0	0/0	0/1	0/0	0/0	0/0	0/0	0/0	0/0	0/0	0/0	0/0	0/0	0/0	0/0	0/0	0/0	0/0	0/0	0/0	0.545	0.087
2L:17460607:17461143	DEL	1/1	1/1	1/1	1/1	1/1	1/1	0/1	1/1	1/1	1/1	1/1	1/1	1/1	0/1	1/1	1/1	0/1	1/1	1/1	1/1	1/1	0/1	0/1	1/1	0/1	1/1	1/1	0/0	1/1	1/1	1/1	0/1	0/1	./.	1.000	0.913
2L:898381:17476006	DEL	0/1	0/1	1/1	1/1	1/1	1/1	1/1	0/1	1/1	1/1	0/1	0/1	0/1	0/0	./.	0/0	1/1	0/0	1/1	0/0	0/0	0/0	0/0	1/1	1/1	1/1	1/1	0/0	0/0	1/1	1/1	1/1	1/1	1/1	1.000	0.565
2L:17476006:17477185	DEL	1/1	1/1	1/1	1/1	1/1	1/1	1/1	1/1	1/1	1/1	1/1	1/1	1/1	1/1	1/1	1/1	1/1	1/1	1/1	1/1	0/0	1/1	1/1	1/1	1/1	1/1	1/1	1/1	1/1	1/1	1/1	1/1	1/1	1/1	1.000	0.957
2L:17480478:17481157	DEL	1/1	1/1	1/1	1/1	0/1	1/1	0/1	1/1	1/1	1/1	0/0	1/1	0/0	0/1	0/0	1/1	0/1	1/1	0/1	1/1	0/0	1/1	1/1	0/0	0/1	1/1	0/1	1/1	1/1	0/1	1/1	0/1	0/1	1/1	0.909	0.826
2L:17519810:17529478	DEL	1/1	1/1	1/1	0/0	0/1	1/1	0/0	1/1	1/1	1/1	1/1	1/1	0/0	1/1	1/1	./.	0/1	1/1	0/0	0/0	0/0	1/1	0/0	1/1	1/1	1/1	0/0	./.	0/0	0/0	./.	0/0	./.	./.	0.818	0.391
2L:2469660:17537332	DUP	0/0	0/0	0/0	0/0	0/0	0/0	0/0	0/0	0/0	0/0	0/0	0/0	0/0	0/0	0/0	0/0	0/0	0/0	0/0	0/0	0/0	0/0	0/0	0/0	0/0	0/0	0/1	0/0	0/0	0/0	0/0	0/0	0/1	0/0	0.000	0.087
2L:17550591:17550803	DEL	0/1	0/1	1/1	1/1	1/1	1/1	0/1	0/1	1/1	1/1	1/1	1/1	0/1	0/1	0/1	1/1	1/1	1/1	1/1	1/1	0/0	1/1	1/1	./.	1/1	1/1	1/1	./.	./.	1/1	1/1	1/1	0/0	./.	1.000	0.739
2L:17555038:17555422	DEL	1/1	1/1	0/1	0/0	0/0	1/1	1/1	0/1	0/0	1/1	0/0	0/1	0/1	1/1	1/1	1/1	1/1	1/1	0/0	0/0	0/0	1/1	0/0	1/1	0/1	0/0	1/1	0/0	0/0	0/1	1/1	0/1	0/1	0/0	0.636	0.652
2L:17557269:17557557	INV	0/0	0/1	0/0	0/0	0/0	0/0	0/0	0/0	0/0	0/0	0/0	0/0	0/0	0/0	0/0	0/0	0/0	0/0	0/0	0/0	0/0	0/0	0/0	0/0	0/0	0/0	1/1	0/0	0/0	0/0	0/0	0/0	0/0	0/0	0.091	0.043
2L:17568869:17569180	DEL	1/1	1/1	0/0	0/0	1/1	0/0	0/0	1/1	0/1	0/0	1/1	1/1	0/0	./.	0/0	./.	0/0	0/0	./.	0/0	./.	./.	0/0	0/0	1/1	0/1	0/1	0/0	0/0	0/1	0/1	0/0	0/1	0/0	0.545	0.304
2L:17587969:17589751	DEL	1/1	1/1	1/1	1/1	1/1	1/1	1/1	0/0	1/1	1/1	1/1	1/1	1/1	1/1	1/1	1/1	1/1	1/1	1/1	1/1	0/0	1/1	0/0	0/0	1/1	1/1	1/1	1/1	1/1	1/1	1/1	1/1	1/1	1/1	0.909	0.870
2L:17605574:17605802	DEL	0/0	0/1	0/0	0/1	1/1	0/0	0/0	0/0	0/0	0/0	0/0	0/0	0/0	0/0	0/0	0/0	0/0	0/0	0/0	./.	0/0	0/0	0/0	0/0	0/0	0/0	0/0	0/0	0/0	0/0	0/0	0/0	0/0	0/0	0.273	0.000
2L:17611965:17614732	DUP	0/0	0/0	1/1	0/0	0/0	0/0	0/0	0/1	0/1	0/1	0/1	0/0	0/0	0/0	0/0	0/0	0/0	0/1	0/0	0/0	0/0	0/0	0/0	0/0	0/0	0/0	0/0	0/0	0/0	0/0	0/0	0/1	0/0	0/0	0.455	0.087
2L:17636163:17636792	DEL	1/1	1/1	1/1	1/1	1/1	1/1	1/1	1/1	1/1	1/1	0/1	0/1	0/0	1/1	0/0	0/1	0/1	1/1	1/1	1/1	1/1	0/1	1/1	1/1	1/1	1/1	1/1	0/0	1/1	1/1	1/1	1/1	1/1	1/1	1.000	0.870
2L:17668450:17668992	DEL	0/0	0/1	0/0	0/0	0/0	0/0	0/0	0/0	0/0	0/0	0/0	0/0	0/0	0/0	0/0	0/0	0/0	0/0	0/0	0/0	0/0	0/0	0/0	0/0	0/0	0/0	0/0	0/0	0/0	0/0	0/0	0/0	0/0	0/0	0.091	0.000
2L:17682868:17683414	DEL	1/1	1/1	0/0	1/1	1/1	1/1	1/1	1/1	1/1	1/1	1/1	1/1	1/1	0/1	1/1	0/0	0/1	1/1	0/1	0/1	1/1	0/0	1/1	1/1	0/0	0/0	1/1	0/0	1/1	1/1	1/1	1/1	1/1	./.	0.909	0.739
2L:17745797:17746148	DEL	1/1	1/1	1/1	1/1	1/1	1/1	1/1	1/1	1/1	1/1	1/1	1/1	1/1	1/1	1/1	1/1	1/1	1/1	1/1	1/1	1/1	1/1	1/1	0/1	0/1	1/1	1/1	1/1	0/1	1/1	1/1	0/1	1/1	0/1	1.000	1.000
2L:17815615:17815905	DEL	1/1	0/1	0/0	1/1	0/1	0/0	0/0	1/1	0/0	0/0	0/1	0/1	1/1	0/0	0/0	./.	0/0	0/0	./.	0/0	0/0	0/0	0/0	1/1	1/1	./.	0/1	./.	0/0	0/1	0/1	1/1	0/1	1/1	0.545	0.435
2L:17853235:17855135	DEL	1/1	1/1	0/1	1/1	0/1	0/1	0/1	0/1	0/1	1/1	1/1	0/1	0/1	0/1	0/0	0/0	0/0	0/0	1/1	1/1	0/1	1/1	1/1	0/1	1/1	0/0	1/1	0/0	1/1	1/1	1/1	1/1	0/1	0/0	1.000	0.696
2L:17857540:17858892	DUP	0/0	0/1	0/0	1/1	0/0	0/1	0/0	0/0	0/1	0/0	0/0	0/0	0/0	0/0	0/0	0/0	0/0	0/0	0/0	0/1	0/0	0/0	0/0	0/0	0/1	1/1	0/1	0/0	0/0	0/0	0/1	0/0	0/1	1/1	0.364	0.304
2L:17869947:17871003	DEL	1/1	1/1	1/1	1/1	1/1	1/1	1/1	1/1	1/1	1/1	1/1	1/1	1/1	1/1	1/1	1/1	1/1	1/1	1/1	1/1	0/0	1/1	1/1	1/1	1/1	1/1	1/1	1/1	1/1	1/1	1/1	1/1	1/1	1/1	1.000	0.957
2L:17871588:17872704	DEL	1/1	1/1	1/1	./.	1/1	1/1	1/1	1/1	1/1	1/1	1/1	1/1	0/0	1/1	1/1	1/1	1/1	1/1	1/1	1/1	./.	1/1	1/1	1/1	1/1	1/1	1/1	./.	1/1	1/1	1/1	1/1	1/1	1/1	0.909	0.870
2L:17942498:17942720	INV	1/1	0/1	0/0	0/0	0/0	0/0	0/0	0/0	0/0	0/0	0/0	0/0	0/0	0/0	0/0	0/0	0/0	0/0	0/0	0/0	0/0	1/1	0/1	0/0	0/1	0/0	0/1	0/0	0/0	0/0	0/0	1/1	0/0	0/0	0.091	0.261
2L:17945737:17945925	DEL	1/1	1/1	1/1	1/1	1/1	1/1	1/1	1/1	1/1	1/1	1/1	1/1	1/1	1/1	1/1	1/1	1/1	1/1	1/1	0/0	./.	1/1	1/1	1/1	1/1	1/1	1/1	0/0	1/1	1/1	1/1	1/1	1/1	0/0	1.000	0.826
2L:17963438:17964035	DEL	1/1	0/1	0/0	0/0	0/0	0/1	0/0	0/0	0/1	0/0	0/0	0/0	0/0	0/0	1/1	0/1	0/1	0/0	0/0	0/0	0/0	0/1	0/1	0/0	0/0	0/0	0/1	0/0	0/0	0/0	0/0	0/0	0/1	0/0	0.273	0.348
2L:17969922:17970179	DEL	1/1	1/1	1/1	1/1	./.	1/1	1/1	1/1	0/1	1/1	1/1	1/1	1/1	1/1	./.	./.	1/1	1/1	./.	1/1	1/1	0/0	1/1	1/1	1/1	0/0	1/1	0/0	./.	0/1	1/1	1/1	./.	0/0	0.909	0.609
2L:18002460:18003552	DEL	1/1	1/1	./.	0/0	./.	1/1	0/0	0/0	1/1	0/0	1/1	1/1	1/1	1/1	./.	1/1	1/1	./.	0/0	1/1	./.	1/1	1/1	0/0	1/1	./.	1/1	0/0	1/1	1/1	1/1	1/1	0/0	0/0	0.455	0.609
2L:18022283:18025153	DUP	0/1	0/1	0/0	0/0	0/0	0/0	0/0	0/0	0/1	0/0	0/1	0/0	0/1	0/1	0/0	0/0	0/0	0/0	0/0	0/0	0/0	0/0	0/0	0/0	0/0	0/0	0/0	0/0	1/1	0/0	0/0	0/1	0/0	0/0	0.273	0.217
2L:18022899:18025203	DEL	0/1	0/1	0/0	0/0	0/0	0/1	0/0	0/0	0/1	1/1	0/1	0/1	0/0	0/1	0/0	0/0	0/1	0/0	0/1	0/0	0/0	0/0	1/1	0/0	0/1	0/0	0/1	0/0	0/0	0/1	0/0	0/1	0/0	0/0	0.545	0.391
2L:18022926:18025869	DUP	1/1	1/1	0/0	1/1	1/1	0/1	0/0	0/0	0/1	1/1	1/1	1/1	0/0	1/1	1/1	1/1	0/0	0/0	1/1	1/1	0/0	0/0	1/1	0/0	0/0	0/0	0/1	0/0	0/0	0/1	0/0	1/1	0/0	0/0	0.727	0.435
2L:18076035:18089317	INV	0/0	0/0	0/0	0/0	0/0	0/0	0/0	0/0	0/0	0/0	0/0	0/0	0/1	0/0	0/0	0/0	0/0	0/0	0/1	0/0	0/0	0/0	0/0	0/0	0/0	0/0	0/0	0/0	0/0	0/0	0/0	0/0	0/0	0/0	0.000	0.087
2L:18074813:18090677	INV	0/1	0/1	0/0	0/0	0/0	0/1	0/0	0/0	0/1	0/1	0/1	0/1	0/0	0/0	0/0	0/0	0/1	0/0	0/0	0/0	0/0	0/0	0/1	0/0	0/0	0/0	0/1	0/0	0/0	0/0	0/0	0/1	0/0	0/0	0.545	0.217
2L:18097129:18103228	DEL	1/1	1/1	1/1	1/1	1/1	1/1	1/1	1/1	1/1	0/0	1/1	1/1	1/1	1/1	1/1	1/1	1/1	1/1	1/1	1/1	1/1	1/1	1/1	1/1	1/1	1/1	1/1	0/0	1/1	1/1	1/1	1/1	1/1	1/1	0.909	0.957
2L:18187830:18187988	INV	0/1	0/0	0/0	0/1	0/1	0/0	0/0	0/0	0/0	0/0	0/0	0/0	0/0	0/0	0/0	0/0	0/0	0/0	0/0	0/0	0/0	0/0	0/0	0/0	0/0	0/0	0/0	0/0	0/0	0/0	0/0	0/0	0/0	0/0	0.182	0.043
2L:18203474:18204641	DEL	1/1	1/1	1/1	1/1	1/1	1/1	1/1	1/1	1/1	1/1	1/1	1/1	1/1	1/1	1/1	1/1	1/1	1/1	1/1	1/1	0/0	1/1	1/1	1/1	1/1	1/1	1/1	0/0	1/1	1/1	1/1	1/1	1/1	1/1	1.000	0.913
2L:18211268:18211983	DEL	0/1	0/1	./.	1/1	0/0	0/1	0/0	0/0	0/1	0/0	1/1	0/0	0/0	0/0	0/0	0/0	0/1	./.	0/1	0/1	0/0	0/0	0/0	0/0	0/1	0/0	0/1	0/0	0/0	0/1	1/1	0/1	0/0	0/0	0.455	0.391
2L:18231541:18232144	DEL	1/1	1/1	0/0	1/1	0/0	1/1	0/0	1/1	1/1	1/1	1/1	1/1	1/1	0/1	./.	0/1	0/1	0/0	0/1	0/1	0/0	0/1	0/1	1/1	1/1	0/0	1/1	1/1	1/1	1/1	1/1	0/1	1/1	0/0	0.727	0.783
2L:18246006:18246261	DEL	1/1	1/1	1/1	1/1	1/1	1/1	1/1	1/1	1/1	1/1	1/1	1/1	1/1	1/1	1/1	1/1	1/1	1/1	1/1	0/0	1/1	1/1	1/1	1/1	1/1	0/0	1/1	1/1	0/0	0/1	1/1	1/1	1/1	1/1	1.000	0.870
2L:18161097:18270632	DEL	0/0	0/1	0/0	0/0	0/0	0/0	0/0	0/0	0/0	0/0	0/0	0/0	0/0	0/0	0/0	0/0	0/0	0/0	0/0	0/0	0/0	0/0	0/0	0/0	0/0	0/0	0/0	0/0	0/0	0/0	0/0	0/0	0/0	0/0	0.091	0.000
2L:18276323:18276604	DEL	1/1	1/1	1/1	1/1	1/1	1/1	1/1	1/1	1/1	0/1	1/1	1/1	0/0	1/1	0/0	1/1	0/0	0/1	0/0	1/1	1/1	0/0	0/0	0/0	1/1	1/1	1/1	0/0	0/0	1/1	1/1	1/1	1/1	0/0	1.000	0.565
2L:18285682:18286170	DEL	1/1	1/1	1/1	1/1	1/1	1/1	1/1	1/1	1/1	1/1	1/1	1/1	1/1	0/1	1/1	1/1	0/1	1/1	0/1	1/1	1/1	0/1	0/1	0/0	1/1	1/1	1/1	1/1	1/1	1/1	1/1	1/1	1/1	1/1	1.000	0.957
2L:18278760:18286994	DUP	0/0	0/0	0/0	0/0	0/0	0/0	0/0	0/0	0/0	0/0	0/0	0/0	0/0	0/0	0/0	0/0	0/0	0/0	0/1	0/0	0/0	0/0	0/0	0/1	0/0	0/0	0/0	0/0	0/0	0/0	0/0	0/0	0/0	0/0	0.000	0.087
2L:18278962:18287136	DEL	0/1	0/1	0/0	0/0	0/0	0/0	0/1	0/1	0/0	0/0	0/1	0/1	0/0	0/1	0/0	0/0	0/0	0/1	0/1	0/1	0/0	0/1	0/1	0/0	0/0	0/0	0/0	0/0	0/0	0/1	0/0	0/0	0/1	0/0	0.455	0.391
2L:18282446:18290588	DEL	0/1	0/1	0/0	0/0	0/0	0/1	0/0	0/0	0/1	0/0	0/0	0/1	0/1	0/0	0/0	0/1	0/1	0/0	0/1	0/1	1/1	0/1	0/0	0/0	0/0	0/0	0/1	0/0	0/0	0/1	0/0	0/1	0/1	0/0	0.364	0.522
2L:18319630:18320494	DEL	1/1	1/1	0/0	0/0	0/0	1/1	0/0	0/0	0/1	1/1	1/1	1/1	1/1	1/1	0/0	1/1	1/1	./.	1/1	1/1	./.	1/1	1/1	./.	0/0	1/1	1/1	1/1	./.	1/1	1/1	1/1	./.	1/1	0.545	0.696
2L:18321995:18322304	DUP	0/1	0/1	0/1	0/1	0/1	0/1	0/1	0/1	0/1	0/1	0/1	0/1	0/1	0/0	0/1	0/1	0/1	0/1	0/1	0/1	0/1	0/1	0/1	0/1	0/1	0/1	0/1	0/1	0/1	0/1	0/1	0/1	0/0	0/1	1.000	0.913
2L:18321793:18321910	DEL	0/0	0/0	./.	0/0	0/0	0/0	./.	0/0	0/1	0/0	0/0	0/0	0/0	0/0	0/0	0/0	0/0	0/0	0/0	0/0	0/0	0/0	0/0	0/0	0/0	0/0	0/0	0/0	0/0	0/1	0/1	0/0	0/0	0/0	0.091	0.087
2L:18322036:18323203	DUP	0/1	0/1	0/1	0/0	0/0	0/1	0/0	0/0	0/1	0/1	0/0	1/1	0/1	0/1	0/0	0/1	0/1	0/1	1/1	1/1	0/0	0/1	0/1	0/1	0/0	0/0	0/0	0/1	0/1	0/1	0/0	0/1	0/0	0/1	0.545	0.696
2L:18322724:18323085	DEL	0/1	0/1	0/0	0/0	0/0	0/1	0/0	0/1	0/1	0/0	0/1	0/1	0/1	0/0	0/0	0/0	0/0	0/0	0/0	0/0	0/1	0/0	0/0	0/1	0/1	0/0	0/0	0/0	0/0	0/1	0/1	0/1	0/0	0/0	0.545	0.348
2L:18326341:18327293	DEL	1/1	1/1	1/1	1/1	1/1	1/1	1/1	0/0	1/1	1/1	1/1	1/1	1/1	1/1	0/0	1/1	1/1	1/1	1/1	1/1	1/1	1/1	1/1	1/1	1/1	1/1	1/1	1/1	1/1	1/1	1/1	1/1	1/1	1/1	0.909	0.957
2L:18343071:18343321	DEL	1/1	1/1	0/0	0/0	0/0	0/0	0/0	0/0	0/0	0/0	0/0	0/0	0/0	0/0	0/0	0/0	0/0	1/1	0/0	0/0	0/0	0/0	0/0	0/0	0/0	0/0	0/0	0/0	0/0	0/0	0/0	0/0	0/0	0/0	0.091	0.087
2L:18347979:18353560	INV	0/0	0/0	0/0	0/0	0/0	0/1	0/0	0/0	0/0	0/0	0/0	0/0	0/0	0/0	0/0	0/0	0/1	0/0	0/0	0/0	./.	0/1	0/0	0/0	0/1	0/0	0/0	0/0	0/0	0/1	0/0	0/1	0/0	0/0	0.091	0.217
2L:18447700:18447883	DEL	1/1	1/1	0/0	0/0	0/0	0/0	0/0	0/0	0/0	0/0	0/0	0/0	0/0	0/0	0/0	0/0	0/0	0/0	0/0	0/0	0/0	0/0	0/1	0/0	0/0	0/0	0/0	0/0	0/0	0/0	0/0	0/0	0/0	0/0	0.091	0.087
2L:18450462:18452256	DEL	1/1	0/1	0/0	0/0	0/0	0/1	0/0	0/0	0/1	0/0	0/1	0/1	0/0	0/0	0/0	0/0	0/1	0/0	1/1	0/1	0/0	0/1	0/0	1/1	0/1	0/0	0/1	0/0	0/0	0/0	0/0	0/0	0/0	0/1	0.455	0.391
2L:18484800:18485390	DEL	1/1	1/1	1/1	0/0	0/0	0/1	1/1	0/0	0/1	1/1	0/0	0/1	1/1	0/0	0/0	0/1	0/1	0/1	1/1	1/1	0/0	0/1	0/1	1/1	1/1	0/0	0/1	1/1	0/1	1/1	1/1	0/1	0/1	1/1	0.636	0.826
2L:18489714:18490661	DEL	1/1	1/1	0/0	./.	1/1	1/1	1/1	1/1	1/1	1/1	1/1	1/1	1/1	1/1	1/1	0/0	1/1	./.	1/1	0/0	0/0	0/0	1/1	1/1	1/1	./.	1/1	0/0	1/1	1/1	1/1	1/1	1/1	0/0	0.818	0.652
2L:18496278:18498218	DEL	1/1	1/1	1/1	1/1	1/1	1/1	1/1	1/1	1/1	1/1	1/1	1/1	1/1	1/1	1/1	1/1	1/1	1/1	1/1	1/1	1/1	1/1	1/1	1/1	1/1	1/1	1/1	1/1	1/1	1/1	1/1	1/1	1/1	0/0	1.000	0.957
2L:18504496:18506085	DUP	0/0	0/1	0/0	0/0	0/0	0/1	0/1	0/0	0/1	0/1	0/0	0/1	0/0	0/0	1/1	0/1	0/1	0/0	0/1	1/1	0/0	0/1	0/1	0/0	1/1	1/1	0/1	0/1	0/0	0/1	0/1	0/1	1/1	1/1	0.545	0.696
2L:18507322:18507692	DEL	1/1	1/1	1/1	1/1	1/1	0/1	1/1	1/1	0/1	1/1	1/1	0/1	1/1	1/1	1/1	1/1	1/1	1/1	1/1	0/0	1/1	0/0	1/1	1/1	0/1	1/1	1/1	1/1	0/0	1/1	1/1	0/1	1/1	0/1	1.000	0.870
2L:18518234:18529256	DEL	1/1	1/1	1/1	1/1	1/1	1/1	1/1	1/1	1/1	1/1	0/0	1/1	1/1	1/1	1/1	1/1	1/1	1/1	1/1	1/1	./.	1/1	1/1	1/1	1/1	0/0	1/1	0/0	1/1	1/1	1/1	1/1	1/1	1/1	0.909	0.870
2L:18546330:18546436	DEL	1/1	1/1	0/0	0/0	0/0	0/0	0/0	0/0	0/0	0/0	0/0	0/0	0/0	0/0	0/0	./.	0/0	0/0	0/0	0/0	0/0	0/0	0/0	0/0	0/0	0/0	0/0	0/0	0/0	0/0	0/0	0/0	0/0	0/0	0.091	0.043
2L:18547370:18547954	DEL	1/1	1/1	1/1	1/1	1/1	1/1	1/1	1/1	1/1	1/1	1/1	1/1	1/1	1/1	1/1	1/1	1/1	1/1	1/1	0/1	./.	1/1	1/1	1/1	1/1	1/1	1/1	0/1	1/1	1/1	1/1	1/1	1/1	0/1	1.000	0.957
2L:18552319:18553571	DEL	0/1	1/1	./.	0/0	0/0	1/1	0/0	1/1	1/1	./.	1/1	0/1	0/0	1/1	./.	0/0	1/1	./.	1/1	1/1	1/1	1/1	./.	0/0	1/1	./.	1/1	1/1	./.	1/1	0/0	0/1	0/0	0/0	0.545	0.522
2L:18573412:18574797	DEL	1/1	1/1	1/1	1/1	0/0	0/0	1/1	1/1	0/1	1/1	0/0	0/0	0/0	1/1	0/0	0/1	0/0	0/1	0/0	0/1	0/0	0/1	1/1	0/0	1/1	0/0	0/0	0/0	0/0	0/1	0/0	0/0	0/0	0/0	0.636	0.391
2L:18619633:18620214	DEL	1/1	1/1	1/1	1/1	1/1	1/1	1/1	1/1	1/1	1/1	0/0	1/1	1/1	1/1	1/1	0/1	1/1	1/1	1/1	1/1	1/1	0/1	1/1	1/1	1/1	1/1	1/1	1/1	1/1	1/1	1/1	1/1	1/1	1/1	0.909	1.000
2L:18623279:18623497	DEL	0/1	1/1	0/0	./.	0/0	0/0	./.	0/0	0/0	0/0	0/0	0/0	0/0	./.	0/0	0/0	0/0	0/0	0/0	0/0	./.	0/0	0/0	0/0	0/0	0/0	0/0	./.	./.	0/0	0/0	0/0	0/0	./.	0.091	0.043
2L:18631768:18632151	DUP	0/1	0/1	0/0	0/1	0/0	0/1	0/1	0/0	0/1	0/1	0/1	0/0	0/1	0/0	0/1	0/0	0/1	0/0	0/0	0/0	0/0	0/0	0/1	0/0	0/1	0/1	0/1	0/0	0/0	0/1	0/1	0/1	0/1	0/1	0.636	0.565
2L:18639911:18640268	DEL	1/1	1/1	1/1	1/1	1/1	0/1	1/1	0/0	1/1	1/1	1/1	0/1	1/1	0/0	1/1	0/0	./.	1/1	1/1	0/0	0/0	0/0	0/0	1/1	0/1	./.	0/0	./.	0/0	1/1	0/0	0/0	0/0	0/0	0.909	0.348
2L:18652979:18657397	DEL	1/1	1/1	1/1	1/1	1/1	1/1	1/1	1/1	1/1	1/1	1/1	1/1	1/1	1/1	1/1	1/1	1/1	1/1	1/1	1/1	./.	1/1	1/1	1/1	1/1	./.	1/1	0/0	1/1	1/1	1/1	1/1	1/1	1/1	1.000	0.870
2L:11418189:18665916	DEL	0/1	0/1	0/0	0/0	0/0	0/1	0/1	1/1	0/1	0/1	0/0	0/1	1/1	0/0	1/1	0/0	1/1	0/1	0/0	0/1	0/0	0/1	0/0	0/0	0/1	0/0	0/1	0/1	0/1	0/1	0/1	0/1	1/1	1/1	0.636	0.696
2L:18667990:18668459	DEL	1/1	1/1	1/1	1/1	1/1	1/1	1/1	1/1	1/1	1/1	1/1	1/1	1/1	0/1	1/1	0/1	1/1	1/1	0/1	0/1	0/0	1/1	1/1	1/1	1/1	1/1	1/1	1/1	1/1	1/1	1/1	1/1	1/1	0/0	1.000	0.913
2L:18681878:18682574	INV	0/1	0/1	0/0	0/1	0/0	0/0	0/0	0/0	0/0	0/0	0/0	0/1	1/1	0/0	0/1	0/0	0/0	0/0	0/0	0/1	0/0	0/0	0/0	0/0	0/0	0/0	0/0	0/0	0/0	0/0	0/0	0/0	0/0	0/0	0.273	0.174
2L:18691776:18692174	DEL	0/0	0/0	0/0	0/0	0/0	0/0	0/0	0/0	0/0	0/0	0/0	0/0	0/1	0/0	0/0	0/0	0/0	0/0	0/0	0/0	0/0	0/0	0/0	0/0	0/0	0/0	0/0	0/0	0/0	0/0	0/0	0/0	0/1	0/0	0.000	0.087
2L:18796639:18797292	DEL	1/1	1/1	1/1	1/1	1/1	1/1	1/1	1/1	1/1	0/0	1/1	0/1	0/1	1/1	0/1	0/0	1/1	0/1	0/1	1/1	1/1	1/1	0/1	1/1	1/1	1/1	1/1	0/0	1/1	1/1	1/1	1/1	1/1	1/1	0.909	0.913
2L:18820973:18821260	DEL	0/1	1/1	1/1	1/1	1/1	1/1	1/1	1/1	1/1	1/1	0/1	1/1	1/1	0/0	1/1	./.	1/1	0/0	1/1	0/0	0/0	0/0	0/0	1/1	1/1	1/1	1/1	./.	0/0	1/1	1/1	1/1	1/1	./.	1.000	0.565
2L:18832277:18832583	DEL	0/1	0/1	0/0	0/0	0/0	0/0	0/0	0/0	0/0	0/0	0/0	0/0	./.	./.	0/0	0/0	./.	./.	0/0	0/0	0/0	0/0	0/0	0/0	0/0	0/0	0/0	./.	0/0	0/0	0/0	0/0	0/0	./.	0.091	0.043
2L:18854453:18854673	DEL	0/1	0/1	0/0	1/1	1/1	1/1	0/0	0/1	0/1	1/1	1/1	1/1	1/1	1/1	0/0	./.	0/1	1/1	1/1	1/1	0/0	1/1	0/0	0/0	1/1	0/0	0/0	./.	./.	1/1	1/1	1/1	0/0	./.	0.818	0.522
2L:18869011:18869213	DEL	0/1	1/1	0/0	0/0	0/0	0/1	0/0	0/1	0/1	0/0	1/1	0/1	0/1	0/0	./.	0/0	0/1	1/1	1/1	0/0	0/0	0/0	1/1	0/0	0/0	0/0	0/0	./.	0/0	0/0	0/0	0/0	0/0	./.	0.545	0.261
2L:18980691:18982612	DUP	0/1	0/1	0/0	1/1	1/1	0/1	0/0	0/0	1/1	1/1	1/1	0/1	0/0	0/0	0/1	0/0	0/0	1/1	1/1	0/0	0/0	0/0	0/0	1/1	0/0	1/1	0/1	0/0	0/0	1/1	1/1	0/1	0/0	0/0	0.727	0.435
2L:18981667:18983424	DEL	0/1	0/1	0/0	0/0	1/1	0/1	0/0	1/1	0/0	0/0	0/0	0/1	0/0	0/1	0/0	1/1	0/1	0/1	0/0	0/1	0/0	0/1	0/0	0/0	0/1	0/0	0/1	0/0	0/0	0/1	0/1	0/1	0/0	0/0	0.455	0.522
2L:19035002:19035193	DEL	1/1	1/1	1/1	0/1	1/1	1/1	0/1	1/1	1/1	1/1	./.	1/1	1/1	1/1	1/1	0/0	1/1	1/1	1/1	1/1	./.	1/1	1/1	1/1	1/1	1/1	1/1	1/1	1/1	1/1	1/1	1/1	1/1	0/0	0.909	0.870
2L:19044614:19047376	DEL	0/1	0/1	0/0	0/0	0/0	0/1	0/0	0/0	0/1	0/0	0/1	0/0	0/0	0/0	0/1	0/0	0/1	0/0	0/0	0/0	0/0	0/0	0/0	0/0	0/1	0/0	0/1	0/0	0/0	0/0	0/0	0/1	0/0	0/0	0.364	0.261
2L:19055610:19056953	DEL	1/1	1/1	1/1	1/1	1/1	1/1	1/1	1/1	1/1	1/1	1/1	1/1	1/1	1/1	1/1	1/1	1/1	1/1	1/1	1/1	1/1	1/1	1/1	1/1	1/1	1/1	1/1	0/0	./.	1/1	1/1	1/1	1/1	1/1	1.000	0.913
2L:19063015:19063162	INV	0/1	0/1	0/0	0/0	0/0	0/0	0/0	0/0	0/0	0/0	0/0	0/0	0/0	0/0	0/0	0/0	0/0	0/0	0/0	0/0	0/0	0/0	0/0	0/0	0/0	0/0	0/0	0/0	0/0	0/0	0/0	0/0	0/0	0/0	0.091	0.043
2L:2051264:19069905	DUP	0/1	1/1	0/0	0/0	0/0	0/0	0/0	0/0	0/0	0/0	0/0	0/0	0/0	0/0	0/0	0/0	0/0	0/0	0/0	0/0	0/0	0/0	0/0	0/0	0/0	0/0	0/0	0/0	0/0	0/0	0/0	0/0	0/0	0/0	0.091	0.043
2L:19089168:19089771	INV	1/1	0/1	0/0	0/0	0/0	0/0	0/0	0/0	0/0	0/0	0/0	0/0	0/0	0/0	0/0	0/0	0/0	0/0	0/0	0/0	0/0	0/0	0/0	0/0	0/0	0/0	0/0	0/0	0/0	0/0	0/0	0/0	0/0	0/0	0.091	0.043
2L:19089117:19089621	DEL	1/1	1/1	0/1	1/1	0/0	1/1	1/1	0/0	0/1	0/1	1/1	0/1	0/1	1/1	1/1	0/1	1/1	0/1	0/0	1/1	0/1	0/1	1/1	0/0	0/1	./.	0/0	1/1	0/0	0/1	0/0	0/0	0/1	1/1	0.818	0.696
2L:19107453:19108813	DEL	0/0	0/1	1/1	0/0	0/0	0/1	0/0	0/1	1/1	0/0	0/1	0/1	0/0	0/1	0/0	0/0	0/1	1/1	0/0	0/1	./.	1/1	0/1	0/0	0/1	0/0	0/1	1/1	1/1	0/1	0/1	0/1	0/0	0/0	0.636	0.565
2L:19123524:19123669	DEL	0/0	0/0	0/0	0/0	0/0	0/0	0/0	0/0	0/0	0/0	0/0	0/0	0/0	0/0	0/0	0/0	0/0	0/0	0/0	0/0	0/0	0/0	0/0	0/0	0/0	0/0	0/0	0/0	0/0	0/1	0/0	0/0	0/1	0/0	0.000	0.087
2L:19148835:19149423	DEL	1/1	1/1	0/0	0/1	1/1	0/0	0/0	1/1	1/1	1/1	0/0	1/1	0/0	0/1	1/1	0/1	0/0	1/1	1/1	0/0	0/0	0/1	1/1	./.	1/1	1/1	1/1	1/1	./.	0/1	1/1	1/1	1/1	0/0	0.636	0.696
2L:19149638:19150069	DEL	1/1	1/1	0/0	0/0	1/1	1/1	1/1	1/1	1/1	1/1	0/1	1/1	1/1	1/1	1/1	0/1	0/0	1/1	0/1	0/0	1/1	0/0	0/0	0/0	1/1	0/0	1/1	0/0	./.	1/1	1/1	1/1	1/1	1/1	0.818	0.652
2L:19160248:19160385	DEL	1/1	1/1	1/1	0/0	1/1	1/1	1/1	0/0	1/1	1/1	1/1	1/1	1/1	1/1	1/1	0/0	0/0	1/1	0/0	0/0	1/1	1/1	0/0	0/0	1/1	0/0	1/1	./.	./.	1/1	1/1	1/1	1/1	0/0	0.818	0.565
2L:19195983:19198262	DEL	1/1	1/1	0/0	1/1	1/1	1/1	1/1	1/1	1/1	1/1	1/1	1/1	1/1	0/0	1/1	1/1	1/1	1/1	1/1	0/1	1/1	1/1	1/1	1/1	1/1	0/0	1/1	1/1	1/1	1/1	1/1	1/1	1/1	0/0	0.909	0.870
2L:19198594:19199003	INV	1/1	0/1	0/0	0/0	0/0	1/1	0/0	0/0	1/1	0/0	1/1	0/1	0/0	0/0	0/0	0/0	1/1	0/1	0/0	0/0	0/0	0/0	0/0	0/0	1/1	0/0	1/1	./.	0/0	1/1	1/1	1/1	0/0	0/0	0.455	0.348
2L:19198510:19198904	DEL	1/1	1/1	1/1	1/1	1/1	1/1	1/1	1/1	1/1	1/1	1/1	1/1	1/1	1/1	1/1	1/1	1/1	1/1	1/1	0/1	1/1	1/1	0/1	1/1	1/1	0/0	1/1	0/0	1/1	1/1	1/1	1/1	1/1	0/1	1.000	0.913
2L:19203321:19203482	DEL	1/1	1/1	0/1	1/1	1/1	1/1	1/1	1/1	1/1	1/1	1/1	1/1	1/1	1/1	1/1	1/1	1/1	1/1	1/1	1/1	./.	1/1	1/1	1/1	1/1	1/1	1/1	0/0	./.	1/1	1/1	1/1	1/1	1/1	1.000	0.870
2L:19203321:19203589	INV	0/1	0/1	0/0	0/0	0/1	0/1	0/1	0/1	0/1	0/1	0/1	0/1	0/1	0/1	0/1	1/1	0/1	0/1	0/1	1/1	./.	0/0	0/1	0/1	0/1	0/0	0/1	0/0	./.	0/1	0/0	0/1	0/1	0/0	0.818	0.696
2L:19223772:19224228	DEL	1/1	1/1	1/1	1/1	1/1	1/1	1/1	1/1	1/1	1/1	1/1	1/1	0/0	0/1	1/1	1/1	1/1	1/1	0/1	0/1	1/1	1/1	0/1	1/1	1/1	1/1	1/1	1/1	0/0	1/1	1/1	1/1	1/1	1/1	1.000	0.913
2L:13911023:19288028	DEL	0/1	0/1	1/1	0/1	1/1	0/0	0/0	1/1	0/1	0/1	0/1	0/0	0/1	0/1	0/1	1/1	0/0	0/1	0/1	0/0	0/0	0/1	1/1	1/1	0/1	0/0	0/1	0/0	0/1	0/1	1/1	1/1	0/1	0/0	0.727	0.739
2L:19300487:19300997	DEL	1/1	1/1	0/0	0/0	0/0	0/1	0/0	0/1	0/1	0/0	0/0	0/1	0/0	0/1	0/1	0/0	0/0	0/1	0/1	0/1	0/0	0/0	0/0	0/1	0/1	0/1	0/1	0/1	0/1	0/1	0/1	0/1	0/1	0/0	0.455	0.696
2L:19302198:19302546	DEL	1/1	1/1	1/1	1/1	1/1	0/1	1/1	1/1	0/1	1/1	1/1	1/1	1/1	0/0	1/1	./.	0/0	1/1	1/1	1/1	1/1	1/1	1/1	1/1	0/1	1/1	0/1	1/1	0/0	1/1	1/1	1/1	1/1	0/0	1.000	0.783
2L:19302198:19302704	INV	0/1	0/1	0/1	0/1	0/1	0/1	1/1	0/1	0/1	0/1	1/1	1/1	1/1	0/0	0/1	0/0	0/0	1/1	0/0	0/0	0/0	1/1	0/1	1/1	0/1	0/1	1/1	0/0	0/0	0/1	0/1	0/1	0/1	0/0	1.000	0.609
2L:19314399:19314630	DEL	1/1	0/1	0/1	0/1	0/1	0/1	0/0	0/0	1/1	0/0	1/1	0/0	0/0	0/1	0/0	0/0	0/0	1/1	0/0	0/1	0/0	0/0	0/1	0/0	0/1	0/1	0/0	0/0	0/0	0/0	0/1	0/1	0/0	./.	0.636	0.391
2L:19332588:19332891	DEL	0/0	0/1	0/0	1/1	0/0	1/1	0/0	0/0	1/1	1/1	1/1	1/1	1/1	0/0	0/0	./.	1/1	1/1	1/1	0/0	1/1	1/1	1/1	1/1	./.	1/1	0/0	0/0	0/0	0/1	1/1	0/0	0/0	./.	0.636	0.478
2L:19404370:19404851	DEL	0/0	1/1	0/0	0/0	0/0	0/0	0/0	0/0	0/0	0/0	0/0	0/0	0/0	0/0	0/0	0/0	0/0	0/0	0/0	0/0	0/0	0/0	0/0	0/0	0/0	0/0	0/0	0/0	0/0	0/0	0/0	0/0	0/0	0/0	0.091	0.000
2L:19428414:19428767	DEL	0/1	0/1	0/0	0/0	0/0	0/1	0/0	0/0	0/1	0/0	0/0	1/1	0/0	0/0	0/1	0/0	./.	0/0	0/1	0/0	0/0	0/0	./.	./.	0/0	0/0	0/1	0/0	0/0	0/1	0/1	0/0	0/0	0/1	0.364	0.304
2L:19485458:19485922	DEL	1/1	0/1	0/0	./.	./.	0/0	./.	0/0	0/1	./.	./.	./.	0/0	0/0	./.	./.	./.	./.	0/0	1/1	0/0	./.	0/0	./.	0/0	0/0	0/0	./.	0/0	0/0	0/0	./.	0/0	./.	0.182	0.087
2L:19505479:19505640	DEL	1/1	0/1	0/0	0/0	0/0	0/0	0/0	0/0	0/0	0/0	0/0	0/0	0/0	0/0	0/0	0/0	0/0	0/0	0/0	0/0	0/0	0/0	0/0	0/0	0/0	0/0	0/0	0/0	0/0	0/0	0/0	0/0	0/0	0/0	0.091	0.043
2L:19519402:19519998	INV	0/1	0/1	0/0	0/0	0/0	0/0	0/0	0/0	0/0	0/1	0/0	0/0	0/0	0/0	0/0	0/0	0/0	0/0	0/1	0/0	0/0	0/0	0/0	0/0	0/1	0/0	0/0	0/0	0/0	0/0	0/0	0/1	0/0	0/0	0.182	0.174
2L:19551620:19551835	DEL	0/1	0/0	0/0	0/0	0/0	0/0	0/0	0/0	0/0	0/0	0/0	0/0	0/0	0/0	0/0	0/0	0/0	0/0	0/0	0/0	0/0	0/0	0/0	0/0	0/0	0/0	0/0	0/0	0/0	0/0	0/0	0/0	0/0	0/0	0.000	0.043
2L:19567664:19573891	DEL	1/1	1/1	1/1	1/1	1/1	1/1	1/1	1/1	1/1	1/1	1/1	1/1	1/1	1/1	1/1	1/1	1/1	1/1	1/1	1/1	1/1	1/1	1/1	1/1	1/1	1/1	1/1	1/1	1/1	1/1	1/1	1/1	1/1	1/1	1.000	1.000
2L:19575299:19575484	DEL	1/1	1/1	0/0	1/1	1/1	1/1	1/1	1/1	1/1	1/1	1/1	1/1	1/1	1/1	1/1	1/1	1/1	1/1	1/1	1/1	0/0	1/1	1/1	1/1	1/1	1/1	1/1	1/1	1/1	1/1	1/1	1/1	1/1	1/1	0.909	0.957
2L:19604267:19604448	DEL	0/0	0/1	0/0	0/0	0/0	0/0	0/0	0/0	0/0	0/0	0/0	0/0	0/0	0/0	0/0	0/0	0/0	0/0	0/0	0/0	0/0	0/0	0/0	0/0	0/0	0/0	0/0	0/0	0/0	0/0	0/0	0/0	0/0	0/0	0.091	0.000
2L:2126600:19613440	DEL	0/1	0/1	0/0	0/0	0/0	0/1	0/0	0/0	0/0	0/0	0/1	0/1	0/0	0/0	0/1	0/0	0/0	0/0	0/0	0/0	0/0	0/0	0/0	0/0	0/0	0/0	0/0	0/0	0/0	0/0	0/0	0/0	0/0	0/0	0.364	0.087
2L:19629875:19629989	DEL	1/1	1/1	0/0	0/0	./.	./.	./.	./.	0/0	0/0	1/1	1/1	0/0	./.	0/1	./.	1/1	1/1	1/1	1/1	1/1	1/1	./.	./.	0/1	1/1	./.	./.	1/1	1/1	1/1	./.	1/1	./.	0.273	0.609
2L:19637632:19637928	INV	0/0	0/1	0/0	0/0	0/0	0/0	0/0	0/0	0/0	0/0	0/0	0/0	0/0	0/0	0/0	0/0	0/0	0/0	0/0	0/0	0/0	0/0	0/0	0/0	0/0	0/0	0/0	0/0	0/0	0/0	0/0	0/0	0/0	0/0	0.091	0.000
2L:19639707:19640077	DEL	1/1	0/1	0/0	1/1	0/0	0/1	0/0	0/1	0/1	0/0	0/0	0/0	0/0	0/0	0/0	./.	0/0	1/1	0/0	0/0	0/0	0/0	0/0	0/0	0/1	0/0	0/1	0/0	0/0	0/0	0/0	0/0	0/0	0/0	0.455	0.174
2L:19646805:19655546	DUP	0/0	0/1	0/0	0/0	0/0	0/0	0/0	0/0	0/0	0/0	0/0	0/0	0/0	0/0	0/0	0/0	0/0	0/0	0/0	0/0	0/0	0/0	0/0	0/0	0/0	0/0	0/0	0/0	0/0	0/0	0/0	0/0	0/0	0/0	0.091	0.000
2L:19681195:19681622	DEL	1/1	1/1	./.	1/1	0/0	1/1	1/1	0/0	1/1	./.	1/1	./.	0/0	0/0	1/1	./.	./.	./.	0/0	0/1	./.	1/1	0/1	1/1	0/1	0/0	1/1	1/1	0/0	1/1	1/1	0/1	1/1	0/0	0.545	0.565
2L:19703454:19704165	DUP	0/0	0/0	0/0	0/0	0/1	0/0	0/0	0/0	0/0	0/1	0/0	0/0	0/0	0/0	0/0	0/0	0/0	0/0	0/0	0/0	0/0	0/0	0/0	0/0	0/0	0/0	0/0	0/0	0/0	0/0	0/0	0/0	0/0	0/0	0.182	0.000
2L:19720810:19721243	DEL	1/1	1/1	1/1	1/1	1/1	1/1	1/1	1/1	1/1	1/1	1/1	1/1	1/1	1/1	1/1	0/1	0/1	1/1	0/1	0/1	1/1	1/1	0/1	1/1	1/1	1/1	1/1	0/0	1/1	1/1	1/1	1/1	1/1	0/0	1.000	0.913
2L:19775335:19775609	DEL	1/1	1/1	1/1	1/1	1/1	1/1	1/1	1/1	1/1	0/1	1/1	1/1	1/1	1/1	1/1	1/1	1/1	0/1	1/1	1/1	1/1	1/1	1/1	0/0	1/1	1/1	1/1	0/0	1/1	0/1	1/1	1/1	1/1	./.	1.000	0.870
2L:19783525:19783740	DEL	1/1	1/1	1/1	1/1	0/0	1/1	0/1	1/1	1/1	1/1	1/1	1/1	1/1	0/0	1/1	1/1	1/1	1/1	0/0	1/1	1/1	./.	1/1	1/1	1/1	./.	1/1	./.	0/0	1/1	1/1	1/1	1/1	./.	0.909	0.696
2L:19797401:19797636	DEL	0/1	0/1	0/0	0/0	0/0	0/0	0/0	0/0	0/0	0/0	0/0	0/0	0/0	0/0	0/0	0/0	0/0	0/0	0/1	0/0	0/0	0/0	0/0	0/0	0/0	0/0	0/0	0/0	0/0	0/0	0/0	0/0	0/0	0/0	0.091	0.087
2L:19804535:19804886	DEL	1/1	1/1	1/1	1/1	1/1	1/1	1/1	1/1	1/1	1/1	1/1	0/1	1/1	1/1	1/1	1/1	1/1	1/1	1/1	1/1	0/0	1/1	1/1	1/1	0/1	1/1	1/1	1/1	0/0	1/1	1/1	1/1	1/1	0/0	1.000	0.870
2L:19818559:19820008	DEL	1/1	0/1	0/1	0/0	0/0	0/0	0/1	0/0	0/1	0/0	0/0	0/0	0/0	1/1	0/0	0/0	1/1	0/0	0/1	0/0	1/1	0/1	0/0	1/1	1/1	0/1	0/0	0/0	0/0	0/1	0/1	0/1	0/0	0/0	0.364	0.522
2L:19867549:19868371	DEL	1/1	1/1	1/1	0/0	1/1	0/0	0/0	0/0	1/1	./.	0/0	1/1	0/0	0/1	0/0	0/0	1/1	1/1	1/1	0/0	0/0	1/1	1/1	0/0	1/1	1/1	1/1	./.	./.	1/1	0/1	1/1	1/1	./.	0.455	0.609
2L:19916723:19917266	DEL	1/1	1/1	1/1	0/1	0/0	0/0	0/0	0/0	0/0	0/1	0/0	0/0	0/0	0/0	0/0	0/0	0/1	0/1	0/1	0/0	0/0	0/0	0/1	0/0	0/0	1/1	0/1	1/1	0/0	0/1	0/1	0/0	0/0	1/1	0.364	0.478
2L:19681196:19981421	DEL	0/1	0/1	0/0	1/1	0/0	0/1	0/0	0/0	0/1	0/0	0/1	0/0	0/0	0/0	0/0	0/0	0/0	0/0	0/0	0/1	0/0	1/1	0/0	0/0	0/1	0/0	0/0	0/0	0/0	0/1	0/0	0/1	0/1	0/0	0.455	0.304
2L:19997574:19997979	DEL	1/1	1/1	0/0	0/0	0/0	0/1	0/0	1/1	0/1	1/1	0/0	0/1	0/0	1/1	0/0	0/0	./.	0/0	0/1	0/0	0/0	./.	0/0	./.	0/1	0/0	0/1	0/0	0/0	0/1	0/1	0/1	0/0	1/1	0.545	0.391
2L:20004000:20004329	DEL	1/1	1/1	0/0	1/1	0/0	0/1	0/0	1/1	0/1	1/1	1/1	1/1	1/1	./.	1/1	./.	1/1	1/1	0/0	0/0	0/0	0/1	0/0	1/1	1/1	0/0	0/1	1/1	0/0	1/1	1/1	0/1	1/1	0/0	0.727	0.609
2L:20044206:20044662	DEL	1/1	1/1	1/1	./.	0/0	1/1	0/0	1/1	0/1	1/1	1/1	1/1	1/1	0/0	0/0	0/0	0/1	1/1	0/1	0/1	0/0	0/0	0/1	1/1	1/1	0/0	1/1	1/1	./.	1/1	1/1	1/1	1/1	1/1	0.727	0.696
2L:20103899:20104133	DEL	1/1	1/1	0/0	0/0	0/0	0/0	0/0	0/0	0/0	0/0	0/0	0/0	0/0	0/0	0/0	./.	0/0	0/0	0/0	0/0	0/0	./.	0/0	0/0	0/0	0/0	./.	0/0	0/0	0/0	0/0	0/0	0/0	./.	0.091	0.043
2L:20127562:20129215	DEL	1/1	1/1	0/0	1/1	1/1	1/1	1/1	1/1	1/1	1/1	1/1	1/1	1/1	1/1	1/1	1/1	1/1	1/1	1/1	1/1	0/0	0/1	1/1	1/1	1/1	1/1	1/1	1/1	1/1	1/1	1/1	1/1	1/1	0/0	0.909	0.913
2L:20161364:20161767	DEL	1/1	1/1	1/1	1/1	1/1	1/1	1/1	1/1	0/1	1/1	1/1	1/1	1/1	1/1	1/1	1/1	1/1	1/1	0/1	0/1	1/1	1/1	1/1	1/1	0/1	1/1	1/1	0/0	0/1	1/1	1/1	1/1	1/1	0/0	1.000	0.913
2L:20178760:20178977	DEL	0/1	0/1	1/1	1/1	1/1	1/1	1/1	1/1	1/1	1/1	1/1	1/1	1/1	1/1	1/1	1/1	1/1	1/1	1/1	1/1	1/1	1/1	1/1	1/1	1/1	0/1	1/1	./.	0/0	1/1	1/1	1/1	1/1	1/1	1.000	0.913
2L:20179209:20179797	DEL	1/1	1/1	1/1	1/1	1/1	0/1	1/1	1/1	1/1	1/1	1/1	0/1	0/0	0/1	1/1	0/1	1/1	1/1	1/1	0/1	0/0	0/1	0/1	1/1	0/1	1/1	1/1	0/0	0/0	1/1	1/1	1/1	1/1	0/1	1.000	0.826
2L:20181080:20181442	DEL	0/1	0/1	0/0	0/0	0/0	0/1	0/0	0/1	0/1	0/1	0/1	0/1	0/1	0/0	0/0	0/0	0/0	0/0	0/0	0/0	0/0	./.	0/0	1/1	0/0	0/0	0/0	0/0	0/0	0/1	0/1	0/1	0/0	0/0	0.636	0.261
2L:20179909:20180810	DEL	1/1	1/1	1/1	1/1	1/1	1/1	1/1	0/0	1/1	0/1	1/1	1/1	0/0	0/1	1/1	0/1	1/1	1/1	0/1	0/1	0/0	1/1	1/1	1/1	1/1	0/0	1/1	1/1	0/0	0/1	0/1	1/1	1/1	0/1	0.909	0.826
2L:20260425:20260749	DEL	1/1	1/1	0/1	0/0	0/0	0/1	0/0	0/0	0/0	0/1	1/1	0/1	1/1	0/0	1/1	0/0	0/0	0/0	0/0	0/0	1/1	0/1	0/1	0/0	0/1	1/1	0/1	0/0	0/1	0/1	0/1	1/1	0/1	0/0	0.545	0.609
2L:20273837:20274000	DEL	1/1	1/1	0/1	1/1	1/1	0/1	1/1	0/1	0/1	0/0	1/1	1/1	1/1	0/0	0/1	0/1	0/1	0/0	0/1	0/0	0/1	0/1	1/1	0/0	0/1	0/1	1/1	0/0	1/1	0/1	0/1	1/1	0/0	./.	0.909	0.696
2L:20294978:20295577	DEL	1/1	1/1	1/1	1/1	1/1	1/1	0/0	0/0	1/1	1/1	./.	1/1	0/0	0/1	1/1	0/1	0/1	1/1	0/1	1/1	0/0	0/0	1/1	1/1	1/1	1/1	1/1	./.	0/0	1/1	1/1	1/1	1/1	1/1	0.727	0.783
2L:20316055:20317915	DEL	1/1	1/1	1/1	1/1	1/1	1/1	1/1	1/1	1/1	1/1	1/1	1/1	1/1	1/1	1/1	1/1	1/1	1/1	1/1	1/1	1/1	1/1	1/1	1/1	1/1	0/0	1/1	0/0	1/1	1/1	1/1	1/1	1/1	0/0	1.000	0.870
2L:20343083:20343210	DUP	1/1	1/1	0/1	1/1	1/1	0/1	1/1	0/1	1/1	1/1	0/1	0/1	1/1	0/1	1/1	0/0	0/1	0/1	1/1	0/1	0/1	0/1	0/1	1/1	0/0	1/1	1/1	0/0	0/0	0/0	0/0	0/0	0/1	0/0	1.000	0.652
2L:20173909:20347293	INV	0/1	0/1	0/0	0/0	0/0	0/0	0/0	0/0	0/1	0/1	0/0	0/1	0/0	0/0	0/0	0/0	0/0	0/0	0/0	1/1	./.	0/0	0/0	0/0	1/1	0/0	0/1	0/0	./.	0/1	0/1	0/0	0/0	./.	0.364	0.261
2L:20360949:20361205	DEL	0/1	1/1	0/0	0/0	0/1	1/1	0/0	1/1	0/1	0/1	0/0	0/1	0/0	0/0	1/1	0/0	0/0	0/1	0/0	0/0	0/0	0/0	0/1	0/0	0/1	0/0	0/0	0/0	0/0	0/0	0/1	0/1	0/0	0/0	0.636	0.304
2L:20382008:20387403	DEL	0/1	0/1	0/0	0/0	0/0	0/1	0/0	0/0	0/0	0/0	0/1	0/0	0/0	0/0	0/0	0/1	0/1	0/0	0/0	0/1	1/1	0/1	0/1	0/0	0/1	1/1	0/1	0/0	0/0	0/1	0/1	0/1	1/1	0/0	0.273	0.609
2L:20377080:20387600	DEL	0/1	0/1	0/1	0/1	0/1	0/1	0/1	0/1	0/1	0/1	0/1	0/1	0/1	0/1	0/1	0/0	0/1	0/1	0/1	0/0	0/1	0/1	0/0	0/1	0/1	0/1	0/1	0/0	0/1	0/1	0/1	0/1	0/1	0/0	1.000	0.783
2L:20383374:20388695	DUP	1/1	1/1	0/0	1/1	0/1	0/1	1/1	0/0	1/1	1/1	1/1	1/1	0/0	1/1	0/1	1/1	1/1	1/1	1/1	0/1	0/0	1/1	1/1	0/0	1/1	0/1	0/1	0/1	0/1	1/1	0/1	1/1	0/1	1/1	0.818	0.870
2L:20479334:20479491	DEL	1/1	1/1	0/0	0/0	0/0	0/0	0/0	0/0	0/0	0/0	0/0	0/0	0/0	0/0	0/0	0/0	0/0	0/1	0/1	0/0	0/0	0/0	0/0	0/0	0/0	0/0	0/0	0/0	0/0	0/0	0/0	0/0	0/0	0/0	0.091	0.130
2L:20514996:20519175	DEL	1/1	1/1	1/1	1/1	1/1	1/1	./.	1/1	1/1	0/0	0/0	1/1	1/1	1/1	1/1	1/1	1/1	1/1	1/1	1/1	0/0	1/1	1/1	0/0	1/1	1/1	1/1	0/0	./.	1/1	1/1	1/1	1/1	1/1	0.727	0.826
2L:20533079:20533905	DEL	1/1	1/1	0/0	./.	1/1	1/1	./.	1/1	1/1	1/1	1/1	1/1	0/0	1/1	1/1	1/1	1/1	1/1	1/1	1/1	1/1	1/1	1/1	1/1	1/1	0/0	0/0	1/1	1/1	1/1	1/1	1/1	0/0	1/1	0.727	0.826
2L:20536043:20536961	DEL	1/1	1/1	0/1	1/1	1/1	1/1	1/1	1/1	1/1	1/1	1/1	1/1	1/1	1/1	1/1	1/1	1/1	1/1	1/1	1/1	1/1	1/1	1/1	1/1	1/1	1/1	0/1	1/1	1/1	1/1	1/1	1/1	1/1	0/0	1.000	0.957
2L:775887:20539220	DUP	0/1	0/1	0/0	0/0	0/0	0/0	0/0	0/0	0/0	0/0	0/0	0/0	0/0	0/0	0/0	0/0	0/0	0/0	0/0	0/0	0/0	0/0	0/0	0/0	0/0	0/0	0/0	0/0	0/0	0/0	0/0	0/0	0/0	0/0	0.091	0.043
2L:20539031:20540363	DEL	1/1	1/1	0/0	0/0	1/1	1/1	0/0	1/1	1/1	1/1	1/1	1/1	0/0	1/1	1/1	1/1	1/1	0/0	1/1	1/1	0/0	1/1	1/1	1/1	1/1	1/1	0/1	0/0	0/0	1/1	1/1	1/1	1/1	1/1	0.727	0.783
2L:20559728:20560142	INV	1/1	1/1	1/1	1/1	1/1	1/1	1/1	1/1	1/1	0/0	1/1	1/1	0/0	0/0	1/1	0/0	1/1	1/1	1/1	0/0	0/0	0/0	0/0	0/0	1/1	0/0	0/0	0/0	0/0	0/1	1/1	1/1	0/0	0/0	0.909	0.391
2L:20584308:20584950	DEL	1/1	1/1	0/0	1/1	1/1	1/1	1/1	1/1	1/1	1/1	1/1	1/1	1/1	1/1	1/1	1/1	1/1	1/1	1/1	1/1	1/1	0/1	1/1	0/0	1/1	1/1	0/1	1/1	1/1	1/1	1/1	1/1	1/1	1/1	0.909	0.957
2L:20594573:20597907	DEL	1/1	1/1	./.	./.	1/1	1/1	0/0	1/1	1/1	./.	0/0	1/1	0/0	1/1	./.	0/0	1/1	0/0	1/1	1/1	./.	1/1	1/1	./.	1/1	./.	1/1	./.	1/1	1/1	0/0	1/1	0/0	1/1	0.545	0.565
2L:20602538:20602996	DEL	0/1	0/0	0/1	0/1	1/1	0/1	0/0	0/1	0/1	0/1	0/0	0/1	0/1	0/1	0/0	1/1	0/1	0/0	0/0	0/0	0/0	0/0	0/1	0/0	0/0	0/1	0/0	0/0	0/0	0/1	1/1	0/1	0/0	0/0	0.727	0.435
2L:20602987:20603648	DUP	1/1	0/1	0/0	1/1	1/1	0/0	0/0	0/0	0/1	0/0	0/0	0/0	0/0	0/1	1/1	0/0	0/0	0/0	1/1	0/0	0/0	0/0	0/1	0/0	0/1	0/0	0/1	0/0	0/0	0/1	0/0	0/1	./.	./.	0.364	0.391
2L:20613443:20614619	DEL	1/1	1/1	0/1	1/1	1/1	1/1	1/1	1/1	1/1	1/1	1/1	1/1	1/1	0/0	1/1	1/1	1/1	1/1	1/1	1/1	1/1	1/1	0/0	1/1	1/1	1/1	0/1	0/0	1/1	1/1	1/1	1/1	1/1	./.	1.000	0.826
2L:20647175:20648221	DEL	1/1	1/1	1/1	1/1	1/1	1/1	1/1	1/1	1/1	1/1	1/1	1/1	1/1	1/1	1/1	1/1	1/1	1/1	1/1	1/1	1/1	1/1	1/1	1/1	1/1	1/1	1/1	0/0	0/0	1/1	1/1	1/1	1/1	1/1	1.000	0.913
2L:20651513:20652021	DEL	1/1	1/1	1/1	1/1	1/1	1/1	1/1	1/1	1/1	1/1	1/1	1/1	1/1	0/1	1/1	0/1	0/1	1/1	1/1	0/1	1/1	0/1	0/1	1/1	1/1	1/1	1/1	1/1	1/1	1/1	1/1	1/1	1/1	1/1	1.000	1.000
2L:20656553:20656899	DEL	1/1	1/1	1/1	0/0	./.	0/1	./.	0/0	0/1	./.	0/1	./.	1/1	./.	./.	./.	./.	1/1	./.	./.	./.	./.	./.	./.	0/0	./.	0/1	0/0	0/0	0/1	1/1	0/0	./.	0/0	0.455	0.261
2L:20664820:20665881	DEL	1/1	1/1	0/0	1/1	1/1	1/1	1/1	1/1	1/1	1/1	1/1	1/1	1/1	1/1	1/1	1/1	1/1	0/0	1/1	1/1	1/1	1/1	0/0	1/1	1/1	1/1	0/1	./.	0/0	1/1	1/1	1/1	1/1	1/1	0.909	0.826
2L:20669441:20670918	DEL	1/1	1/1	1/1	0/0	0/0	1/1	./.	1/1	1/1	1/1	1/1	1/1	1/1	1/1	./.	1/1	1/1	0/0	1/1	0/0	./.	1/1	1/1	0/0	1/1	1/1	1/1	./.	0/0	1/1	1/1	1/1	1/1	0/0	0.727	0.652
2L:20672293:20673105	DEL	1/1	1/1	1/1	1/1	1/1	1/1	1/1	1/1	1/1	1/1	1/1	1/1	1/1	1/1	1/1	0/0	1/1	1/1	1/1	1/1	1/1	1/1	0/0	1/1	1/1	0/0	1/1	0/0	1/1	1/1	1/1	1/1	1/1	1/1	1.000	0.826
2L:20683671:20685513	DEL	1/1	1/1	./.	1/1	1/1	1/1	1/1	./.	1/1	1/1	1/1	1/1	1/1	1/1	1/1	0/0	1/1	1/1	1/1	0/0	0/0	1/1	1/1	./.	1/1	0/0	1/1	0/0	1/1	1/1	1/1	1/1	1/1	0/0	0.818	0.696
2L:20688153:20688532	DEL	0/1	0/1	0/1	1/1	0/1	0/1	0/1	0/1	0/1	1/1	0/1	0/0	0/0	0/0	0/1	./.	0/0	0/1	0/0	0/1	0/0	0/0	0/0	0/0	0/1	0/0	0/0	0/0	0/0	0/1	0/1	0/0	0/0	0/0	0.909	0.304
2L:20695230:20695397	DEL	1/1	0/0	0/0	0/0	0/0	0/0	0/0	0/0	0/0	0/0	0/0	0/0	0/0	0/0	0/0	./.	0/0	0/0	0/0	0/0	0/0	0/0	0/0	0/0	0/0	0/0	0/0	0/0	./.	0/0	0/0	0/0	0/0	0/0	0.000	0.043
2L:20695663:20697136	DEL	1/1	1/1	1/1	1/1	1/1	1/1	1/1	0/0	1/1	1/1	1/1	1/1	0/0	1/1	1/1	1/1	1/1	1/1	1/1	1/1	0/0	1/1	1/1	0/0	1/1	1/1	0/1	1/1	1/1	1/1	1/1	1/1	1/1	0/0	0.909	0.826
2L:20697589:20697936	DEL	1/1	1/1	0/0	0/0	1/1	0/1	0/0	0/0	0/1	1/1	1/1	1/1	0/0	1/1	0/0	0/0	0/0	1/1	1/1	1/1	./.	./.	1/1	0/0	0/1	1/1	0/0	0/0	./.	0/1	0/1	0/1	1/1	0/0	0.636	0.522
2L:20699545:20699883	DEL	0/1	1/1	0/0	1/1	1/1	0/1	./.	1/1	0/1	1/1	0/1	1/1	1/1	0/1	1/1	0/0	0/1	1/1	1/1	1/1	0/0	1/1	0/0	1/1	1/1	1/1	0/1	0/0	0/0	0/1	1/1	0/1	1/1	0/0	0.818	0.739
2L:20719987:20721114	DEL	1/1	0/1	0/0	1/1	0/1	1/1	0/1	1/1	1/1	0/1	1/1	0/1	1/1	1/1	0/1	1/1	1/1	1/1	0/1	1/1	1/1	1/1	1/1	0/0	1/1	0/0	0/1	1/1	1/1	1/1	0/0	1/1	0/0	0/0	0.909	0.783
2L:20724449:20726165	DEL	1/1	0/0	0/0	0/1	0/1	0/1	0/0	0/1	0/0	0/0	0/0	0/1	1/1	0/1	0/0	0/0	0/0	0/1	1/1	0/1	1/1	0/1	0/0	0/0	0/0	0/0	0/0	0/0	0/0	0/1	0/1	0/1	0/0	0/0	0.455	0.478
2L:20733062:20735812	DEL	1/1	1/1	1/1	1/1	1/1	1/1	1/1	1/1	1/1	1/1	1/1	1/1	1/1	1/1	1/1	1/1	1/1	1/1	1/1	1/1	1/1	1/1	1/1	1/1	1/1	1/1	1/1	0/0	1/1	1/1	1/1	1/1	1/1	1/1	1.000	0.957
2L:20751411:20753175	DEL	1/1	1/1	1/1	1/1	1/1	1/1	1/1	1/1	1/1	1/1	1/1	1/1	1/1	1/1	1/1	1/1	1/1	1/1	1/1	1/1	1/1	1/1	1/1	0/0	1/1	0/0	1/1	0/0	./.	1/1	1/1	1/1	1/1	0/0	1.000	0.783
2L:20777281:20777611	DEL	0/1	1/1	0/0	0/0	0/1	0/0	0/0	0/1	0/1	1/1	1/1	1/1	1/1	0/0	1/1	0/0	0/0	1/1	./.	1/1	0/1	1/1	./.	0/0	0/1	1/1	0/1	0/0	0/0	0/1	0/1	0/1	1/1	0/0	0.636	0.609
2L:20778158:20778563	DEL	1/1	1/1	1/1	1/1	1/1	0/1	1/1	1/1	1/1	1/1	1/1	1/1	1/1	0/0	1/1	0/0	1/1	1/1	1/1	1/1	1/1	1/1	1/1	1/1	0/1	1/1	1/1	0/0	1/1	1/1	1/1	1/1	1/1	0/0	1.000	0.826
2L:20779596:20780067	DEL	0/0	0/1	0/0	0/0	0/0	0/0	0/0	0/0	0/0	0/0	0/0	0/0	0/0	0/0	0/0	0/0	0/0	0/0	0/0	0/0	0/0	0/0	0/0	./.	0/0	0/0	0/0	0/0	0/0	0/0	0/0	0/0	0/0	0/0	0.091	0.000
2L:20804714:20805245	DEL	1/1	1/1	0/0	1/1	1/1	1/1	1/1	1/1	1/1	1/1	1/1	1/1	1/1	0/1	1/1	0/0	0/1	1/1	1/1	0/1	0/0	1/1	1/1	1/1	1/1	0/0	0/1	1/1	0/0	1/1	1/1	1/1	0/0	0/0	0.909	0.739
2L:20817725:20819763	DEL	1/1	1/1	1/1	1/1	1/1	1/1	1/1	1/1	1/1	1/1	1/1	1/1	1/1	1/1	1/1	1/1	1/1	1/1	1/1	1/1	1/1	1/1	1/1	1/1	1/1	0/0	1/1	0/0	1/1	1/1	1/1	1/1	1/1	1/1	1.000	0.913
2L:20832714:20833377	DEL	1/1	1/1	0/1	1/1	1/1	1/1	1/1	1/1	1/1	1/1	1/1	1/1	1/1	1/1	1/1	1/1	0/1	1/1	1/1	1/1	1/1	1/1	1/1	1/1	1/1	1/1	1/1	1/1	1/1	1/1	1/1	1/1	1/1	0/0	1.000	0.957
2L:20839747:20840067	DEL	0/1	0/1	0/0	0/0	1/1	0/0	0/0	0/0	0/0	1/1	0/1	0/0	0/0	0/0	0/1	./.	0/0	0/1	0/0	0/0	0/0	0/0	./.	0/0	0/0	0/0	0/1	0/0	0/0	0/1	0/1	0/1	0/1	0/0	0.364	0.348
2L:20845122:20845335	DEL	0/1	0/1	1/1	1/1	1/1	1/1	1/1	1/1	1/1	1/1	1/1	1/1	1/1	1/1	1/1	1/1	1/1	1/1	1/1	1/1	1/1	1/1	1/1	1/1	1/1	1/1	1/1	0/0	1/1	1/1	0/1	1/1	1/1	1/1	1.000	0.957
2L:20845764:20852073	DEL	1/1	1/1	1/1	1/1	1/1	1/1	./.	1/1	1/1	1/1	1/1	1/1	1/1	1/1	1/1	1/1	1/1	1/1	1/1	1/1	1/1	1/1	1/1	1/1	1/1	1/1	1/1	1/1	1/1	1/1	1/1	1/1	1/1	1/1	0.909	1.000
2L:20859098:20859218	DEL	0/0	1/1	./.	./.	1/1	1/1	1/1	0/0	1/1	1/1	1/1	1/1	1/1	./.	0/0	0/0	1/1	1/1	0/0	0/0	./.	0/0	./.	0/0	./.	1/1	0/0	./.	0/0	1/1	1/1	0/0	0/0	0/0	0.727	0.261
2L:20912092:20912646	DEL	1/1	1/1	0/1	1/1	1/1	1/1	1/1	1/1	1/1	1/1	1/1	1/1	1/1	1/1	1/1	1/1	0/1	1/1	1/1	1/1	0/0	0/1	0/0	1/1	1/1	1/1	0/1	0/0	0/0	1/1	1/1	1/1	1/1	1/1	1.000	0.826
2L:20922874:20923546	INV	0/1	0/0	0/0	0/0	0/0	0/0	0/1	0/0	0/0	0/0	0/0	0/0	0/0	0/0	0/0	0/0	0/0	0/0	0/0	0/0	0/0	0/0	0/0	0/1	0/1	0/0	0/0	0/0	0/0	0/0	0/0	0/0	0/0	0/0	0.091	0.130
2L:20926216:20927699	DEL	1/1	1/1	0/1	0/0	0/0	1/1	./.	0/1	0/1	0/0	1/1	1/1	1/1	1/1	./.	1/1	1/1	1/1	1/1	1/1	0/0	1/1	1/1	1/1	1/1	1/1	0/1	1/1	1/1	1/1	1/1	1/1	0/0	0/0	0.636	0.826
2L:20934680:20934913	DEL	1/1	1/1	0/1	1/1	1/1	1/1	1/1	1/1	1/1	1/1	1/1	1/1	0/1	1/1	1/1	0/0	1/1	0/0	1/1	1/1	1/1	0/1	0/0	1/1	1/1	1/1	0/1	0/0	1/1	1/1	0/1	1/1	1/1	0/0	1.000	0.783
2L:20934679:20935197	INV	1/1	1/1	1/1	1/1	1/1	1/1	1/1	1/1	1/1	1/1	1/1	1/1	0/0	1/1	1/1	0/0	1/1	0/0	1/1	0/0	0/0	1/1	0/0	1/1	0/1	0/0	0/1	0/0	0/0	1/1	1/1	1/1	1/1	0/0	1.000	0.565
2L:20936894:20937304	DEL	1/1	1/1	1/1	1/1	1/1	1/1	1/1	1/1	1/1	1/1	1/1	1/1	1/1	1/1	1/1	1/1	1/1	1/1	1/1	0/1	0/0	1/1	1/1	1/1	0/1	1/1	0/1	0/1	1/1	1/1	1/1	0/1	1/1	0/0	1.000	0.913
2L:20953034:20953505	INV	0/1	0/1	0/0	0/0	0/1	0/1	0/0	0/0	0/0	0/0	0/1	0/0	1/1	0/0	0/1	0/0	0/0	0/1	0/1	0/0	0/0	0/0	0/1	0/1	0/1	0/1	0/0	0/0	0/0	0/1	0/0	0/1	0/1	0/0	0.364	0.522
2L:20990975:20992801	DEL	1/1	1/1	0/1	1/1	0/0	1/1	0/0	1/1	1/1	1/1	0/0	1/1	1/1	1/1	0/0	1/1	1/1	1/1	1/1	1/1	1/1	1/1	1/1	1/1	1/1	1/1	0/0	1/1	0/0	1/1	0/1	1/1	0/1	0/0	0.727	0.826
2L:20994585:20994730	DEL	0/0	1/1	0/1	0/0	0/0	0/0	0/0	0/0	0/0	0/0	0/0	0/0	0/0	0/0	0/0	0/0	0/0	0/0	0/0	0/0	0/0	0/0	0/0	0/0	0/0	0/0	0/0	0/0	0/0	0/0	0/0	0/0	0/0	0/0	0.182	0.000
2L:20997301:20997895	DEL	1/1	1/1	0/1	0/0	1/1	1/1	0/0	0/0	1/1	0/0	0/0	1/1	1/1	1/1	0/0	0/0	1/1	1/1	1/1	1/1	1/1	0/1	0/1	0/0	1/1	1/1	0/0	0/0	1/1	1/1	0/0	1/1	1/1	1/1	0.545	0.739
2L:21009128:21011764	DEL	1/1	1/1	0/1	1/1	1/1	1/1	1/1	1/1	1/1	1/1	1/1	1/1	1/1	1/1	1/1	1/1	1/1	1/1	1/1	1/1	1/1	1/1	1/1	1/1	1/1	1/1	0/1	1/1	./.	1/1	1/1	1/1	1/1	1/1	1.000	0.957
2L:4782511:21014204	DUP	1/1	1/1	0/0	1/1	0/0	0/0	1/1	1/1	1/1	1/1	0/0	1/1	0/0	0/0	1/1	0/0	1/1	0/0	1/1	0/0	0/0	0/0	0/0	0/0	1/1	0/0	0/0	0/0	0/0	0/0	0/0	0/0	0/0	0/0	0.636	0.217
2L:21016525:21017194	DEL	1/1	1/1	1/1	./.	1/1	1/1	./.	./.	1/1	./.	1/1	1/1	0/0	1/1	./.	1/1	1/1	0/0	1/1	1/1	./.	1/1	1/1	./.	1/1	./.	1/1	./.	./.	1/1	1/1	1/1	0/0	./.	0.636	0.565
2L:21031100:21031474	DEL	1/1	1/1	1/1	1/1	1/1	0/1	1/1	1/1	0/1	1/1	1/1	0/1	1/1	1/1	1/1	1/1	1/1	1/1	1/1	0/1	0/0	1/1	0/0	1/1	0/1	1/1	1/1	1/1	0/0	1/1	1/1	0/1	1/1	0/0	1.000	0.826
2L:4665179:21033604	DEL	0/1	1/1	0/0	./.	0/1	0/1	0/1	0/1	0/1	1/1	0/0	0/0	0/0	0/0	0/0	0/0	0/1	0/0	0/0	0/0	0/0	0/1	1/1	0/0	0/1	1/1	0/1	0/0	0/0	0/1	0/1	0/0	0/0	0/0	0.636	0.391
2L:21133315:21133943	DEL	1/1	1/1	0/0	1/1	1/1	1/1	1/1	1/1	1/1	1/1	1/1	1/1	1/1	0/1	1/1	0/0	1/1	1/1	1/1	1/1	0/0	1/1	1/1	1/1	1/1	1/1	0/1	0/0	1/1	1/1	1/1	1/1	1/1	1/1	0.909	0.870
2L:21176973:21178831	DEL	1/1	1/1	0/1	1/1	1/1	1/1	1/1	0/0	1/1	1/1	0/0	1/1	0/0	./.	1/1	0/0	1/1	1/1	1/1	0/0	0/0	./.	1/1	0/0	1/1	./.	0/1	0/0	0/0	1/1	0/0	1/1	0/0	0/0	0.818	0.435
2L:21177028:21191142	DEL	1/1	1/1	0/0	1/1	1/1	1/1	0/0	./.	1/1	1/1	./.	1/1	1/1	1/1	1/1	1/1	1/1	1/1	1/1	1/1	0/0	1/1	1/1	1/1	1/1	0/0	1/1	1/1	0/0	1/1	1/1	1/1	1/1	0/0	0.636	0.826
2L:20720155:21208389	DUP	0/0	1/1	0/0	1/1	0/0	1/1	./.	1/1	1/1	1/1	1/1	1/1	0/0	1/1	1/1	./.	0/0	0/0	0/0	0/0	./.	0/0	0/0	0/0	1/1	0/0	1/1	./.	0/0	1/1	0/0	1/1	1/1	0/0	0.727	0.304
2L:20369646:21208809	DUP	1/1	0/1	0/0	0/0	0/0	0/1	0/0	0/0	0/1	0/0	0/0	0/1	./.	0/0	0/0	0/0	0/0	0/0	0/1	0/0	0/0	0/0	0/0	0/0	0/1	0/0	0/1	0/0	0/0	0/1	0/0	0/1	0/0	0/0	0.364	0.261
2L:20369512:21208609	DEL	0/1	0/1	0/0	1/1	0/0	0/1	0/0	0/0	0/1	0/0	0/0	0/1	0/0	0/0	1/1	0/0	0/0	0/0	0/0	0/0	0/0	0/0	1/1	0/0	1/1	0/0	0/1	1/1	0/0	0/1	1/1	0/1	0/1	0/0	0.455	0.435
2L:21249535:21249832	DEL	1/1	1/1	./.	1/1	1/1	1/1	0/0	0/0	1/1	1/1	1/1	1/1	1/1	1/1	1/1	./.	1/1	0/0	1/1	0/0	1/1	1/1	0/0	0/0	1/1	1/1	0/0	0/0	./.	0/1	1/1	0/1	1/1	1/1	0.727	0.652
2L:21256804:21257397	INV	1/1	1/1	0/0	1/1	1/1	1/1	1/1	1/1	1/1	1/1	1/1	1/1	0/0	1/1	0/0	0/0	1/1	1/1	1/1	0/0	0/0	1/1	0/0	1/1	1/1	1/1	0/0	0/0	0/0	1/1	1/1	0/1	1/1	1/1	0.909	0.609
2L:21274701:21275831	DEL	1/1	1/1	0/0	1/1	1/1	1/1	1/1	1/1	1/1	1/1	1/1	1/1	1/1	1/1	1/1	1/1	1/1	1/1	1/1	1/1	1/1	1/1	1/1	0/0	1/1	./.	0/1	1/1	1/1	1/1	1/1	1/1	1/1	1/1	0.909	0.913
2L:21278690:21284399	DEL	1/1	1/1	1/1	1/1	1/1	1/1	1/1	1/1	1/1	1/1	1/1	1/1	1/1	1/1	1/1	1/1	1/1	1/1	1/1	1/1	0/0	1/1	1/1	1/1	1/1	1/1	1/1	0/0	1/1	1/1	1/1	1/1	1/1	0/0	1.000	0.870
2L:10028213:21366690	DEL	1/1	1/1	0/0	./.	./.	./.	0/0	./.	./.	./.	./.	./.	./.	./.	./.	./.	./.	./.	./.	./.	./.	0/0	./.	./.	0/0	0/0	0/0	./.	0/0	./.	./.	./.	./.	./.	0.091	0.043
2L:21369910:21370094	DEL	0/0	0/0	1/1	0/0	0/0	./.	./.	./.	0/0	./.	./.	./.	./.	./.	0/0	./.	./.	./.	./.	0/0	0/0	./.	./.	./.	./.	./.	0/0	./.	./.	0/0	0/0	0/0	./.	./.	0.091	0.000
2L:21384193:21384702	DEL	1/1	1/1	0/0	1/1	1/1	1/1	1/1	1/1	1/1	1/1	1/1	1/1	1/1	0/1	1/1	0/1	0/1	0/0	1/1	1/1	./.	0/1	1/1	1/1	1/1	1/1	0/1	1/1	./.	1/1	1/1	1/1	1/1	./.	0.909	0.826
2L:21418231:21418672	DEL	0/1	0/1	0/0	0/0	0/0	0/0	0/0	0/0	0/0	0/0	0/0	0/0	0/0	0/0	0/0	0/0	0/0	0/0	0/0	0/1	0/0	0/0	0/0	./.	0/1	0/0	0/0	0/0	0/0	0/0	0/0	0/0	0/1	0/0	0.091	0.174
2L:21450065:21450316	DEL	1/1	1/1	0/0	1/1	1/1	1/1	1/1	1/1	1/1	1/1	0/1	1/1	1/1	1/1	1/1	1/1	1/1	1/1	1/1	1/1	1/1	1/1	1/1	1/1	1/1	1/1	1/1	0/0	1/1	0/1	1/1	1/1	1/1	1/1	0.909	0.957
2L:21488662:21489394	DEL	1/1	1/1	0/0	0/0	1/1	1/1	./.	0/0	1/1	0/0	1/1	1/1	0/0	1/1	0/0	1/1	1/1	1/1	1/1	1/1	./.	0/1	1/1	0/0	1/1	0/0	0/1	0/0	1/1	1/1	1/1	1/1	1/1	1/1	0.545	0.739
2L:21499622:21500316	DEL	1/1	1/1	0/0	1/1	1/1	1/1	0/0	1/1	1/1	1/1	1/1	1/1	1/1	1/1	1/1	1/1	1/1	1/1	1/1	1/1	./.	1/1	1/1	1/1	1/1	1/1	1/1	1/1	1/1	1/1	1/1	1/1	1/1	1/1	0.818	0.957
2L:21504327:21504697	DEL	1/1	1/1	0/0	1/1	1/1	1/1	1/1	1/1	1/1	1/1	1/1	0/1	1/1	1/1	1/1	0/0	1/1	1/1	1/1	1/1	1/1	1/1	1/1	0/0	0/1	0/0	0/1	0/0	1/1	1/1	1/1	0/1	1/1	1/1	0.909	0.826
2L:21546333:21546656	DEL	1/1	1/1	1/1	1/1	1/1	1/1	1/1	1/1	0/1	1/1	1/1	1/1	1/1	1/1	1/1	0/0	1/1	1/1	1/1	0/0	0/0	1/1	1/1	0/0	1/1	0/0	0/1	0/0	0/0	1/1	1/1	0/1	1/1	0/0	1.000	0.652
2L:21555134:21555673	DEL	1/1	1/1	0/0	1/1	1/1	1/1	1/1	1/1	1/1	1/1	1/1	1/1	1/1	0/1	1/1	0/0	0/1	1/1	0/1	1/1	./.	0/1	1/1	1/1	1/1	1/1	0/1	1/1	1/1	1/1	1/1	1/1	1/1	1/1	0.909	0.913
2L:21561474:21561576	DEL	0/0	0/1	0/0	./.	0/0	0/0	0/0	0/0	0/0	0/0	0/0	0/0	0/0	0/0	0/0	0/0	0/0	0/0	0/0	0/0	0/0	0/0	0/0	0/0	0/0	0/0	0/0	./.	0/0	0/0	0/0	0/0	0/0	0/0	0.091	0.000
2L:21580093:21580307	DEL	0/1	0/1	0/1	1/1	1/1	1/1	1/1	1/1	1/1	1/1	1/1	1/1	1/1	0/0	1/1	./.	1/1	1/1	1/1	0/0	1/1	1/1	0/0	1/1	1/1	1/1	1/1	1/1	1/1	1/1	1/1	1/1	1/1	1/1	1.000	0.826
2L:21606910:21608453	DEL	1/1	1/1	0/1	1/1	1/1	1/1	1/1	1/1	1/1	1/1	1/1	1/1	1/1	1/1	1/1	1/1	1/1	1/1	1/1	1/1	./.	1/1	1/1	1/1	1/1	0/0	0/1	0/0	0/0	1/1	1/1	1/1	1/1	1/1	1.000	0.826
2L:21621945:21622114	DEL	0/1	0/1	0/0	0/0	0/0	0/0	0/1	0/0	0/0	0/0	0/0	0/0	0/0	0/0	0/0	0/0	0/0	./.	0/0	0/0	0/0	0/0	0/0	0/0	0/0	0/0	0/0	0/0	1/1	0/0	0/0	0/0	0/0	0/0	0.182	0.087
2L:21643667:21643985	INV	0/0	1/1	0/0	0/0	0/0	0/1	0/0	0/0	1/1	0/0	0/0	0/1	0/0	0/0	0/0	1/1	0/0	0/0	0/0	0/0	1/1	0/0	0/0	0/0	0/0	0/0	0/0	0/0	0/0	0/1	0/1	0/0	0/0	0/0	0.364	0.174
2L:21660295:21662515	DEL	1/1	1/1	1/1	1/1	1/1	1/1	1/1	1/1	1/1	1/1	1/1	1/1	1/1	1/1	1/1	1/1	1/1	1/1	1/1	1/1	1/1	1/1	1/1	./.	1/1	1/1	1/1	1/1	0/0	1/1	1/1	1/1	1/1	0/0	1.000	0.870
2L:21666116:21666222	DEL	1/1	1/1	1/1	1/1	1/1	1/1	1/1	1/1	1/1	1/1	1/1	1/1	1/1	1/1	1/1	0/0	1/1	1/1	1/1	1/1	1/1	1/1	1/1	1/1	1/1	1/1	1/1	./.	0/0	1/1	1/1	1/1	1/1	1/1	1.000	0.870
2L:21672666:21674004	DEL	1/1	1/1	1/1	1/1	1/1	1/1	1/1	1/1	1/1	1/1	1/1	1/1	1/1	1/1	1/1	1/1	1/1	1/1	1/1	1/1	0/0	1/1	1/1	1/1	1/1	1/1	1/1	0/0	1/1	1/1	1/1	1/1	1/1	1/1	1.000	0.913
2L:21704947:21705207	DUP	0/0	0/1	0/0	0/0	0/0	0/0	0/0	0/0	0/0	0/0	0/0	0/0	0/0	0/0	0/0	0/0	0/0	0/0	0/0	0/0	0/0	0/0	0/0	0/0	0/0	0/0	0/0	0/0	0/0	0/0	0/0	0/0	0/0	0/0	0.091	0.000
2L:21745192:21745752	DEL	1/1	1/1	./.	0/0	./.	1/1	0/0	1/1	1/1	1/1	1/1	1/1	./.	0/1	1/1	1/1	0/0	0/0	1/1	0/1	0/0	0/0	0/0	0/0	1/1	1/1	1/1	1/1	./.	1/1	1/1	0/1	0/0	0/0	0.636	0.565
2L:21766727:21768218	DEL	1/1	1/1	0/0	1/1	1/1	1/1	1/1	1/1	1/1	1/1	1/1	1/1	1/1	1/1	1/1	1/1	1/1	1/1	1/1	1/1	1/1	1/1	1/1	1/1	1/1	1/1	0/1	0/0	1/1	1/1	1/1	1/1	1/1	1/1	0.909	0.957
2L:21790544:21791758	DEL	1/1	./.	0/0	0/0	1/1	1/1	1/1	1/1	1/1	1/1	./.	1/1	0/0	1/1	1/1	1/1	1/1	./.	1/1	1/1	0/0	1/1	1/1	./.	1/1	1/1	0/1	0/0	./.	1/1	1/1	1/1	1/1	0/0	0.636	0.696
2L:21795582:21795842	DEL	0/1	0/1	1/1	0/0	0/0	./.	0/0	./.	./.	0/0	0/1	./.	0/0	./.	0/0	./.	./.	0/0	./.	./.	./.	./.	./.	./.	1/1	0/0	1/1	./.	./.	0/0	0/1	0/0	0/0	./.	0.273	0.174
2L:21801520:21803259	DEL	1/1	1/1	0/0	1/1	1/1	1/1	1/1	1/1	1/1	1/1	1/1	1/1	1/1	1/1	1/1	1/1	1/1	1/1	1/1	1/1	1/1	1/1	1/1	1/1	1/1	1/1	0/1	1/1	1/1	1/1	1/1	1/1	1/1	1/1	0.909	1.000
2L:21805072:21806202	DEL	1/1	1/1	0/0	./.	0/0	0/0	./.	0/0	0/0	./.	./.	0/0	0/0	0/0	./.	0/0	0/0	./.	./.	1/1	./.	./.	1/1	1/1	1/1	1/1	0/0	0/0	./.	1/1	1/1	0/0	1/1	./.	0.091	0.391
2L:21805078:21814747	DEL	1/1	1/1	0/1	1/1	1/1	1/1	1/1	1/1	1/1	1/1	1/1	1/1	1/1	1/1	1/1	0/0	1/1	1/1	1/1	1/1	0/0	1/1	1/1	1/1	1/1	1/1	0/1	1/1	./.	1/1	1/1	1/1	0/0	1/1	1.000	0.826
2L:21806261:21814748	DEL	1/1	1/1	1/1	1/1	1/1	1/1	1/1	1/1	1/1	1/1	1/1	1/1	1/1	1/1	1/1	1/1	1/1	1/1	1/1	1/1	1/1	1/1	1/1	0/0	1/1	1/1	1/1	1/1	./.	1/1	1/1	1/1	1/1	1/1	1.000	0.913
2L:21828109:21828308	DEL	1/1	1/1	0/0	1/1	1/1	1/1	1/1	1/1	1/1	1/1	1/1	1/1	1/1	1/1	1/1	./.	1/1	1/1	1/1	1/1	./.	1/1	1/1	1/1	1/1	0/0	1/1	0/0	1/1	1/1	1/1	1/1	1/1	1/1	0.909	0.826
2L:21841355:21841468	DEL	1/1	1/1	0/0	1/1	1/1	1/1	1/1	1/1	1/1	1/1	1/1	1/1	1/1	1/1	1/1	1/1	1/1	1/1	1/1	1/1	0/0	1/1	1/1	0/0	0/0	./.	0/1	0/0	0/0	1/1	1/1	1/1	0/0	0/0	0.909	0.652
2L:21897863:21898251	DEL	1/1	1/1	1/1	1/1	1/1	1/1	1/1	1/1	1/1	1/1	1/1	1/1	1/1	1/1	1/1	1/1	1/1	1/1	1/1	0/1	1/1	1/1	1/1	0/0	1/1	0/0	1/1	0/0	1/1	1/1	1/1	1/1	1/1	1/1	1.000	0.870
2L:21901700:21901808	DEL	1/1	1/1	0/0	1/1	1/1	1/1	1/1	./.	1/1	1/1	1/1	1/1	1/1	1/1	1/1	1/1	1/1	1/1	1/1	0/0	0/0	1/1	0/0	1/1	1/1	1/1	1/1	1/1	0/0	1/1	1/1	1/1	1/1	0/0	0.818	0.783
2L:21957929:21958218	DEL	1/1	1/1	1/1	1/1	1/1	1/1	1/1	1/1	1/1	0/1	1/1	1/1	0/0	1/1	0/0	1/1	1/1	0/1	1/1	1/1	0/0	1/1	1/1	1/1	1/1	0/0	0/1	0/0	0/0	1/1	1/1	1/1	1/1	0/0	1.000	0.696
2L:21964713:21964959	DEL	1/1	1/1	1/1	1/1	1/1	1/1	1/1	0/1	1/1	1/1	1/1	1/1	0/0	1/1	1/1	./.	1/1	1/1	1/1	1/1	0/0	1/1	1/1	0/0	1/1	./.	1/1	./.	0/0	0/1	1/1	1/1	0/0	0/0	1.000	0.609
2L:21987939:21992331	DEL	1/1	1/1	1/1	1/1	1/1	1/1	0/0	1/1	1/1	1/1	1/1	1/1	1/1	1/1	1/1	1/1	1/1	1/1	1/1	1/1	0/0	1/1	1/1	1/1	1/1	1/1	1/1	0/0	1/1	1/1	1/1	1/1	1/1	0/0	0.909	0.870
2L:21994475:21996049	DEL	1/1	1/1	0/1	1/1	1/1	1/1	1/1	1/1	1/1	0/0	1/1	1/1	1/1	1/1	1/1	1/1	1/1	1/1	1/1	1/1	0/0	1/1	1/1	0/0	1/1	1/1	0/1	1/1	0/0	1/1	1/1	1/1	1/1	0/0	0.909	0.826
2L:22036886:22043393	DEL	1/1	1/1	1/1	1/1	1/1	1/1	0/0	1/1	1/1	1/1	1/1	1/1	1/1	1/1	1/1	1/1	1/1	1/1	1/1	1/1	0/0	1/1	1/1	0/0	1/1	1/1	1/1	0/0	1/1	1/1	1/1	1/1	1/1	1/1	0.909	0.870
2L:13473854:22080142	DUP	0/0	1/1	0/0	0/0	0/0	0/0	0/0	0/0	0/0	0/0	0/0	0/0	0/0	0/0	0/0	0/0	0/0	0/0	0/0	0/0	0/0	0/0	0/0	0/0	0/0	0/1	0/0	0/0	0/0	0/0	0/0	0/0	0/0	0/0	0.091	0.043
2L:22153169:22154161	DEL	1/1	1/1	0/0	1/1	1/1	1/1	1/1	1/1	1/1	1/1	1/1	1/1	1/1	1/1	1/1	1/1	1/1	1/1	1/1	1/1	1/1	1/1	1/1	1/1	1/1	1/1	0/1	1/1	1/1	1/1	1/1	1/1	1/1	1/1	0.909	1.000
2L:22258986:22259132	DEL	0/0	0/1	0/0	0/0	0/0	1/1	0/0	0/0	0/0	0/0	0/0	0/0	0/0	0/0	0/1	0/0	0/0	0/0	1/1	0/0	0/0	0/0	0/0	0/0	0/0	./.	0/0	./.	0/0	0/0	0/0	0/0	0/0	0/0	0.182	0.087
2L:22298213:22298822	DEL	1/1	1/1	0/0	0/1	1/1	1/1	1/1	1/1	1/1	1/1	1/1	1/1	0/1	0/1	1/1	1/1	0/1	1/1	1/1	1/1	0/0	1/1	1/1	1/1	1/1	1/1	0/1	1/1	1/1	1/1	1/1	1/1	1/1	1/1	0.909	0.957
2L:22310008:22310124	DEL	1/1	1/1	0/0	1/1	1/1	1/1	1/1	0/0	1/1	0/0	1/1	1/1	1/1	1/1	1/1	./.	1/1	1/1	1/1	1/1	./.	1/1	1/1	1/1	1/1	1/1	0/1	./.	0/0	1/1	1/1	1/1	1/1	0/0	0.727	0.783
2L:22328810:22330678	DEL	1/1	1/1	1/1	1/1	1/1	1/1	1/1	1/1	1/1	1/1	1/1	1/1	1/1	1/1	1/1	1/1	1/1	1/1	1/1	1/1	1/1	1/1	1/1	1/1	1/1	./.	0/1	1/1	1/1	1/1	1/1	1/1	1/1	1/1	1.000	0.957
2L:22395493:22395666	DEL	./.	1/1	1/1	1/1	1/1	1/1	1/1	1/1	1/1	1/1	1/1	1/1	1/1	1/1	1/1	1/1	1/1	1/1	1/1	1/1	0/0	1/1	1/1	./.	1/1	1/1	1/1	1/1	0/0	1/1	1/1	1/1	1/1	0/0	1.000	0.783
2L:22421538:22423021	DEL	1/1	1/1	./.	1/1	1/1	1/1	1/1	1/1	1/1	1/1	1/1	1/1	1/1	1/1	1/1	1/1	1/1	1/1	1/1	1/1	1/1	1/1	1/1	1/1	1/1	1/1	1/1	1/1	1/1	1/1	1/1	1/1	1/1	0/0	0.909	0.957
2L:22463583:22464625	DEL	1/1	1/1	0/1	1/1	1/1	1/1	1/1	1/1	1/1	1/1	1/1	1/1	1/1	1/1	1/1	1/1	0/1	1/1	1/1	0/1	1/1	0/0	1/1	1/1	1/1	1/1	0/1	1/1	1/1	1/1	1/1	1/1	1/1	1/1	1.000	0.957
2L:22479270:22479835	DEL	1/1	1/1	0/0	1/1	1/1	1/1	./.	1/1	1/1	1/1	1/1	1/1	1/1	0/1	0/0	0/1	0/1	0/0	1/1	1/1	0/0	0/1	0/1	0/0	1/1	1/1	0/1	0/0	1/1	1/1	1/1	1/1	1/1	1/1	0.818	0.783
2L:22482472:22483340	DEL	1/1	1/1	0/1	1/1	1/1	1/1	1/1	1/1	1/1	1/1	1/1	1/1	1/1	1/1	1/1	1/1	1/1	1/1	1/1	1/1	1/1	1/1	1/1	0/0	1/1	1/1	0/1	0/0	1/1	1/1	1/1	1/1	1/1	1/1	1.000	0.913
2L:22490416:22491240	DEL	1/1	1/1	0/1	0/1	0/0	1/1	1/1	0/1	0/1	1/1	1/1	1/1	1/1	1/1	1/1	0/1	0/1	1/1	0/1	0/0	0/0	1/1	1/1	1/1	1/1	0/0	0/0	0/0	1/1	1/1	1/1	0/1	0/0	0/0	0.909	0.696
2L:22508528:22525174	DEL	1/1	1/1	1/1	1/1	1/1	1/1	1/1	1/1	1/1	1/1	1/1	1/1	1/1	1/1	1/1	1/1	1/1	1/1	1/1	1/1	0/0	1/1	1/1	1/1	1/1	1/1	1/1	1/1	1/1	1/1	1/1	1/1	1/1	1/1	1.000	0.957
2L:22536930:22537358	DEL	1/1	1/1	1/1	1/1	1/1	1/1	1/1	1/1	1/1	0/0	1/1	1/1	1/1	0/0	1/1	1/1	1/1	1/1	0/1	1/1	0/0	1/1	0/0	1/1	1/1	1/1	1/1	1/1	1/1	1/1	1/1	1/1	1/1	0/1	0.909	0.870
2L:22540213:22543308	DEL	1/1	1/1	0/0	1/1	1/1	1/1	0/0	1/1	1/1	1/1	1/1	1/1	0/0	1/1	1/1	1/1	1/1	1/1	1/1	1/1	./.	1/1	1/1	1/1	1/1	0/0	1/1	1/1	1/1	1/1	1/1	1/1	1/1	1/1	0.818	0.870
2L:22545502:22545792	DEL	1/1	1/1	0/0	1/1	1/1	1/1	0/0	1/1	1/1	1/1	1/1	1/1	1/1	1/1	1/1	./.	0/0	0/0	1/1	1/1	1/1	1/1	1/1	1/1	1/1	1/1	0/1	./.	0/0	0/1	1/1	1/1	1/1	1/1	0.818	0.783
2L:22547471:22547733	DEL	1/1	1/1	1/1	0/0	1/1	1/1	1/1	1/1	1/1	0/0	0/1	1/1	0/0	1/1	1/1	./.	0/0	0/0	1/1	0/0	0/0	0/0	1/1	1/1	1/1	1/1	1/1	0/0	0/0	0/1	0/1	1/1	1/1	0/0	0.818	0.565
2L:22589773:22591980	DEL	1/1	1/1	0/1	1/1	1/1	1/1	1/1	1/1	1/1	1/1	1/1	1/1	1/1	1/1	1/1	1/1	1/1	1/1	1/1	1/1	1/1	1/1	1/1	1/1	1/1	1/1	0/1	1/1	1/1	1/1	1/1	1/1	1/1	1/1	1.000	1.000
2L:22593737:22593940	DEL	0/1	1/1	0/0	0/0	1/1	0/0	0/0	1/1	1/1	./.	0/0	1/1	0/0	0/0	0/0	0/0	0/1	0/0	0/0	./.	0/0	1/1	1/1	0/0	1/1	./.	0/0	0/0	./.	0/1	0/0	0/0	0/0	0/0	0.455	0.261
2L:22602883:22604483	DEL	1/1	1/1	0/0	1/1	1/1	1/1	0/0	1/1	1/1	1/1	0/1	1/1	1/1	1/1	0/0	1/1	1/1	1/1	1/1	1/1	0/0	0/1	0/0	1/1	1/1	0/0	0/1	1/1	0/0	1/1	0/0	1/1	1/1	./.	0.818	0.696
2L:22621903:22622112	DEL	0/1	./.	0/0	0/0	0/0	1/1	0/0	1/1	./.	0/0	./.	1/1	1/1	0/0	0/0	./.	./.	./.	./.	1/1	0/0	0/0	./.	1/1	1/1	1/1	0/1	./.	./.	1/1	1/1	1/1	0/0	1/1	0.273	0.478
2L:22630616:22630932	DEL	0/1	0/1	0/0	./.	0/0	0/0	0/0	0/0	0/0	0/0	0/0	0/0	./.	./.	0/0	./.	./.	0/0	./.	./.	0/0	0/0	0/0	0/0	./.	0/0	0/0	./.	0/0	0/0	0/0	0/0	0/0	./.	0.091	0.043
2L:22628820:22632483	DEL	1/1	1/1	1/1	0/0	1/1	1/1	1/1	1/1	1/1	1/1	0/1	1/1	1/1	1/1	1/1	1/1	1/1	1/1	1/1	1/1	1/1	0/1	1/1	1/1	1/1	0/0	0/1	1/1	1/1	0/1	1/1	1/1	1/1	1/1	0.909	0.957
2L:22641031:22641570	DEL	1/1	1/1	1/1	1/1	0/1	0/1	1/1	1/1	1/1	1/1	0/1	0/1	0/1	0/1	1/1	0/1	0/1	1/1	0/1	0/1	./.	0/1	0/1	1/1	1/1	1/1	0/1	0/0	1/1	0/1	0/1	0/1	1/1	0/0	1.000	0.870
2L:22644402:22644764	DEL	1/1	1/1	0/1	1/1	1/1	0/1	0/0	1/1	0/1	1/1	1/1	0/1	1/1	1/1	1/1	./.	1/1	1/1	1/1	1/1	1/1	1/1	1/1	1/1	0/1	1/1	0/1	0/0	1/1	1/1	1/1	1/1	1/1	1/1	0.909	0.913
2L:22644847:22645214	DEL	1/1	1/1	1/1	1/1	1/1	0/1	1/1	1/1	1/1	1/1	1/1	0/1	1/1	1/1	1/1	0/0	1/1	1/1	1/1	0/1	1/1	1/1	1/1	0/0	0/1	1/1	0/1	1/1	0/0	1/1	1/1	0/1	1/1	1/1	1.000	0.870
2L:5968558:22713163	DEL	0/0	0/1	0/0	0/0	0/0	0/0	0/0	0/0	0/0	0/0	0/0	0/0	0/0	0/0	0/0	0/0	0/0	0/0	0/0	0/0	0/0	0/0	0/0	0/0	0/0	0/0	0/0	0/0	0/0	0/0	0/0	0/0	0/0	0/0	0.091	0.000
2L:22724682:22725015	DEL	1/1	1/1	0/0	1/1	1/1	0/1	1/1	1/1	0/1	1/1	0/1	1/1	0/1	1/1	1/1	1/1	1/1	1/1	1/1	1/1	./.	./.	./.	0/0	0/1	1/1	0/0	0/0	0/0	0/1	0/1	0/1	1/1	0/0	0.909	0.652
2L:22736436:22737063	DEL	1/1	1/1	1/1	0/0	1/1	1/1	./.	1/1	1/1	1/1	1/1	1/1	./.	1/1	1/1	1/1	0/0	0/0	1/1	0/1	./.	0/1	1/1	1/1	1/1	./.	1/1	1/1	0/0	1/1	1/1	1/1	./.	0/0	0.818	0.652
2L:22737312:22738003	DEL	1/1	1/1	0/0	1/1	1/1	1/1	1/1	1/1	1/1	1/1	1/1	1/1	0/0	1/1	1/1	1/1	0/1	1/1	1/1	1/1	1/1	1/1	0/0	1/1	1/1	1/1	0/0	1/1	0/0	1/1	1/1	1/1	1/1	./.	0.909	0.783
2L:22799322:22799576	DEL	0/1	0/1	0/0	0/0	0/1	0/1	0/0	0/1	0/0	0/0	0/1	0/0	0/0	0/0	0/0	0/0	0/0	0/0	0/0	0/0	0/0	0/0	0/0	./.	0/0	1/1	0/0	0/0	0/0	0/0	0/1	0/0	0/1	0/0	0.455	0.174
2L:22806746:22808060	DEL	1/1	1/1	1/1	1/1	1/1	1/1	1/1	1/1	1/1	1/1	1/1	1/1	1/1	1/1	1/1	1/1	1/1	1/1	1/1	1/1	1/1	1/1	1/1	1/1	1/1	1/1	1/1	1/1	1/1	1/1	1/1	1/1	1/1	0/0	1.000	0.957
2L:22836668:22836977	DEL	0/1	0/1	0/0	0/0	0/0	0/0	0/0	0/0	0/0	0/1	0/0	0/0	0/0	0/0	0/0	0/0	0/0	0/0	0/0	0/1	0/0	0/0	0/0	0/0	0/1	0/0	0/0	0/0	0/0	0/0	0/0	0/0	0/0	0/0	0.182	0.130
2L:22854109:22855587	DEL	1/1	1/1	1/1	1/1	1/1	1/1	1/1	1/1	1/1	1/1	1/1	1/1	1/1	1/1	1/1	1/1	1/1	1/1	1/1	1/1	1/1	1/1	1/1	1/1	1/1	1/1	1/1	1/1	1/1	1/1	1/1	1/1	1/1	1/1	1.000	1.000
2L:22879273:22879494	DEL	1/1	0/1	0/0	1/1	1/1	1/1	./.	1/1	1/1	1/1	1/1	1/1	1/1	0/0	0/0	0/0	0/0	1/1	0/0	./.	0/0	./.	1/1	0/0	1/1	1/1	0/1	./.	./.	1/1	1/1	0/0	0/0	1/1	0.818	0.435
2L:22884936:22885966	DEL	1/1	1/1	0/0	1/1	0/0	1/1	0/0	0/0	1/1	1/1	1/1	1/1	1/1	1/1	1/1	1/1	0/1	1/1	1/1	1/1	./.	1/1	0/0	1/1	1/1	./.	0/1	./.	./.	1/1	0/0	1/1	1/1	./.	0.636	0.696
2L:22920594:22921119	DEL	1/1	0/1	0/0	1/1	0/0	0/1	0/1	1/1	0/1	0/1	0/1	0/1	0/0	0/1	0/0	0/0	0/0	1/1	1/1	0/1	1/1	0/0	0/1	1/1	0/1	1/1	0/1	0/0	0/0	0/1	0/1	0/1	1/1	1/1	0.818	0.696
2L:22931167:22932508	DEL	1/1	./.	0/0	./.	./.	1/1	0/0	1/1	1/1	0/0	./.	0/0	1/1	0/0	1/1	1/1	./.	0/0	1/1	1/1	0/0	0/0	1/1	./.	1/1	1/1	0/1	./.	./.	1/1	1/1	1/1	0/0	1/1	0.273	0.609
2L:22943983:22945689	DEL	1/1	1/1	0/0	0/0	1/1	1/1	0/0	1/1	1/1	0/0	0/0	1/1	0/0	1/1	1/1	1/1	1/1	1/1	1/1	1/1	0/0	1/1	1/1	1/1	1/1	1/1	0/1	1/1	./.	1/1	1/1	1/1	1/1	1/1	0.545	0.870
2L:22953833:22953946	DEL	1/1	0/0	0/0	0/0	0/0	0/0	0/0	0/0	0/0	0/0	0/0	0/0	0/0	0/0	0/0	0/0	0/0	0/0	0/0	0/0	0/0	0/0	0/0	0/0	0/0	0/0	0/0	0/0	0/0	0/0	0/0	0/0	0/0	0/0	0.000	0.043
2L:22973955:22974457	DEL	1/1	1/1	0/0	1/1	1/1	1/1	./.	1/1	1/1	1/1	0/0	1/1	1/1	0/1	1/1	0/1	0/1	1/1	1/1	1/1	0/0	0/1	1/1	0/0	1/1	./.	1/1	0/0	1/1	1/1	1/1	1/1	0/0	0/0	0.727	0.739
2L:23003180:23003288	DEL	1/1	1/1	1/1	1/1	1/1	1/1	1/1	1/1	0/1	1/1	1/1	1/1	0/0	1/1	1/1	1/1	1/1	1/1	1/1	1/1	./.	1/1	0/0	0/0	./.	0/0	1/1	./.	./.	1/1	1/1	1/1	1/1	0/0	1.000	0.609
2L:23048313:23048945	DEL	1/1	1/1	1/1	1/1	1/1	1/1	1/1	1/1	1/1	1/1	1/1	1/1	1/1	1/1	1/1	0/0	1/1	1/1	1/1	1/1	1/1	1/1	1/1	1/1	1/1	1/1	1/1	1/1	1/1	1/1	1/1	1/1	1/1	1/1	1.000	0.957
2L:23072172:23072370	DEL	0/1	1/1	1/1	1/1	1/1	1/1	1/1	1/1	1/1	1/1	1/1	1/1	1/1	1/1	1/1	1/1	1/1	1/1	1/1	1/1	0/0	1/1	1/1	1/1	1/1	1/1	1/1	0/0	0/0	1/1	1/1	1/1	1/1	0/0	1.000	0.826
2L:23073917:23074995	DEL	1/1	1/1	0/1	1/1	1/1	1/1	0/0	1/1	1/1	1/1	1/1	1/1	1/1	1/1	1/1	1/1	1/1	1/1	1/1	1/1	1/1	1/1	1/1	1/1	1/1	1/1	0/1	0/0	0/0	1/1	1/1	1/1	1/1	1/1	0.909	0.913
2L:23078622:23080122	DEL	1/1	1/1	0/0	1/1	1/1	0/1	1/1	1/1	1/1	1/1	1/1	1/1	1/1	0/1	0/0	1/1	1/1	1/1	0/0	1/1	./.	1/1	0/0	./.	0/1	./.	0/1	./.	0/0	0/1	1/1	1/1	0/0	0/0	0.909	0.565
2L:23105228:23105581	DEL	1/1	1/1	1/1	1/1	1/1	0/1	1/1	1/1	0/1	1/1	1/1	0/1	1/1	1/1	1/1	./.	1/1	1/1	1/1	1/1	1/1	0/0	1/1	0/1	0/1	1/1	0/1	0/0	0/1	0/1	0/1	0/1	1/1	0/0	1.000	0.826
2L:23108145:23108741	INV	0/1	0/1	0/0	0/0	0/0	0/1	0/1	0/1	0/0	0/1	0/1	0/1	0/1	0/1	0/0	0/0	0/0	0/1	0/0	0/0	0/0	0/1	0/1	0/0	0/1	0/0	0/0	0/0	0/0	0/1	0/1	0/1	0/0	1/1	0.636	0.478
2L:23142021:23143388	DEL	0/1	0/1	0/0	1/1	0/0	1/1	0/0	1/1	0/1	0/1	0/0	1/1	0/0	1/1	./.	0/0	1/1	0/0	1/1	1/1	0/0	1/1	1/1	0/0	1/1	0/0	0/0	1/1	./.	1/1	0/0	1/1	0/0	./.	0.636	0.478
2L:23145163:23145662	DEL	0/1	1/1	0/0	1/1	1/1	1/1	1/1	0/1	0/1	0/0	1/1	0/1	0/0	0/1	1/1	0/0	1/1	0/0	0/1	0/1	0/0	0/1	1/1	1/1	0/1	1/1	0/0	0/1	0/0	0/1	0/1	0/1	1/1	0/0	0.818	0.696
2L:23153652:23153938	DEL	0/1	1/1	0/0	1/1	1/1	1/1	1/1	1/1	1/1	1/1	1/1	1/1	1/1	1/1	1/1	1/1	1/1	1/1	1/1	1/1	1/1	1/1	1/1	1/1	1/1	0/0	0/1	./.	0/0	0/1	1/1	0/1	1/1	./.	0.909	0.826
2L:23154250:23154542	DEL	0/1	0/1	0/0	0/1	0/1	0/0	0/1	0/0	0/0	0/0	0/1	0/0	0/0	0/0	0/0	0/0	0/0	0/0	0/0	./.	0/0	0/0	0/0	0/0	0/0	1/1	0/0	./.	0/1	0/1	0/0	0/0	0/0	0/0	0.455	0.174
2L:23154708:23154870	DEL	0/0	0/0	0/0	0/0	0/0	0/0	0/0	0/0	0/0	0/0	0/0	0/0	0/0	0/0	0/0	0/0	0/0	0/0	0/0	./.	./.	0/0	0/0	0/0	0/0	0/0	0/0	./.	0/0	0/0	0/0	0/1	0/0	0/0	0.000	0.043
2L:23164107:23164258	DUP	0/1	0/1	1/1	0/1	1/1	0/1	1/1	0/1	0/1	0/1	0/1	0/1	1/1	0/0	1/1	1/1	0/0	1/1	0/0	0/1	1/1	1/1	0/1	0/1	0/1	1/1	0/1	1/1	0/1	1/1	0/1	0/1	0/1	1/1	1.000	0.870
2L:23165231:23166883	DEL	0/1	1/1	0/1	1/1	1/1	0/1	1/1	1/1	1/1	0/1	1/1	1/1	1/1	1/1	1/1	1/1	1/1	1/1	1/1	1/1	1/1	1/1	1/1	1/1	1/1	1/1	1/1	1/1	1/1	1/1	1/1	1/1	1/1	1/1	1.000	1.000
2L:23187745:23188232	DEL	1/1	1/1	0/0	0/0	1/1	1/1	1/1	1/1	1/1	1/1	1/1	1/1	1/1	0/1	1/1	0/1	0/1	0/0	0/0	1/1	1/1	0/1	0/0	1/1	1/1	./.	1/1	1/1	1/1	1/1	1/1	1/1	1/1	0/0	0.818	0.783
2L:23188420:23188776	DEL	1/1	1/1	1/1	0/0	1/1	1/1	1/1	1/1	0/1	1/1	1/1	0/1	1/1	1/1	1/1	0/0	1/1	0/0	1/1	1/1	0/0	1/1	0/0	0/0	0/1	0/0	0/0	0/0	1/1	0/1	1/1	0/1	1/1	1/1	0.909	0.652
2L:23189475:23190885	DEL	1/1	1/1	1/1	0/0	./.	1/1	0/0	1/1	1/1	0/0	1/1	1/1	./.	1/1	./.	1/1	1/1	0/0	1/1	1/1	1/1	1/1	1/1	1/1	1/1	0/0	1/1	0/0	0/0	1/1	0/0	1/1	0/0	1/1	0.636	0.652
2L:23203532:23203733	DEL	0/1	1/1	0/0	0/0	0/0	1/1	./.	0/0	1/1	1/1	1/1	1/1	./.	1/1	./.	0/0	0/0	0/0	0/0	0/0	1/1	1/1	./.	1/1	1/1	0/0	./.	./.	./.	0/0	0/0	1/1	./.	1/1	0.545	0.348
2L:23220451:23220866	DEL	1/1	0/1	0/1	0/0	1/1	0/1	1/1	0/1	1/1	0/1	1/1	0/1	0/0	0/0	1/1	0/0	1/1	1/1	1/1	0/0	0/0	1/1	0/0	0/0	0/1	1/1	0/1	0/0	0/0	1/1	1/1	0/1	0/0	0/1	0.909	0.565
2L:23234543:23235615	DEL	1/1	1/1	0/0	./.	1/1	1/1	1/1	1/1	1/1	1/1	1/1	1/1	1/1	1/1	1/1	0/0	1/1	1/1	1/1	1/1	0/0	1/1	1/1	1/1	1/1	./.	0/1	0/0	1/1	1/1	1/1	1/1	1/1	0/0	0.818	0.783
2L:23247302:23247557	DEL	0/1	0/1	0/0	0/0	0/0	1/1	0/0	0/0	1/1	1/1	0/0	1/1	0/0	1/1	1/1	./.	./.	0/0	./.	0/0	1/1	0/0	./.	0/0	./.	1/1	0/0	./.	0/0	0/1	0/1	1/1	0/0	1/1	0.455	0.391
2L:23305334:23306808	DEL	1/1	0/0	0/0	0/0	0/0	0/0	0/0	0/0	0/0	0/0	0/0	0/0	0/0	0/0	0/0	0/0	0/0	0/0	0/0	0/0	0/0	0/0	0/0	0/0	0/0	0/0	0/0	0/0	0/0	0/0	0/0	0/0	0/0	0/0	0.000	0.043
2L:23316671:23317017	INV	0/1	0/1	0/1	0/0	0/1	0/1	0/1	0/1	0/1	0/0	0/1	0/1	0/0	0/1	0/1	0/0	0/1	0/1	0/1	0/1	1/1	0/1	0/0	1/1	0/1	0/1	0/1	1/1	1/1	0/1	0/1	0/1	0/1	1/1	0.818	0.870
2L:23316672:23316942	DEL	1/1	1/1	1/1	1/1	1/1	1/1	1/1	1/1	1/1	0/0	0/1	1/1	1/1	1/1	1/1	0/0	1/1	1/1	1/1	1/1	1/1	1/1	0/0	1/1	1/1	1/1	0/1	1/1	1/1	0/1	1/1	1/1	1/1	1/1	0.909	0.913
2L:23349776:23349901	DEL	1/1	1/1	0/0	1/1	1/1	1/1	1/1	1/1	1/1	1/1	1/1	1/1	1/1	1/1	1/1	1/1	1/1	1/1	1/1	0/0	./.	1/1	0/0	0/0	1/1	1/1	1/1	0/0	0/0	1/1	1/1	1/1	1/1	1/1	0.909	0.739
2L:23350829:23351056	INV	1/1	1/1	0/0	./.	0/0	1/1	0/0	0/0	1/1	./.	1/1	1/1	./.	1/1	./.	0/0	1/1	1/1	0/0	0/0	./.	1/1	1/1	0/0	0/1	./.	0/0	0/0	0/0	1/1	./.	1/1	0/0	./.	0.455	0.391
2L:13905607:23355362	DEL	0/1	0/0	0/0	0/0	0/1	0/0	0/0	0/1	0/1	0/0	0/1	0/0	0/0	0/0	0/1	0/0	0/0	0/0	0/0	0/0	0/0	0/1	0/0	0/0	0/0	0/0	0/0	0/0	0/0	0/0	0/1	0/0	0/1	0/0	0.364	0.217
2L:23360365:23360881	INV	0/0	0/1	0/0	0/0	0/0	0/0	0/0	0/0	0/0	0/0	0/0	0/1	0/0	0/0	0/0	0/0	0/0	0/0	0/0	0/0	0/0	0/0	0/0	0/0	0/0	0/0	0/0	0/0	0/0	0/0	0/0	0/0	0/0	0/0	0.182	0.000
2L:23360482:23361533	DEL	1/1	1/1	1/1	1/1	1/1	1/1	1/1	1/1	1/1	1/1	1/1	1/1	1/1	0/0	0/0	1/1	0/0	1/1	1/1	1/1	1/1	1/1	0/0	1/1	1/1	./.	1/1	1/1	1/1	1/1	1/1	1/1	1/1	0/0	1.000	0.739
2L:23401881:23402553	INV	0/1	0/0	0/0	0/0	0/0	0/0	0/1	0/0	0/0	0/1	0/1	0/0	0/0	0/0	0/0	0/0	0/0	0/0	0/0	0/0	0/0	0/0	0/0	0/0	0/1	0/0	0/0	0/0	0/0	0/0	0/0	0/0	0/0	0/0	0.273	0.087
2L:23424851:23425006	DEL	0/0	1/1	0/0	0/0	0/0	0/0	0/0	./.	0/1	1/1	0/1	0/1	./.	0/0	0/0	./.	1/1	0/0	0/0	0/0	./.	1/1	./.	0/0	1/1	0/0	0/0	0/0	./.	0/1	0/1	0/0	1/1	0/0	0.455	0.261
2L:23460530:23461016	DEL	1/1	1/1	0/1	./.	1/1	1/1	1/1	0/0	1/1	1/1	1/1	1/1	0/0	0/1	0/0	0/0	1/1	1/1	0/1	0/1	1/1	0/1	0/1	./.	0/1	0/0	0/1	1/1	1/1	1/1	1/1	0/1	0/0	1/1	0.818	0.739
2L:23463929:23464583	DEL	1/1	1/1	0/0	1/1	1/1	1/1	1/1	0/0	1/1	1/1	1/1	1/1	0/0	0/1	1/1	1/1	1/1	1/1	1/1	1/1	0/0	1/1	1/1	1/1	1/1	0/0	1/1	0/0	1/1	1/1	1/1	1/1	1/1	1/1	0.818	0.826
2L:23484631:23485072	DEL	1/1	1/1	1/1	1/1	1/1	1/1	1/1	1/1	1/1	1/1	1/1	1/1	1/1	0/1	1/1	0/1	1/1	0/0	0/1	1/1	1/1	1/1	0/1	1/1	1/1	1/1	1/1	0/1	1/1	1/1	1/1	1/1	1/1	1/1	1.000	0.957
2L:23487471:23487729	DEL	1/1	1/1	0/0	0/0	1/1	1/1	1/1	0/1	1/1	1/1	1/1	1/1	0/1	0/0	1/1	0/0	0/0	1/1	0/0	1/1	./.	0/0	1/1	1/1	1/1	1/1	1/1	./.	./.	0/1	1/1	1/1	0/1	1/1	0.818	0.652
2L:23489829:23490229	DEL	1/1	0/1	0/0	0/0	0/0	0/1	0/0	0/0	0/1	0/0	0/1	0/1	0/0	0/0	0/0	./.	0/0	0/0	0/0	0/0	0/0	0/0	0/0	./.	0/1	0/0	0/0	0/0	0/0	0/1	0/1	0/0	0/0	0/0	0.455	0.174
2L:23504201:23512783	DEL	1/1	1/1	1/1	0/0	1/1	1/1	0/0	1/1	1/1	1/1	1/1	1/1	1/1	1/1	1/1	1/1	1/1	1/1	1/1	1/1	0/0	1/1	1/1	1/1	1/1	1/1	1/1	1/1	0/0	1/1	1/1	1/1	1/1	./.	0.818	0.870
2L:23527910:23528488	DEL	1/1	1/1	0/0	0/0	0/0	0/0	./.	./.	1/1	./.	0/0	1/1	1/1	0/0	0/0	0/0	1/1	1/1	1/1	1/1	1/1	0/0	0/0	1/1	1/1	1/1	0/0	1/1	1/1	0/0	1/1	1/1	1/1	1/1	0.273	0.696
2L:23528580:23528790	DEL	0/1	0/1	0/0	1/1	1/1	1/1	0/0	1/1	1/1	1/1	1/1	1/1	1/1	1/1	1/1	./.	1/1	1/1	1/1	1/1	1/1	1/1	1/1	1/1	1/1	1/1	0/1	0/0	./.	1/1	1/1	1/1	1/1	1/1	0.818	0.870
2L:23556376:23556530	DEL	0/0	0/1	0/0	0/0	0/0	0/0	0/0	0/0	0/0	0/0	0/0	0/0	0/0	0/0	0/0	0/0	0/0	0/0	0/0	0/0	0/0	0/0	0/0	0/0	0/0	0/0	0/0	0/0	0/0	0/0	0/0	0/0	0/0	0/0	0.091	0.000
2L:6325508:23560432	DUP	1/1	0/1	0/0	0/1	0/1	0/1	1/1	1/1	1/1	1/1	1/1	0/1	1/1	0/0	1/1	0/1	1/1	0/0	1/1	0/0	0/0	0/1	0/1	1/1	0/1	1/1	0/0	0/0	0/0	0/1	1/1	1/1	1/1	1/1	0.909	0.696
2L:23586526:23586739	DEL	0/1	0/1	0/0	1/1	1/1	1/1	1/1	1/1	1/1	1/1	1/1	1/1	1/1	1/1	1/1	1/1	1/1	1/1	1/1	1/1	0/0	1/1	1/1	0/0	1/1	1/1	0/1	1/1	1/1	1/1	1/1	1/1	1/1	1/1	0.909	0.913
2L:23633925:23634308	DEL	1/1	1/1	./.	0/0	0/0	1/1	0/0	0/0	1/1	1/1	1/1	0/1	1/1	0/0	1/1	1/1	1/1	1/1	0/0	0/0	1/1	1/1	0/0	0/0	0/1	1/1	0/0	0/0	1/1	1/1	1/1	0/1	1/1	0/0	0.545	0.652
2L:17008300:23650945	DUP	0/1	0/0	0/0	0/0	1/1	0/0	0/1	0/0	0/1	0/1	0/1	0/1	0/0	0/0	1/1	0/0	0/0	0/0	0/0	0/0	0/0	0/1	0/0	0/0	0/0	0/0	0/0	0/0	./.	0/0	0/0	0/1	0/1	0/0	0.545	0.217
2L:23495184:23662742	DUP	1/1	1/1	0/1	1/1	1/1	0/0	0/0	0/0	0/1	0/0	1/1	1/1	0/0	0/0	0/0	1/1	0/1	1/1	1/1	0/0	0/0	0/0	0/0	1/1	1/1	0/0	0/1	0/0	0/0	0/0	0/0	0/0	0/0	0/0	0.636	0.348
2L:23672131:23672395	DEL	0/1	1/1	0/0	0/0	0/0	./.	./.	0/0	0/0	./.	1/1	./.	./.	./.	./.	0/0	./.	./.	0/0	./.	./.	./.	./.	./.	1/1	0/0	0/0	./.	./.	0/0	0/1	./.	0/1	./.	0.182	0.174
2L:23745565:23745920	DEL	1/1	1/1	0/0	1/1	1/1	0/1	1/1	1/1	1/1	1/1	1/1	0/1	1/1	1/1	1/1	0/0	0/0	1/1	1/1	0/0	1/1	0/0	0/0	0/0	0/1	./.	1/1	0/0	0/0	0/1	1/1	1/1	0/0	0/0	0.909	0.522
2L:23747807:23747996	DEL	1/1	1/1	0/1	1/1	1/1	1/1	0/0	1/1	1/1	1/1	1/1	1/1	1/1	1/1	1/1	1/1	1/1	1/1	1/1	1/1	0/0	1/1	0/0	1/1	1/1	0/0	0/1	0/0	1/1	1/1	1/1	1/1	0/0	./.	0.909	0.739
2L:23773336:23773570	DEL	0/1	0/0	./.	0/1	0/0	0/1	0/0	1/1	0/0	0/1	0/0	0/1	1/1	0/0	0/0	./.	0/0	0/1	0/0	0/0	0/0	1/1	0/0	0/0	0/0	0/0	0/0	0/0	./.	0/1	0/0	0/1	0/1	0/0	0.455	0.304
2L:23773559:23773675	DEL	0/1	0/1	0/0	0/0	0/0	0/1	0/0	1/1	0/1	0/1	0/0	0/1	1/1	0/0	0/1	0/0	1/1	0/1	0/1	1/1	0/0	0/0	0/1	0/0	1/1	1/1	./.	0/0	0/0	0/1	0/1	0/1	0/0	0/0	0.545	0.565
2L:23786029:23787391	DEL	1/1	1/1	0/0	1/1	1/1	1/1	1/1	1/1	1/1	1/1	1/1	1/1	1/1	1/1	1/1	1/1	1/1	1/1	1/1	1/1	0/0	1/1	1/1	1/1	1/1	1/1	1/1	1/1	1/1	1/1	1/1	1/1	0/0	1/1	0.909	0.913
2L:23790800:23791440	DEL	1/1	0/1	0/0	0/0	0/1	0/1	0/1	0/1	0/1	0/0	0/1	1/1	0/1	0/1	0/1	1/1	0/1	0/1	1/1	0/1	0/0	0/1	0/1	1/1	0/1	0/0	0/1	0/0	0/0	0/1	0/1	0/1	0/1	0/0	0.727	0.783
2L:23790860:23791440	DEL	1/1	1/1	1/1	1/1	1/1	1/1	1/1	1/1	1/1	1/1	1/1	1/1	1/1	1/1	1/1	1/1	1/1	1/1	1/1	1/1	1/1	1/1	1/1	1/1	1/1	1/1	0/1	0/0	0/0	1/1	1/1	1/1	1/1	0/0	1.000	0.870
2L:23823098:23823761	DEL	./.	1/1	0/0	./.	0/0	0/1	1/1	0/0	1/1	./.	0/0	0/1	0/0	1/1	1/1	1/1	1/1	0/0	1/1	1/1	0/0	0/1	1/1	1/1	1/1	./.	0/1	0/0	0/0	1/1	1/1	1/1	0/0	1/1	0.455	0.652
2L:23834029:23835628	DEL	1/1	1/1	0/0	0/0	1/1	1/1	0/0	0/0	1/1	1/1	1/1	1/1	1/1	1/1	1/1	1/1	1/1	1/1	1/1	1/1	0/0	1/1	1/1	1/1	1/1	1/1	0/1	1/1	1/1	1/1	1/1	1/1	1/1	1/1	0.636	0.957
2L:23842661:23844168	DEL	./.	1/1	0/0	./.	0/0	1/1	0/0	./.	1/1	0/0	./.	1/1	1/1	1/1	./.	0/0	1/1	./.	1/1	1/1	1/1	0/0	1/1	./.	1/1	./.	0/0	1/1	./.	1/1	1/1	1/1	0/0	./.	0.364	0.522
2L:23846082:23846306	DEL	1/1	0/1	0/0	0/0	0/0	0/0	0/0	1/1	1/1	1/1	0/0	1/1	0/0	0/0	1/1	1/1	0/0	1/1	1/1	0/0	0/0	0/0	1/1	0/0	1/1	0/0	0/0	0/0	0/0	0/1	1/1	1/1	0/0	0/0	0.455	0.435
2L:23876158:23876321	DEL	1/1	1/1	0/1	1/1	0/0	1/1	0/0	1/1	1/1	1/1	1/1	1/1	1/1	1/1	0/0	0/0	0/0	1/1	1/1	0/0	0/0	1/1	1/1	1/1	0/1	0/1	0/0	0/0	1/1	0/1	1/1	1/1	1/1	0/0	0.818	0.652
2L:23929120:23929797	DEL	1/1	1/1	1/1	1/1	1/1	1/1	0/0	1/1	1/1	1/1	1/1	1/1	1/1	1/1	0/0	1/1	1/1	1/1	1/1	1/1	1/1	1/1	1/1	1/1	1/1	1/1	1/1	1/1	1/1	1/1	1/1	1/1	1/1	1/1	0.909	0.957
2L:23930741:23931405	DEL	1/1	1/1	1/1	1/1	1/1	1/1	1/1	1/1	1/1	1/1	1/1	1/1	1/1	1/1	1/1	1/1	1/1	1/1	1/1	1/1	1/1	1/1	1/1	1/1	1/1	0/0	1/1	1/1	1/1	1/1	1/1	1/1	1/1	1/1	1.000	0.957
2L:23932936:23933184	DEL	1/1	0/1	1/1	1/1	1/1	1/1	1/1	1/1	1/1	1/1	1/1	1/1	1/1	1/1	1/1	1/1	1/1	1/1	1/1	1/1	1/1	1/1	1/1	1/1	1/1	1/1	0/0	1/1	1/1	0/1	0/1	1/1	1/1	1/1	1.000	0.957
2L:23960612:23974091	DEL	1/1	1/1	0/0	1/1	1/1	1/1	1/1	1/1	1/1	1/1	1/1	1/1	1/1	1/1	1/1	1/1	1/1	1/1	1/1	1/1	1/1	1/1	1/1	1/1	1/1	1/1	1/1	1/1	1/1	1/1	1/1	1/1	1/1	1/1	0.909	1.000
2L:23976652:23977026	DEL	1/1	0/1	0/0	0/0	1/1	1/1	1/1	1/1	1/1	1/1	1/1	0/1	1/1	1/1	1/1	1/1	1/1	1/1	1/1	0/1	0/0	1/1	1/1	1/1	0/1	1/1	0/1	1/1	1/1	1/1	1/1	1/1	1/1	0/1	0.818	0.957
2L:23976810:23977024	DEL	1/1	0/1	0/0	0/0	1/1	1/1	1/1	1/1	1/1	1/1	1/1	1/1	1/1	1/1	1/1	0/0	1/1	0/0	1/1	0/0	0/0	1/1	1/1	0/0	1/1	0/0	1/1	0/0	./.	1/1	0/0	1/1	1/1	0/0	0.818	0.565
2L:23976809:23977304	INV	1/1	1/1	0/0	0/0	0/0	0/0	0/0	0/0	1/1	0/0	1/1	1/1	0/0	0/0	0/0	0/0	0/0	0/0	1/1	0/0	0/0	0/0	0/0	0/0	1/1	0/0	0/0	0/0	0/0	1/1	0/0	1/1	0/0	0/0	0.364	0.217
2L:23992995:23993282	DEL	1/1	1/1	0/0	1/1	1/1	1/1	1/1	1/1	1/1	1/1	1/1	1/1	1/1	1/1	1/1	0/0	1/1	1/1	0/0	1/1	1/1	1/1	1/1	1/1	1/1	1/1	0/1	1/1	0/0	1/1	1/1	1/1	0/1	1/1	0.909	0.870
2L:24031865:24031977	DEL	0/0	0/1	0/0	0/0	0/0	0/0	0/0	0/0	0/0	0/0	0/0	0/0	0/0	0/0	0/0	0/0	0/1	0/0	0/0	0/0	0/0	0/0	0/0	./.	0/0	0/0	0/0	0/0	0/0	0/0	0/0	0/0	0/0	0/0	0.091	0.043
2L:24032839:24032988	DEL	1/1	1/1	0/0	1/1	1/1	0/1	1/1	1/1	1/1	1/1	1/1	1/1	0/0	0/0	1/1	0/0	1/1	1/1	0/0	./.	1/1	./.	0/0	1/1	1/1	0/0	0/1	0/0	0/0	1/1	1/1	0/1	1/1	./.	0.909	0.522
2L:24033392:24033511	DEL	0/1	0/1	0/0	0/0	./.	0/0	./.	0/0	0/0	0/0	0/0	0/0	0/0	0/0	0/0	./.	0/0	0/0	0/0	0/0	0/0	0/0	0/0	./.	0/0	0/0	0/0	0/0	0/0	0/0	0/0	0/0	0/0	0/0	0.091	0.043
2L:24051992:24052236	DEL	1/1	1/1	0/0	1/1	1/1	1/1	1/1	1/1	1/1	1/1	1/1	1/1	1/1	1/1	0/0	1/1	1/1	1/1	1/1	1/1	1/1	0/0	1/1	1/1	1/1	0/0	1/1	0/0	1/1	1/1	1/1	1/1	1/1	0/0	0.909	0.783
2L:24052065:24052524	INV	0/0	0/0	0/0	0/0	0/1	0/0	0/0	0/0	0/0	0/1	0/0	0/0	0/0	0/0	0/0	0/0	0/1	0/1	0/0	0/0	0/0	0/0	0/0	0/0	0/0	0/0	0/0	0/0	0/0	0/1	0/0	0/0	0/0	0/0	0.182	0.130
2L:24056998:24058775	DEL	1/1	1/1	0/0	1/1	1/1	1/1	1/1	1/1	1/1	1/1	1/1	1/1	1/1	1/1	1/1	1/1	1/1	1/1	1/1	1/1	1/1	1/1	1/1	1/1	1/1	1/1	1/1	1/1	1/1	1/1	1/1	1/1	1/1	1/1	0.909	1.000
2L:24086281:24086588	DEL	1/1	1/1	0/0	0/0	1/1	./.	0/0	1/1	1/1	0/0	0/1	1/1	0/0	./.	1/1	0/0	./.	1/1	1/1	1/1	1/1	./.	0/0	0/0	1/1	1/1	0/0	0/0	1/1	0/1	0/1	1/1	1/1	0/0	0.545	0.565
2L:24091314:24091789	DEL	1/1	1/1	0/0	./.	1/1	1/1	./.	1/1	1/1	0/0	1/1	0/1	1/1	0/0	0/0	0/0	0/1	1/1	0/0	0/1	./.	0/0	0/0	0/0	1/1	0/0	1/1	1/1	1/1	0/1	1/1	1/1	0/0	0/0	0.636	0.522
2L:24092320:24092578	DEL	0/1	0/1	./.	1/1	1/1	1/1	./.	0/1	1/1	0/0	0/1	1/1	0/0	0/0	0/0	./.	0/0	0/0	0/0	1/1	1/1	./.	1/1	0/0	1/1	0/0	0/0	0/0	0/0	0/1	0/1	1/1	0/0	0/0	0.727	0.348
2L:24094068:24094344	DUP	0/1	0/0	0/0	0/0	0/0	0/1	0/1	1/1	0/1	0/0	0/1	0/0	0/1	0/1	0/0	0/1	0/1	0/0	0/1	0/0	0/1	0/1	0/0	0/0	0/1	0/0	0/1	0/0	0/0	0/0	0/1	0/1	0/0	0/0	0.455	0.522
2L:24094175:24094374	DEL	0/1	0/0	0/0	0/0	0/0	0/0	0/0	0/0	0/0	0/0	0/0	0/0	0/0	0/0	0/0	0/0	0/0	0/0	0/0	0/0	0/0	0/0	0/0	0/1	0/1	0/0	0/0	0/0	0/0	0/0	0/0	0/1	0/0	0/0	0.000	0.174
2L:24151675:24151871	DEL	0/1	1/1	0/1	1/1	1/1	1/1	1/1	1/1	1/1	1/1	1/1	1/1	1/1	1/1	1/1	1/1	1/1	1/1	1/1	1/1	0/0	1/1	1/1	1/1	1/1	0/0	1/1	./.	0/0	1/1	1/1	1/1	1/1	0/0	1.000	0.783
2L:24151628:24151891	DEL	1/1	0/1	0/0	0/0	1/1	0/1	0/1	0/1	0/1	0/1	0/1	0/1	0/1	0/1	0/1	1/1	0/1	0/1	0/1	1/1	0/0	0/1	0/1	1/1	0/1	0/1	0/0	1/1	0/0	0/1	0/1	0/1	0/0	0/0	0.818	0.783
2L:24151712:24152078	INV	1/1	0/0	0/0	0/0	0/0	0/0	0/0	0/0	0/0	0/0	0/0	0/0	0/0	0/0	0/0	0/0	0/0	0/0	0/0	0/0	0/0	0/0	0/0	0/0	0/0	0/0	0/0	0/0	0/0	0/0	0/0	0/0	0/0	0/0	0.000	0.043
2L:24187401:24188398	DEL	1/1	1/1	0/0	1/1	1/1	1/1	1/1	1/1	1/1	1/1	1/1	1/1	1/1	1/1	1/1	1/1	1/1	1/1	1/1	1/1	0/0	1/1	1/1	0/0	1/1	1/1	0/1	1/1	1/1	1/1	1/1	1/1	1/1	0/0	0.909	0.870
2L:24230013:24231578	DEL	1/1	1/1	0/0	1/1	0/0	1/1	0/0	1/1	1/1	1/1	1/1	1/1	1/1	1/1	1/1	1/1	1/1	0/0	1/1	1/1	./.	1/1	1/1	./.	1/1	0/0	0/0	1/1	1/1	1/1	1/1	1/1	1/1	1/1	0.727	0.783
2L:24231825:24232859	DEL	1/1	1/1	0/0	1/1	1/1	1/1	1/1	1/1	1/1	1/1	1/1	1/1	1/1	1/1	1/1	1/1	1/1	0/0	1/1	0/0	0/0	1/1	1/1	1/1	1/1	0/0	1/1	0/0	1/1	1/1	1/1	1/1	1/1	0/0	0.909	0.739
2L:24260730:24260917	DEL	1/1	1/1	0/1	0/0	1/1	1/1	1/1	1/1	1/1	0/0	1/1	1/1	1/1	1/1	1/1	1/1	1/1	1/1	1/1	./.	1/1	1/1	0/0	0/0	1/1	0/0	0/1	0/0	1/1	1/1	1/1	1/1	1/1	./.	0.818	0.739
2L:24264119:24264365	DEL	1/1	1/1	0/1	1/1	1/1	1/1	1/1	1/1	1/1	1/1	1/1	1/1	1/1	1/1	1/1	1/1	1/1	1/1	1/1	1/1	1/1	1/1	1/1	1/1	1/1	1/1	0/1	0/0	1/1	0/1	1/1	1/1	1/1	1/1	1.000	0.957
2L:24268232:24268635	DEL	1/1	1/1	1/1	1/1	1/1	1/1	1/1	1/1	1/1	1/1	1/1	1/1	1/1	1/1	1/1	1/1	1/1	1/1	0/1	0/1	0/0	1/1	0/1	0/1	1/1	1/1	1/1	0/0	1/1	1/1	1/1	1/1	1/1	1/1	1.000	0.913
2L:24274450:24274563	DEL	0/0	0/0	0/0	0/0	0/0	0/0	0/0	0/0	0/0	0/0	0/0	0/0	0/0	0/0	0/0	0/0	0/0	0/0	0/0	0/0	0/0	0/0	0/0	0/0	0/0	0/0	0/0	0/0	0/0	0/0	0/0	0/0	0/1	0/0	0.000	0.043
2L:24286846:24287386	DEL	1/1	1/1	0/1	1/1	1/1	1/1	0/0	0/0	1/1	0/0	0/0	1/1	./.	0/0	0/0	0/1	0/1	1/1	0/1	1/1	./.	0/1	0/1	1/1	1/1	0/0	0/1	0/1	1/1	1/1	1/1	1/1	0/0	1/1	0.636	0.739
2L:24338861:24341336	DEL	1/1	1/1	1/1	1/1	1/1	1/1	1/1	1/1	1/1	1/1	1/1	1/1	1/1	1/1	1/1	1/1	1/1	0/0	1/1	1/1	0/0	1/1	1/1	1/1	1/1	1/1	1/1	1/1	1/1	1/1	1/1	1/1	1/1	1/1	1.000	0.913
2L:24345577:24345695	DEL	0/0	1/1	0/0	0/0	0/0	1/1	0/0	0/0	1/1	1/1	1/1	1/1	0/0	1/1	./.	0/0	1/1	1/1	1/1	0/0	0/0	0/1	1/1	./.	./.	0/0	0/0	0/0	./.	1/1	0/0	0/0	0/0	0/0	0.545	0.304
2L:24367667:24368650	DEL	1/1	1/1	1/1	1/1	1/1	1/1	1/1	1/1	1/1	1/1	1/1	1/1	0/0	1/1	1/1	1/1	1/1	1/1	1/1	1/1	1/1	1/1	1/1	1/1	1/1	1/1	1/1	1/1	1/1	1/1	1/1	1/1	1/1	1/1	1.000	0.957
2L:24426538:24426760	DEL	0/1	0/0	0/0	0/0	0/0	0/0	0/0	0/0	0/0	0/0	0/0	0/0	0/0	0/0	0/0	0/0	0/0	0/0	0/0	./.	0/0	0/0	0/0	0/0	0/0	0/0	0/0	0/0	0/0	0/0	0/0	0/0	0/0	0/0	0.000	0.043
2L:24437798:24438168	DEL	1/1	1/1	1/1	1/1	1/1	1/1	1/1	1/1	1/1	1/1	1/1	0/1	1/1	1/1	1/1	1/1	1/1	1/1	1/1	0/1	1/1	1/1	1/1	1/1	1/1	1/1	1/1	0/0	1/1	1/1	1/1	0/1	1/1	1/1	1.000	0.957
2L:24451346:24451513	DEL	1/1	1/1	0/0	0/0	0/0	1/1	./.	1/1	1/1	./.	1/1	1/1	0/0	0/0	1/1	./.	./.	./.	0/0	0/0	./.	0/0	0/0	0/0	1/1	1/1	1/1	./.	./.	1/1	1/1	1/1	0/0	./.	0.545	0.348
2L:24472852:24473984	DEL	1/1	1/1	0/0	0/0	1/1	1/1	0/0	1/1	1/1	1/1	0/1	1/1	1/1	1/1	1/1	0/0	1/1	1/1	1/1	1/1	./.	1/1	1/1	0/0	1/1	0/0	0/1	1/1	0/0	1/1	1/1	1/1	1/1	0/0	0.727	0.739
2L:24491801:24492046	DEL	1/1	1/1	1/1	1/1	1/1	1/1	1/1	1/1	1/1	1/1	1/1	1/1	1/1	1/1	1/1	0/0	1/1	1/1	1/1	1/1	1/1	1/1	0/0	1/1	1/1	0/0	1/1	./.	0/0	0/1	0/1	1/1	1/1	0/0	1.000	0.739
2L:24495118:24496389	DEL	1/1	1/1	0/0	1/1	1/1	1/1	1/1	1/1	1/1	1/1	1/1	1/1	1/1	1/1	1/1	1/1	1/1	1/1	1/1	1/1	1/1	1/1	1/1	1/1	1/1	1/1	0/1	0/0	0/0	1/1	1/1	1/1	1/1	0/0	0.909	0.870
2L:24535398:24535508	INV	0/0	0/0	0/0	./.	0/0	./.	0/0	0/0	1/1	./.	./.	./.	./.	./.	./.	./.	./.	./.	./.	0/0	./.	./.	0/0	./.	0/0	0/0	0/0	./.	./.	./.	0/0	./.	0/0	./.	0.091	0.000
2L:24535379:24535517	DEL	1/1	1/1	0/1	1/1	1/1	1/1	1/1	0/0	1/1	1/1	1/1	1/1	1/1	1/1	1/1	1/1	1/1	1/1	1/1	1/1	0/0	1/1	1/1	1/1	1/1	1/1	1/1	0/0	1/1	1/1	1/1	1/1	1/1	1/1	0.909	0.913
2L:24593440:24593854	DEL	1/1	0/1	0/0	1/1	./.	0/1	0/0	1/1	1/1	1/1	1/1	0/1	0/0	1/1	0/0	./.	0/0	1/1	1/1	1/1	0/0	0/0	0/0	1/1	0/1	1/1	0/1	0/0	0/0	0/1	1/1	0/1	0/0	./.	0.727	0.522
2L:24593439:24593843	INV	1/1	1/1	./.	1/1	1/1	1/1	1/1	1/1	1/1	1/1	1/1	1/1	1/1	1/1	1/1	1/1	1/1	1/1	1/1	1/1	./.	1/1	1/1	1/1	1/1	1/1	0/1	1/1	0/0	1/1	1/1	1/1	1/1	0/0	0.909	0.870
2L:24628371:24628474	DEL	1/1	1/1	./.	0/0	1/1	0/0	0/0	./.	1/1	1/1	1/1	1/1	1/1	0/0	0/0	./.	1/1	0/0	1/1	1/1	./.	1/1	0/0	0/0	1/1	0/0	1/1	./.	1/1	1/1	1/1	1/1	1/1	0/0	0.545	0.565
2L:24655785:24656057	DEL	0/1	0/1	0/0	0/1	1/1	1/1	1/1	0/0	1/1	1/1	0/1	1/1	1/1	0/0	0/0	0/0	0/0	1/1	1/1	1/1	0/0	1/1	0/0	0/0	0/1	0/1	0/0	./.	0/0	0/1	0/1	1/1	1/1	1/1	0.818	0.565
2L:24667486:24667727	DEL	1/1	0/0	1/1	1/1	0/0	1/1	0/0	1/1	0/1	1/1	1/1	1/1	1/1	1/1	0/1	1/1	0/0	1/1	1/1	0/0	1/1	1/1	1/1	./.	0/1	1/1	0/0	0/0	0/0	1/1	0/1	0/0	1/1	0/0	0.727	0.652
2L:24667985:24669373	DEL	1/1	1/1	0/0	1/1	1/1	1/1	1/1	1/1	1/1	1/1	1/1	1/1	1/1	1/1	1/1	1/1	1/1	1/1	1/1	1/1	0/0	1/1	1/1	1/1	1/1	1/1	1/1	1/1	1/1	1/1	1/1	1/1	1/1	1/1	0.909	0.957
2L:24670335:24670513	DEL	1/1	0/0	0/0	1/1	1/1	0/0	1/1	1/1	1/1	1/1	0/0	./.	1/1	1/1	0/0	0/0	1/1	1/1	0/0	0/0	./.	0/1	1/1	0/0	0/0	1/1	0/0	0/0	0/0	1/1	1/1	0/1	0/1	0/0	0.545	0.522
2L:24685607:24686140	INV	0/1	0/1	0/0	0/0	0/0	0/0	0/1	0/0	0/1	0/0	0/0	0/0	0/0	0/0	0/0	0/0	0/0	0/0	0/0	0/0	0/0	0/0	0/0	0/0	0/1	0/0	0/0	0/1	0/0	0/1	0/0	0/0	0/0	0/0	0.273	0.174
2L:24685608:24685850	DEL	1/1	1/1	0/0	0/0	1/1	./.	1/1	0/0	1/1	0/0	0/0	./.	1/1	1/1	1/1	1/1	0/0	1/1	0/0	./.	0/0	0/0	./.	0/0	0/1	1/1	0/1	1/1	0/0	1/1	0/1	1/1	1/1	0/0	0.364	0.609
2L:24691295:24693401	DEL	1/1	1/1	0/0	1/1	1/1	1/1	1/1	0/1	1/1	1/1	1/1	1/1	1/1	1/1	1/1	1/1	0/1	1/1	1/1	1/1	1/1	1/1	1/1	1/1	0/1	1/1	0/1	1/1	0/0	1/1	1/1	1/1	1/1	1/1	0.909	0.957
2L:24693872:24694021	DEL	0/0	1/1	0/0	0/0	0/1	0/0	1/1	0/1	0/1	0/1	0/1	0/1	0/1	0/1	1/1	0/0	0/1	0/1	0/1	1/1	0/1	0/0	1/1	0/0	0/0	0/0	0/1	0/0	0/0	0/1	0/0	0/1	0/1	0/1	0.727	0.609
2L:24697323:24697487	DEL	1/1	1/1	1/1	1/1	1/1	1/1	1/1	1/1	1/1	0/0	1/1	1/1	1/1	./.	1/1	1/1	0/0	1/1	1/1	1/1	0/0	1/1	1/1	0/0	1/1	1/1	1/1	./.	./.	1/1	1/1	1/1	1/1	1/1	0.909	0.739
2L:24700290:24700494	DEL	0/1	1/1	0/0	1/1	1/1	1/1	1/1	0/0	1/1	1/1	1/1	1/1	1/1	1/1	0/0	0/0	1/1	1/1	1/1	1/1	1/1	1/1	1/1	0/0	1/1	0/0	1/1	0/0	0/0	1/1	1/1	1/1	1/1	0/0	0.818	0.696
2L:24717174:24717274	INV	1/1	1/1	0/0	0/0	1/1	0/0	0/0	0/0	0/0	0/0	0/0	0/0	0/0	0/0	1/1	0/0	0/0	1/1	1/1	1/1	./.	0/0	0/0	0/0	0/0	0/0	0/0	0/0	./.	1/1	0/0	1/1	1/1	0/0	0.182	0.348
2L:24724928:24725714	DEL	1/1	1/1	0/0	1/1	1/1	1/1	./.	0/0	1/1	1/1	1/1	0/1	0/0	0/0	0/0	0/0	0/1	1/1	1/1	1/1	0/0	0/1	1/1	./.	0/0	1/1	0/1	0/0	0/0	1/1	1/1	0/0	0/0	0/0	0.727	0.478
2L:24751770:24751910	DEL	1/1	0/0	0/0	0/0	0/0	0/0	0/0	0/0	0/0	0/0	0/0	0/0	0/0	0/0	0/0	0/0	0/0	0/0	0/0	0/0	0/0	0/0	0/0	0/0	0/0	0/0	0/0	0/0	0/0	0/0	0/0	0/0	0/0	0/0	0.000	0.043
2L:24766005:24766258	DEL	1/1	1/1	0/0	1/1	1/1	1/1	1/1	1/1	1/1	1/1	1/1	1/1	1/1	1/1	1/1	1/1	1/1	1/1	1/1	./.	1/1	1/1	1/1	1/1	1/1	0/0	1/1	1/1	1/1	0/1	0/1	1/1	1/1	./.	0.909	0.870
2L:24880271:24880484	DEL	0/1	1/1	0/1	0/0	./.	1/1	1/1	0/0	1/1	1/1	0/0	1/1	0/0	1/1	0/0	./.	1/1	1/1	./.	./.	./.	0/0	./.	0/0	1/1	0/0	1/1	0/0	./.	1/1	1/1	0/0	./.	./.	0.636	0.348
2L:24886419:24887104	DEL	0/1	1/1	0/0	0/1	0/0	0/1	0/0	0/1	0/1	0/1	0/0	0/1	0/1	0/1	0/0	0/0	0/1	0/1	0/1	0/1	0/0	0/1	0/1	1/1	0/1	1/1	0/1	0/0	1/1	0/1	1/1	0/1	0/1	0/0	0.636	0.783
2L:24891343:24892236	DEL	0/1	1/1	0/0	0/1	1/1	0/1	0/0	0/0	0/1	1/1	0/0	1/1	1/1	1/1	./.	0/1	1/1	0/0	1/1	1/1	0/0	0/1	1/1	0/0	0/1	0/0	0/0	./.	0/0	0/1	0/1	0/1	0/0	0/0	0.636	0.565
2L:24912641:24914478	DEL	1/1	1/1	0/0	1/1	1/1	1/1	1/1	1/1	1/1	1/1	1/1	1/1	1/1	1/1	1/1	1/1	1/1	1/1	1/1	1/1	0/0	1/1	1/1	1/1	1/1	1/1	1/1	1/1	1/1	1/1	1/1	1/1	1/1	1/1	0.909	0.957
2L:24923577:24923810	DEL	0/1	0/1	0/0	1/1	1/1	1/1	1/1	0/0	1/1	1/1	1/1	0/1	0/1	1/1	1/1	0/0	1/1	0/1	0/1	0/0	0/0	0/1	1/1	0/1	0/0	0/0	0/0	0/0	0/0	0/1	0/1	1/1	1/1	0/0	0.818	0.609
2L:24929054:24929265	DEL	0/1	0/1	1/1	1/1	1/1	1/1	0/1	1/1	1/1	1/1	1/1	1/1	1/1	1/1	1/1	0/0	0/0	1/1	1/1	1/1	0/0	1/1	0/0	0/0	1/1	0/0	1/1	0/0	1/1	1/1	1/1	1/1	1/1	0/0	1.000	0.652
2L:24946153:24946323	DEL	1/1	0/0	0/0	0/0	0/0	0/0	0/0	0/0	0/0	0/0	0/0	0/0	0/0	./.	0/0	0/0	0/0	./.	0/0	./.	0/0	0/0	0/0	./.	0/0	0/0	0/0	0/0	./.	0/0	0/0	0/0	./.	./.	0.000	0.043
2L:24972293:24972833	DEL	1/1	1/1	0/0	./.	0/0	0/1	./.	0/0	0/1	0/0	0/1	0/1	0/0	0/0	./.	0/0	0/1	0/0	0/0	0/0	0/0	0/1	0/1	0/0	0/1	0/0	0/1	1/1	1/1	0/1	0/0	0/1	0/0	0/0	0.455	0.435
2L:24978313:24978728	DEL	0/0	1/1	0/0	0/0	1/1	1/1	0/0	1/1	1/1	1/1	0/1	0/1	1/1	0/0	1/1	1/1	0/0	0/0	0/0	0/1	1/1	1/1	0/1	0/0	1/1	0/0	0/1	1/1	1/1	0/1	0/1	1/1	1/1	0/1	0.727	0.696
2L:24989153:24989517	DEL	0/0	1/1	./.	./.	./.	./.	./.	./.	./.	./.	./.	1/1	./.	./.	./.	./.	./.	./.	0/0	0/0	0/0	0/0	./.	./.	0/1	./.	./.	0/0	0/0	0/0	./.	0/0	1/1	0/0	0.182	0.087
2L:24991998:24992172	DEL	1/1	1/1	0/0	1/1	0/0	0/0	1/1	1/1	1/1	0/0	1/1	1/1	0/0	0/0	1/1	./.	1/1	1/1	0/0	1/1	0/0	1/1	0/0	1/1	0/0	0/1	0/0	1/1	0/0	1/1	1/1	1/1	1/1	1/1	0.636	0.609
2L:25009358:25009564	INV	0/0	0/1	0/0	0/0	0/0	0/0	0/0	0/0	0/0	0/0	0/0	0/0	0/0	0/0	0/1	0/0	0/0	0/0	0/0	0/1	0/0	0/0	0/0	0/0	0/1	0/1	0/0	0/0	0/0	0/0	0/0	0/0	0/0	0/0	0.091	0.174
2L:25013070:25013274	DEL	0/0	0/1	0/0	0/0	0/0	0/0	0/0	0/0	0/0	0/0	0/0	0/0	0/0	0/0	0/0	0/0	0/0	0/0	0/0	0/0	0/0	0/0	0/0	0/0	0/0	0/0	0/0	0/0	0/0	0/0	0/0	0/0	0/0	0/0	0.091	0.000
2L:25043993:25044241	DEL	0/0	0/0	0/0	0/0	0/0	0/1	0/0	0/0	0/0	0/1	0/0	0/1	0/0	0/0	0/0	0/0	0/0	0/0	0/0	0/0	0/0	0/1	0/0	0/0	0/0	0/0	0/0	0/0	0/0	0/0	0/0	0/0	0/0	0/0	0.273	0.043
2L:25045517:25045920	DEL	0/1	1/1	0/1	1/1	1/1	0/1	1/1	1/1	0/1	0/1	1/1	0/1	1/1	1/1	1/1	0/0	1/1	0/0	1/1	0/0	0/0	0/0	1/1	1/1	0/0	0/0	0/1	0/0	1/1	0/1	1/1	0/1	1/1	0/0	1.000	0.609
2L:25087937:25088830	DEL	1/1	1/1	0/0	1/1	1/1	1/1	1/1	1/1	1/1	1/1	1/1	1/1	0/0	1/1	./.	./.	1/1	1/1	./.	1/1	./.	0/1	1/1	0/0	1/1	./.	0/0	./.	./.	1/1	1/1	1/1	1/1	0/0	0.909	0.522
2L:25102489:25103860	DEL	1/1	1/1	1/1	1/1	1/1	1/1	1/1	1/1	1/1	1/1	1/1	1/1	1/1	1/1	1/1	1/1	1/1	1/1	1/1	1/1	1/1	1/1	1/1	1/1	1/1	0/0	1/1	1/1	1/1	1/1	1/1	1/1	1/1	1/1	1.000	0.957
2L:25115095:25115233	DEL	1/1	1/1	0/0	1/1	1/1	1/1	0/0	1/1	1/1	0/0	1/1	1/1	1/1	1/1	0/0	./.	1/1	./.	0/0	./.	0/0	1/1	0/0	0/0	1/1	./.	0/0	./.	0/0	1/1	1/1	1/1	./.	0/0	0.727	0.391
2L:25115891:25116493	DEL	1/1	1/1	0/1	1/1	1/1	1/1	1/1	1/1	1/1	1/1	1/1	1/1	0/0	0/1	1/1	0/1	0/1	1/1	1/1	1/1	0/0	1/1	1/1	0/0	1/1	1/1	1/1	1/1	1/1	1/1	1/1	1/1	1/1	1/1	1.000	0.870
2L:25145973:25146214	DEL	0/0	1/1	0/1	0/0	1/1	0/1	0/0	0/0	0/0	0/0	0/1	0/1	0/0	0/1	0/0	0/0	0/0	0/0	0/1	0/0	0/0	1/1	0/0	0/0	0/0	0/0	0/0	0/0	0/0	0/0	0/0	0/0	0/0	0/0	0.545	0.130
2L:25158169:25158413	DEL	1/1	1/1	1/1	1/1	1/1	1/1	1/1	0/0	1/1	1/1	1/1	1/1	1/1	1/1	1/1	1/1	1/1	1/1	1/1	1/1	0/0	1/1	0/0	1/1	1/1	1/1	1/1	./.	0/0	1/1	0/0	1/1	1/1	1/1	0.909	0.783
2L:25169849:25171919	DEL	1/1	1/1	0/0	1/1	1/1	1/1	1/1	1/1	1/1	1/1	1/1	1/1	1/1	1/1	1/1	1/1	1/1	1/1	1/1	1/1	./.	1/1	1/1	0/0	1/1	1/1	0/1	1/1	0/0	1/1	1/1	1/1	1/1	1/1	0.909	0.870
2L:25201827:25202938	DEL	1/1	1/1	0/0	1/1	1/1	1/1	1/1	1/1	1/1	1/1	1/1	1/1	0/0	1/1	1/1	1/1	1/1	1/1	1/1	1/1	1/1	1/1	1/1	1/1	1/1	./.	1/1	1/1	1/1	1/1	1/1	1/1	1/1	1/1	0.909	0.913
2L:25204266:25204658	DEL	1/1	1/1	0/0	1/1	0/0	1/1	0/0	1/1	1/1	1/1	1/1	0/1	0/0	0/0	1/1	0/0	0/0	1/1	0/1	0/1	./.	0/0	0/0	1/1	1/1	1/1	0/1	0/0	0/0	1/1	1/1	1/1	1/1	1/1	0.727	0.609
2L:25216194:25216468	DEL	0/0	0/1	0/0	0/1	0/1	0/0	0/0	0/0	0/0	0/1	0/0	0/0	0/0	0/0	0/1	0/0	0/0	0/0	0/0	0/0	0/0	0/0	0/0	0/0	0/0	0/0	0/0	0/0	0/0	0/0	0/0	0/0	0/0	0/0	0.364	0.043
2L:25219745:25222714	INV	0/1	0/1	1/1	0/1	0/1	0/1	0/0	0/1	0/1	0/0	0/1	0/1	0/1	0/1	1/1	0/1	0/1	0/1	0/1	0/1	0/0	0/1	0/1	0/1	0/1	1/1	0/1	0/1	0/0	0/1	0/1	0/1	0/1	0/1	0.818	0.913
2L:25223075:25223687	DEL	1/1	1/1	1/1	1/1	1/1	1/1	1/1	1/1	1/1	1/1	1/1	1/1	1/1	1/1	1/1	0/0	1/1	1/1	1/1	0/0	0/0	1/1	1/1	1/1	1/1	1/1	1/1	./.	1/1	1/1	1/1	1/1	1/1	0/0	1.000	0.783
2L:25226578:25226894	DEL	0/1	0/1	0/0	0/1	0/1	0/1	0/1	0/1	0/1	0/1	0/1	0/1	0/1	0/0	0/1	0/1	0/1	0/1	0/1	0/0	0/1	0/0	0/0	0/1	0/1	1/1	0/0	0/0	0/0	0/0	0/1	0/1	0/1	0/0	0.909	0.609
2L:25210192:25233246	INV	0/0	0/0	0/1	0/1	0/1	0/0	0/1	0/1	0/1	0/1	0/1	0/1	0/1	0/0	0/0	0/0	0/1	0/0	0/0	0/0	0/0	0/0	0/0	0/0	0/0	0/0	0/1	0/0	0/0	0/0	0/0	0/0	0/0	0/0	0.818	0.130
2L:25242293:25242530	DEL	0/1	0/1	./.	0/0	0/0	1/1	0/0	./.	1/1	0/0	./.	./.	0/0	./.	0/0	./.	1/1	0/0	1/1	./.	0/0	1/1	./.	./.	./.	0/0	./.	./.	./.	0/0	0/0	./.	0/0	./.	0.273	0.174
2L:25248501:25248871	DEL	1/1	1/1	0/0	1/1	1/1	0/1	0/0	1/1	1/1	1/1	1/1	0/1	0/0	1/1	1/1	0/0	1/1	1/1	1/1	1/1	1/1	1/1	./.	./.	0/1	0/0	0/1	0/0	1/1	1/1	1/1	0/1	1/1	0/0	0.818	0.696
2L:25257436:25257986	DEL	1/1	1/1	0/0	1/1	0/0	1/1	1/1	1/1	1/1	1/1	1/1	1/1	1/1	1/1	1/1	0/1	0/1	1/1	1/1	1/1	1/1	0/1	1/1	0/0	1/1	1/1	1/1	1/1	1/1	1/1	1/1	1/1	1/1	1/1	0.818	0.957
2L:25276145:25276952	DEL	1/1	1/1	0/0	1/1	1/1	1/1	1/1	1/1	1/1	1/1	./.	1/1	1/1	1/1	1/1	0/0	1/1	1/1	1/1	1/1	./.	1/1	1/1	1/1	1/1	1/1	1/1	1/1	1/1	1/1	1/1	1/1	1/1	1/1	0.818	0.913
2L:25191067:25277149	INV	0/0	0/0	0/0	0/0	0/0	0/1	0/0	0/0	0/1	0/0	0/1	0/1	0/0	0/0	0/0	0/0	0/1	0/0	0/0	0/1	0/0	0/1	0/0	0/0	0/0	0/0	0/0	0/0	0/0	0/1	0/1	0/1	0/0	0/1	0.364	0.304
2L:25372741:25374610	DEL	1/1	1/1	0/0	1/1	0/0	0/1	0/0	1/1	0/1	1/1	0/0	0/1	0/1	1/1	1/1	1/1	1/1	0/0	1/1	1/1	0/0	1/1	0/0	1/1	1/1	0/0	1/1	1/1	1/1	0/1	1/1	1/1	0/0	0/0	0.636	0.739
2L:25435020:25435371	DEL	1/1	1/1	1/1	1/1	1/1	0/1	1/1	1/1	0/1	0/0	1/1	0/1	0/0	1/1	1/1	1/1	1/1	./.	1/1	0/0	1/1	1/1	0/0	0/0	0/1	1/1	1/1	0/0	./.	1/1	1/1	0/1	0/0	0/0	0.909	0.609
2L:7015850:25442162	DEL	0/1	0/0	0/0	0/0	0/0	0/0	0/0	0/0	0/0	0/0	0/0	0/1	0/0	0/0	0/0	0/0	0/0	0/1	0/0	0/0	0/0	0/0	0/1	0/0	0/0	0/0	0/1	0/0	0/0	0/0	0/0	0/0	0/0	0/0	0.091	0.174
2L:25446318:25446923	DEL	1/1	1/1	0/0	1/1	1/1	1/1	1/1	1/1	1/1	1/1	1/1	1/1	1/1	1/1	1/1	0/1	0/1	1/1	0/1	0/1	0/0	0/1	1/1	0/0	1/1	1/1	0/1	0/0	0/0	0/1	1/1	0/1	0/0	0/0	0.909	0.739
2L:25479084:25479426	DEL	1/1	1/1	1/1	1/1	1/1	0/1	1/1	1/1	0/1	1/1	1/1	1/1	1/1	1/1	1/1	1/1	1/1	1/1	1/1	1/1	1/1	./.	1/1	0/0	0/1	1/1	1/1	0/0	1/1	1/1	1/1	0/1	1/1	1/1	1.000	0.870
2L:25490924:25491388	DEL	1/1	1/1	0/0	0/0	0/0	0/1	./.	0/1	0/1	./.	0/0	1/1	0/0	0/1	./.	0/0	0/0	./.	0/0	1/1	0/0	0/0	0/0	0/0	0/0	./.	0/0	0/0	0/0	0/0	0/0	0/1	0/0	0/0	0.455	0.174
2L:25512724:25512826	DEL	1/1	1/1	0/0	1/1	1/1	0/1	0/1	0/0	0/1	1/1	0/1	1/1	0/0	1/1	1/1	./.	1/1	1/1	1/1	1/1	0/0	1/1	0/0	0/0	0/0	1/1	0/1	./.	0/0	0/0	0/1	0/1	0/0	0/0	0.818	0.522
2L:25527027:25527363	DEL	0/0	0/0	0/0	0/0	0/0	0/0	0/0	0/0	0/0	0/0	0/0	0/0	0/0	0/0	0/0	0/0	0/0	0/1	0/0	0/0	0/0	0/0	0/0	0/0	0/0	0/0	0/0	0/0	0/0	0/0	0/0	0/0	0/0	0/0	0.000	0.043
2L:23864482:25545836	DUP	0/0	0/1	0/0	0/0	0/0	0/0	0/0	0/0	0/0	0/0	1/1	1/1	0/0	0/0	0/0	0/0	0/0	0/0	0/0	1/1	0/0	0/0	0/0	0/0	0/0	0/0	0/0	0/0	0/0	0/0	0/0	0/1	0/0	0/0	0.273	0.087
2L:25547387:25548333	DEL	1/1	1/1	1/1	1/1	1/1	1/1	1/1	1/1	1/1	1/1	1/1	1/1	1/1	1/1	1/1	1/1	1/1	1/1	1/1	1/1	1/1	1/1	1/1	1/1	1/1	1/1	1/1	1/1	0/0	1/1	1/1	1/1	1/1	1/1	1.000	0.957
2L:25559229:25559511	DEL	0/1	0/1	0/0	1/1	1/1	1/1	1/1	1/1	0/1	1/1	0/0	1/1	0/0	1/1	0/0	0/0	1/1	0/0	0/0	0/1	1/1	1/1	1/1	0/0	1/1	0/0	0/0	./.	0/0	0/1	0/1	1/1	0/1	0/0	0.818	0.522
2L:25570725:25571413	DEL	0/1	1/1	0/0	0/0	0/0	1/1	0/0	1/1	1/1	0/0	1/1	0/1	0/0	0/0	./.	1/1	0/1	1/1	0/0	1/1	0/0	0/0	1/1	0/0	0/1	0/1	1/1	0/0	0/0	1/1	0/0	0/1	0/0	0/0	0.545	0.478
2L:25576763:25577172	DUP	1/1	1/1	0/0	1/1	0/1	1/1	1/1	0/1	1/1	0/1	0/1	0/1	0/1	0/0	0/1	0/0	0/1	0/1	1/1	1/1	1/1	0/0	1/1	0/1	0/1	0/0	0/0	0/1	0/0	0/1	1/1	0/1	1/1	1/1	0.909	0.739
2L:25576831:25577067	DEL	0/1	0/1	0/0	0/1	0/0	0/0	0/0	0/0	0/0	0/0	0/0	0/0	0/0	0/0	0/0	0/0	0/0	0/1	0/0	0/0	0/0	0/0	0/0	0/0	0/1	0/1	0/0	0/1	0/1	0/0	0/0	0/1	0/0	0/0	0.182	0.304
2L:25581584:25582925	DEL	1/1	1/1	1/1	1/1	1/1	1/1	1/1	1/1	1/1	1/1	1/1	1/1	1/1	1/1	1/1	1/1	1/1	1/1	1/1	1/1	1/1	1/1	1/1	1/1	1/1	1/1	1/1	1/1	1/1	1/1	1/1	1/1	1/1	0/0	1.000	0.957
2L:25654067:25654405	DEL	1/1	1/1	0/1	1/1	0/0	0/1	0/0	1/1	1/1	1/1	1/1	1/1	1/1	1/1	1/1	0/0	1/1	1/1	0/0	1/1	./.	1/1	0/0	1/1	1/1	0/0	1/1	0/0	1/1	0/1	1/1	0/1	0/0	0/0	0.818	0.652
2L:25692096:25692370	INV	0/1	0/0	0/0	0/1	0/0	0/0	0/0	0/0	0/0	0/0	0/0	0/0	0/0	0/0	0/0	0/0	0/0	0/0	0/0	0/0	0/0	0/0	0/0	0/0	0/0	0/0	0/0	0/0	0/0	0/0	0/0	0/0	0/0	0/0	0.091	0.043
2L:25708987:25709256	DEL	0/1	0/1	0/0	0/1	0/0	0/0	0/0	0/1	0/0	0/0	0/0	0/0	0/0	0/0	0/0	0/0	0/0	0/0	0/0	0/0	0/0	0/0	./.	0/0	0/0	0/0	0/0	./.	./.	0/1	0/0	0/0	0/0	0/0	0.273	0.087
2L:25747239:25747418	DEL	0/0	1/1	0/0	0/0	0/0	0/0	0/0	0/0	0/0	0/0	0/0	0/0	0/0	0/0	0/0	0/0	0/0	0/0	0/0	1/1	0/0	0/0	1/1	0/0	0/0	0/0	0/0	0/0	0/0	0/0	0/0	0/0	0/0	0/0	0.091	0.087
2L:25748909:25749302	DEL	0/1	0/1	0/0	0/0	0/0	0/0	0/0	0/0	0/0	0/0	0/0	0/0	0/0	0/0	0/0	0/0	0/0	0/0	0/0	0/0	0/0	0/0	0/0	0/0	0/0	0/0	0/0	0/0	0/0	0/0	0/0	0/0	0/0	0/0	0.091	0.043
2L:25772412:25772653	DEL	0/1	0/1	1/1	1/1	1/1	1/1	1/1	1/1	1/1	1/1	1/1	1/1	1/1	1/1	1/1	1/1	1/1	1/1	1/1	1/1	0/0	1/1	1/1	1/1	1/1	1/1	1/1	0/0	0/0	1/1	0/1	1/1	0/0	1/1	1.000	0.826
2L:19438019:25781145	DUP	1/1	1/1	0/0	0/0	0/0	0/0	0/0	0/0	0/0	0/0	0/0	0/1	0/0	0/0	0/0	0/0	0/0	0/0	0/1	0/0	0/0	0/0	0/0	0/0	0/0	0/0	0/0	0/0	./.	0/0	0/0	0/0	0/0	0/0	0.182	0.087
2L:25816622:25817289	DEL	1/1	1/1	0/1	1/1	1/1	1/1	0/0	./.	1/1	1/1	0/0	1/1	0/0	0/1	1/1	1/1	0/1	1/1	1/1	1/1	0/0	1/1	1/1	1/1	1/1	0/0	0/1	0/0	0/0	1/1	1/1	1/1	1/1	1/1	0.727	0.783
2L:25859821:25861561	DEL	1/1	1/1	0/1	1/1	1/1	1/1	1/1	0/0	1/1	1/1	0/0	1/1	1/1	1/1	1/1	1/1	1/1	1/1	1/1	1/1	1/1	1/1	0/0	1/1	1/1	1/1	1/1	1/1	1/1	1/1	1/1	1/1	1/1	0/0	0.818	0.913
2L:25889113:25890362	DEL	1/1	1/1	0/0	0/0	1/1	1/1	./.	0/0	1/1	1/1	1/1	1/1	1/1	1/1	1/1	1/1	1/1	1/1	1/1	1/1	0/0	1/1	1/1	1/1	1/1	1/1	0/1	0/0	1/1	1/1	1/1	1/1	0/0	./.	0.636	0.826
2L:25892996:25893473	DEL	0/0	1/1	0/0	0/0	1/1	1/1	0/0	1/1	1/1	1/1	1/1	1/1	1/1	0/1	1/1	0/0	0/0	1/1	0/0	0/1	0/0	0/0	0/0	1/1	0/1	1/1	1/1	1/1	1/1	1/1	1/1	1/1	1/1	1/1	0.727	0.696
2L:25905894:25906129	DEL	0/0	1/1	0/0	0/0	0/0	0/0	0/0	0/0	1/1	0/0	0/0	0/0	0/0	./.	0/0	./.	1/1	0/0	0/0	0/0	0/0	0/0	0/0	0/0	0/1	0/0	0/0	0/0	0/0	0/0	0/0	0/0	0/0	0/0	0.182	0.087
2L:25907538:25908654	DEL	1/1	1/1	0/0	1/1	1/1	1/1	1/1	1/1	1/1	1/1	1/1	1/1	1/1	1/1	1/1	1/1	1/1	1/1	1/1	1/1	0/0	1/1	1/1	1/1	1/1	0/0	1/1	0/0	1/1	1/1	1/1	1/1	1/1	1/1	0.909	0.870
2L:25911277:25911832	DEL	0/1	0/1	0/1	1/1	1/1	1/1	0/1	1/1	0/1	1/1	1/1	0/1	0/1	0/1	0/1	0/0	0/1	0/0	1/1	1/1	0/0	0/1	1/1	1/1	1/1	0/0	0/1	1/1	0/0	1/1	1/1	1/1	1/1	1/1	1.000	0.783
2L:25925215:25926006	DEL	1/1	1/1	0/0	1/1	1/1	1/1	1/1	1/1	1/1	1/1	1/1	1/1	1/1	1/1	1/1	0/0	1/1	0/0	1/1	1/1	./.	1/1	0/0	./.	1/1	0/0	1/1	./.	0/0	1/1	1/1	1/1	1/1	0/0	0.909	0.609
2L:25991469:25991790	DEL	1/1	1/1	1/1	1/1	1/1	1/1	1/1	1/1	1/1	1/1	1/1	1/1	1/1	1/1	1/1	1/1	0/0	1/1	1/1	./.	0/0	1/1	1/1	1/1	1/1	1/1	1/1	1/1	1/1	1/1	0/1	0/1	1/1	1/1	1.000	0.870
2L:26007298:26007485	DEL	1/1	0/1	0/0	1/1	0/0	0/1	0/0	0/0	0/0	0/1	0/0	0/0	0/0	0/0	0/0	0/0	0/0	0/1	0/0	0/0	0/0	0/0	0/0	0/0	0/1	0/0	0/0	./.	0/0	0/1	0/0	0/0	0/0	0/0	0.364	0.174
2L:26008282:26009952	DEL	1/1	1/1	0/0	0/0	0/1	1/1	1/1	1/1	1/1	1/1	1/1	1/1	1/1	1/1	1/1	0/0	1/1	1/1	1/1	1/1	0/0	1/1	1/1	0/0	1/1	1/1	0/1	0/0	0/0	1/1	1/1	1/1	0/0	0/0	0.818	0.696
2L:26019854:26020271	DEL	1/1	0/1	0/0	1/1	1/1	0/1	0/0	1/1	0/1	1/1	1/1	0/1	1/1	1/1	0/0	0/0	1/1	1/1	1/1	0/1	1/1	1/1	1/1	0/0	1/1	1/1	0/1	0/0	0/0	0/1	1/1	0/1	0/0	0/0	0.818	0.696
2L:17535739:26052084	DEL	0/0	0/1	0/0	0/0	0/1	0/0	0/0	0/0	0/1	0/1	0/1	0/1	0/1	0/0	0/0	0/0	0/0	0/0	0/1	0/1	0/0	0/0	0/0	0/1	0/0	0/0	0/0	0/0	0/0	0/1	0/1	0/1	0/1	0/0	0.545	0.348
2L:26063593:26063693	DEL	1/1	1/1	0/1	0/1	1/1	1/1	0/1	1/1	1/1	1/1	1/1	1/1	0/0	1/1	1/1	1/1	1/1	0/1	1/1	1/1	1/1	1/1	0/0	./.	1/1	1/1	0/1	./.	1/1	0/1	0/1	1/1	1/1	1/1	1.000	0.826
2L:26070921:26071273	DEL	0/1	0/1	0/0	0/0	0/0	0/1	0/0	0/1	0/1	0/1	0/1	0/1	0/1	0/0	1/1	0/0	0/0	0/0	./.	./.	0/0	0/0	0/0	0/0	0/1	0/0	0/1	./.	0/0	0/1	0/1	0/1	0/1	0/0	0.636	0.391
2L:26079686:26080306	DEL	1/1	1/1	0/0	./.	./.	1/1	./.	0/0	1/1	./.	./.	1/1	./.	1/1	1/1	0/1	1/1	0/0	1/1	0/1	./.	0/1	1/1	0/0	1/1	0/0	1/1	./.	./.	1/1	0/0	1/1	0/0	1/1	0.364	0.609
2L:26250175:26250992	DEL	1/1	1/1	1/1	1/1	1/1	1/1	0/0	1/1	1/1	1/1	1/1	1/1	1/1	1/1	1/1	1/1	1/1	1/1	1/1	1/1	1/1	1/1	1/1	1/1	1/1	1/1	1/1	1/1	1/1	1/1	1/1	1/1	1/1	1/1	0.909	1.000
2L:26271668:26272105	DEL	1/1	1/1	1/1	./.	./.	0/1	./.	1/1	1/1	1/1	1/1	1/1	./.	0/1	0/0	0/0	0/0	./.	0/1	0/1	./.	0/0	0/0	1/1	1/1	./.	1/1	0/0	1/1	1/1	1/1	1/1	1/1	0/0	0.727	0.522
2L:26280772:26280987	DEL	0/1	0/1	0/0	0/0	1/1	1/1	1/1	0/0	1/1	1/1	1/1	1/1	1/1	1/1	1/1	0/0	1/1	1/1	0/0	1/1	0/0	1/1	1/1	0/0	0/1	1/1	0/0	./.	./.	1/1	1/1	1/1	1/1	0/0	0.727	0.652
2L:26301904:26302367	DEL	1/1	1/1	0/0	1/1	1/1	1/1	0/0	1/1	1/1	1/1	1/1	1/1	1/1	0/0	0/0	0/0	0/1	./.	0/1	1/1	./.	0/1	0/1	1/1	1/1	0/0	0/1	0/0	1/1	1/1	1/1	0/1	1/1	1/1	0.818	0.696
2L:26305530:26305844	DEL	0/0	./.	0/0	./.	./.	./.	./.	./.	1/1	./.	./.	./.	./.	./.	1/1	./.	./.	./.	./.	./.	0/0	./.	./.	./.	./.	./.	1/1	./.	./.	./.	./.	0/0	./.	./.	0.091	0.087
2L:26323565:26324023	DEL	1/1	1/1	1/1	1/1	1/1	1/1	1/1	1/1	1/1	1/1	1/1	1/1	1/1	0/1	0/0	0/0	1/1	1/1	0/1	1/1	0/0	0/1	1/1	1/1	0/1	1/1	1/1	1/1	1/1	1/1	1/1	1/1	1/1	1/1	1.000	0.870
2L:26325662:26326902	DEL	0/1	0/1	0/0	1/1	1/1	1/1	1/1	1/1	1/1	1/1	1/1	1/1	1/1	1/1	1/1	1/1	1/1	1/1	1/1	0/1	1/1	1/1	1/1	1/1	1/1	1/1	0/1	./.	1/1	1/1	1/1	1/1	1/1	0/0	0.909	0.913
2L:26341810:26342843	DEL	0/0	0/1	0/0	0/0	0/1	0/1	0/0	0/1	0/1	0/0	0/1	0/1	0/1	0/0	0/0	0/0	0/1	0/0	0/0	0/0	0/0	0/1	0/0	0/0	0/1	0/1	0/0	0/0	0/1	0/0	0/0	0/1	0/1	0/0	0.636	0.348
2L:26360576:26360913	DEL	1/1	1/1	1/1	1/1	1/1	0/1	1/1	1/1	1/1	1/1	1/1	1/1	1/1	./.	1/1	1/1	1/1	1/1	1/1	1/1	1/1	1/1	1/1	0/1	0/1	1/1	1/1	0/0	0/1	1/1	1/1	0/1	1/1	0/0	1.000	0.870
2L:26384590:26384821	DEL	1/1	1/1	1/1	1/1	1/1	1/1	1/1	0/1	1/1	1/1	1/1	1/1	1/1	1/1	1/1	0/0	1/1	1/1	1/1	1/1	0/0	1/1	0/0	1/1	1/1	0/0	1/1	./.	0/0	0/1	0/1	1/1	1/1	0/0	1.000	0.696
2L:26387388:26388353	DEL	1/1	1/1	1/1	1/1	1/1	1/1	1/1	1/1	1/1	1/1	1/1	1/1	1/1	1/1	1/1	1/1	1/1	1/1	1/1	1/1	0/0	1/1	1/1	1/1	1/1	1/1	1/1	1/1	1/1	1/1	1/1	1/1	1/1	1/1	1.000	0.957
2L:26461764:26462092	INV	0/1	1/1	0/0	0/1	1/1	1/1	0/0	0/0	0/1	0/0	0/1	0/1	0/0	0/0	0/0	0/0	0/0	0/0	0/0	0/0	0/0	0/0	0/0	0/0	0/1	0/0	0/0	0/0	0/0	0/0	0/0	0/0	1/1	0/0	0.636	0.130
2L:26489568:26489998	DEL	1/1	1/1	1/1	1/1	1/1	1/1	1/1	1/1	1/1	1/1	1/1	0/1	1/1	1/1	1/1	0/0	1/1	1/1	0/1	0/1	0/0	0/0	0/1	1/1	1/1	1/1	1/1	0/0	1/1	1/1	1/1	1/1	1/1	1/1	1.000	0.826
2L:26515187:26515434	DEL	1/1	0/1	0/1	1/1	1/1	1/1	1/1	0/0	1/1	1/1	1/1	1/1	1/1	1/1	1/1	1/1	1/1	1/1	1/1	1/1	1/1	1/1	1/1	1/1	1/1	1/1	0/1	0/0	./.	1/1	1/1	1/1	1/1	1/1	0.909	0.913
2L:26519418:26520255	DEL	1/1	1/1	0/1	1/1	1/1	1/1	1/1	1/1	1/1	1/1	1/1	1/1	1/1	1/1	1/1	1/1	1/1	1/1	1/1	1/1	1/1	1/1	1/1	1/1	1/1	1/1	0/1	1/1	0/0	1/1	1/1	1/1	1/1	./.	1.000	0.913
2L:26566285:26566387	INV	0/0	0/1	0/0	0/0	0/1	0/0	0/0	0/0	0/0	0/0	0/0	0/0	0/0	0/0	0/0	0/0	0/0	0/0	0/0	0/0	0/0	0/0	0/0	0/0	0/0	0/0	0/0	0/0	0/0	0/0	0/0	0/0	0/0	0/0	0.182	0.000
2L:26577520:26577723	DEL	0/1	1/1	0/0	0/0	0/0	./.	0/0	0/0	./.	./.	./.	./.	./.	0/0	0/0	./.	./.	./.	./.	./.	0/0	./.	0/0	./.	1/1	0/0	0/1	./.	./.	0/0	0/0	0/0	0/0	0/0	0.091	0.130
2L:2590653:26625405	DUP	0/1	0/1	0/0	0/0	0/0	0/0	0/0	0/0	0/1	0/0	0/1	0/0	0/0	0/0	0/0	0/0	0/0	0/0	0/0	0/0	0/0	0/0	0/0	0/0	0/0	0/0	0/0	1/1	0/0	0/0	0/0	0/0	0/0	0/0	0.273	0.087
2L:26626369:26627230	DEL	1/1	1/1	1/1	1/1	1/1	1/1	1/1	1/1	1/1	0/0	1/1	1/1	0/1	1/1	1/1	0/0	1/1	1/1	1/1	1/1	1/1	1/1	1/1	1/1	1/1	1/1	0/1	0/0	1/1	1/1	1/1	1/1	1/1	1/1	0.909	0.913
2L:26633823:26634132	DEL	1/1	1/1	0/0	1/1	0/1	1/1	0/1	0/0	0/1	0/1	0/1	1/1	0/1	0/0	1/1	1/1	0/0	0/1	0/0	0/0	1/1	1/1	0/0	1/1	1/1	1/1	0/1	0/0	0/0	0/0	0/0	0/0	1/1	1/1	0.818	0.565
2L:26639733:26641056	DEL	1/1	1/1	1/1	1/1	1/1	1/1	1/1	1/1	1/1	1/1	1/1	1/1	1/1	1/1	1/1	1/1	1/1	1/1	1/1	1/1	1/1	1/1	1/1	1/1	1/1	1/1	1/1	1/1	1/1	1/1	1/1	1/1	1/1	1/1	1.000	1.000
2L:14989125:26647247	DUP	0/1	0/1	0/0	0/1	0/1	0/0	0/0	0/0	0/0	0/0	0/0	0/1	0/0	0/0	0/0	0/0	0/0	0/0	0/0	0/0	0/0	0/0	0/0	0/0	0/1	0/1	0/1	0/0	0/0	0/1	0/1	0/1	0/0	1/1	0.364	0.348
2L:26658252:26658406	DEL	1/1	0/0	0/0	0/0	0/0	0/0	0/0	0/0	0/0	0/0	0/0	0/0	0/0	0/0	0/0	0/0	0/0	0/0	0/0	0/0	0/0	0/0	0/0	0/0	0/0	0/0	0/0	0/0	0/0	0/0	0/0	0/0	0/0	0/0	0.000	0.043
2L:26660113:26660473	DEL	1/1	1/1	0/0	1/1	1/1	0/1	0/0	1/1	0/1	1/1	1/1	0/1	1/1	0/0	1/1	1/1	1/1	1/1	0/1	1/1	./.	1/1	0/0	1/1	0/1	1/1	0/1	0/0	0/1	1/1	1/1	0/1	0/0	0/0	0.818	0.739
2L:26689742:26690147	DEL	1/1	0/1	0/1	1/1	0/1	0/1	1/1	1/1	1/1	1/1	1/1	1/1	0/0	1/1	1/1	0/0	0/1	1/1	0/1	0/0	1/1	0/0	0/1	1/1	1/1	0/1	0/1	1/1	0/0	0/1	1/1	0/1	0/1	1/1	1.000	0.783
2L:26714248:26714355	DEL	1/1	0/0	0/0	0/0	0/0	0/0	0/0	0/0	0/0	0/0	0/0	0/0	0/0	0/0	0/0	0/0	0/0	0/0	0/0	0/0	0/0	0/0	0/0	0/0	0/0	0/0	0/0	0/0	./.	0/0	0/0	0/0	0/0	0/0	0.000	0.043
2L:26723654:26723876	DEL	0/1	0/1	1/1	1/1	1/1	1/1	0/0	0/0	1/1	1/1	1/1	1/1	1/1	./.	1/1	1/1	1/1	1/1	1/1	0/0	0/0	1/1	1/1	1/1	1/1	1/1	1/1	1/1	1/1	1/1	0/0	1/1	1/1	1/1	0.818	0.826
2L:2456833:26727195	DUP	1/1	0/0	0/0	0/0	0/1	0/0	0/1	0/0	1/1	0/0	0/0	0/0	0/0	0/0	0/0	0/0	0/0	0/0	0/0	0/0	0/0	0/0	0/0	0/0	0/0	0/0	0/0	0/0	0/0	0/1	0/1	0/0	0/0	0/0	0.273	0.130
2L:26735117:26735575	INV	0/0	1/1	./.	0/0	0/0	0/0	0/0	0/0	0/0	0/0	0/0	0/0	0/0	0/0	0/0	0/0	0/0	0/0	0/0	0/0	0/0	0/0	0/0	0/0	0/0	./.	0/0	0/0	0/0	0/0	0/0	0/0	0/0	0/0	0.091	0.000
2L:26735039:26735281	DEL	1/1	1/1	1/1	1/1	1/1	1/1	1/1	1/1	1/1	1/1	1/1	1/1	1/1	1/1	1/1	0/0	1/1	1/1	1/1	1/1	0/0	1/1	1/1	1/1	1/1	1/1	1/1	0/0	1/1	1/1	1/1	1/1	0/0	1/1	1.000	0.826
2L:26789756:26790402	DEL	1/1	1/1	0/1	1/1	1/1	1/1	0/0	0/0	1/1	1/1	0/0	1/1	0/1	1/1	0/1	1/1	1/1	0/0	1/1	1/1	1/1	1/1	1/1	0/0	1/1	1/1	0/1	0/0	1/1	0/1	1/1	1/1	1/1	1/1	0.727	0.870
2L:26798977:26799956	DEL	1/1	1/1	0/1	1/1	1/1	1/1	1/1	1/1	1/1	1/1	1/1	1/1	1/1	1/1	1/1	1/1	1/1	1/1	1/1	1/1	1/1	1/1	1/1	1/1	1/1	1/1	1/1	1/1	1/1	1/1	1/1	1/1	1/1	1/1	1.000	1.000
2L:26821201:26821322	DUP	0/1	0/0	0/0	0/0	0/0	0/0	0/0	0/0	0/0	0/0	0/0	0/0	0/0	0/0	0/0	0/0	0/0	0/0	0/0	0/0	0/0	0/0	0/0	0/0	0/0	0/0	0/0	0/0	0/0	0/0	0/0	0/0	0/0	0/0	0.000	0.043
2L:26826458:26826748	DEL	0/0	0/0	0/0	0/1	0/0	0/0	0/0	0/0	0/0	0/0	0/0	0/0	0/0	0/0	0/0	0/0	0/0	0/0	0/0	0/0	0/0	0/0	0/0	0/0	0/0	0/0	0/0	0/0	0/0	0/0	0/0	0/0	0/0	0/0	0.091	0.000
2L:26833634:26834131	DEL	1/1	1/1	0/0	1/1	1/1	1/1	0/0	1/1	1/1	1/1	1/1	1/1	0/0	0/1	0/0	0/0	0/1	1/1	0/1	0/1	1/1	0/1	0/1	1/1	1/1	1/1	0/1	1/1	1/1	1/1	1/1	1/1	1/1	1/1	0.818	0.870
2L:26849119:26849553	DEL	1/1	1/1	0/0	1/1	1/1	1/1	1/1	1/1	0/1	0/1	1/1	1/1	1/1	0/1	1/1	./.	1/1	1/1	1/1	1/1	1/1	1/1	1/1	0/0	1/1	1/1	1/1	1/1	1/1	1/1	1/1	1/1	0/1	1/1	0.909	0.913
2L:26853810:26854742	DEL	1/1	1/1	1/1	1/1	1/1	1/1	1/1	1/1	1/1	1/1	1/1	0/1	1/1	1/1	1/1	1/1	1/1	1/1	1/1	1/1	1/1	1/1	1/1	1/1	0/1	1/1	0/1	1/1	./.	1/1	0/1	1/1	1/1	1/1	1.000	0.957
2L:26863376:26863599	DEL	0/1	0/1	1/1	1/1	0/0	1/1	1/1	0/0	./.	1/1	1/1	1/1	0/0	0/0	1/1	./.	1/1	1/1	1/1	0/0	0/0	0/0	0/0	0/0	1/1	0/0	0/0	./.	./.	1/1	0/0	1/1	0/0	./.	0.727	0.348
2L:26882402:26882822	DEL	1/1	1/1	0/0	1/1	1/1	1/1	1/1	1/1	1/1	1/1	1/1	1/1	1/1	1/1	1/1	1/1	1/1	1/1	0/1	0/1	0/0	1/1	0/0	1/1	1/1	1/1	1/1	0/0	1/1	1/1	1/1	1/1	1/1	1/1	0.909	0.870
2L:26920603:26921385	DEL	0/1	0/1	0/0	0/0	0/1	0/1	0/0	0/1	0/1	1/1	0/1	0/1	0/0	0/1	0/0	1/1	0/1	1/1	0/1	1/1	1/1	1/1	0/1	1/1	1/1	0/1	0/1	0/0	0/0	0/1	0/1	0/1	0/1	0/1	0.727	0.826
2L:27026999:27027740	DEL	1/1	1/1	1/1	0/0	1/1	1/1	1/1	1/1	1/1	1/1	1/1	1/1	1/1	1/1	1/1	1/1	0/1	1/1	1/1	1/1	0/0	0/1	1/1	1/1	1/1	1/1	1/1	1/1	1/1	1/1	1/1	1/1	1/1	1/1	0.909	0.957
2L:27033460:27041004	DEL	1/1	1/1	1/1	1/1	1/1	1/1	1/1	1/1	1/1	1/1	1/1	1/1	1/1	1/1	1/1	1/1	1/1	0/0	1/1	1/1	1/1	1/1	1/1	1/1	1/1	1/1	1/1	1/1	1/1	1/1	1/1	1/1	1/1	1/1	1.000	0.957
2L:27056811:27057194	DEL	1/1	1/1	0/0	1/1	1/1	1/1	1/1	1/1	1/1	1/1	1/1	0/1	1/1	1/1	1/1	0/0	1/1	1/1	0/1	1/1	1/1	1/1	1/1	0/1	0/1	1/1	1/1	0/0	0/1	1/1	1/1	0/1	1/1	1/1	0.909	0.913
2L:27067377:27067904	DEL	1/1	1/1	1/1	1/1	1/1	1/1	1/1	1/1	1/1	1/1	1/1	1/1	1/1	0/1	1/1	0/1	0/1	1/1	1/1	1/1	1/1	0/1	0/1	1/1	1/1	1/1	1/1	1/1	1/1	1/1	1/1	1/1	1/1	1/1	1.000	1.000
2L:27112932:27113324	INV	1/1	1/1	0/0	0/0	0/1	0/0	0/0	0/0	0/0	0/1	0/0	0/0	0/1	0/0	0/1	0/0	0/0	0/0	0/1	1/1	0/0	0/0	0/0	0/0	0/0	0/0	0/0	0/0	0/0	1/1	1/1	1/1	0/0	0/0	0.273	0.348
2L:27118072:27118188	DEL	./.	0/0	0/0	./.	./.	1/1	0/0	./.	1/1	0/0	./.	1/1	./.	./.	0/0	./.	0/0	./.	1/1	0/0	./.	./.	./.	./.	1/1	./.	0/0	./.	1/1	1/1	./.	1/1	./.	./.	0.273	0.217
2L:27118130:27118581	DUP	0/1	0/1	0/0	0/0	0/0	0/1	1/1	0/0	0/1	1/1	0/1	0/1	1/1	0/0	0/0	0/0	0/0	0/0	0/1	0/0	1/1	0/0	0/1	0/0	0/1	./.	0/0	0/0	0/0	0/1	0/1	0/1	0/0	1/1	0.636	0.435
2L:27118372:27118770	DEL	0/1	0/1	0/1	0/1	0/1	0/1	0/0	0/1	0/1	0/1	0/1	0/1	0/1	0/0	0/1	0/0	0/0	0/1	0/1	0/0	0/0	0/1	0/0	0/0	0/1	0/0	0/0	0/0	0/0	0/1	0/0	0/1	0/0	0/0	0.909	0.391
2L:27125969:27126544	DUP	0/1	0/1	1/1	0/0	1/1	0/1	0/0	0/0	0/1	1/1	0/0	0/1	0/0	0/0	0/0	0/1	0/0	0/1	0/1	0/0	0/0	0/0	1/1	0/1	0/1	0/0	0/0	1/1	0/1	0/1	0/0	0/1	0/1	0/0	0.636	0.522
2L:27131731:27131846	DEL	1/1	0/0	0/0	0/0	0/0	0/0	0/0	0/0	0/0	0/0	0/0	0/0	0/0	0/0	0/0	0/0	0/0	0/0	0/0	0/0	./.	0/0	0/0	0/0	0/0	0/0	0/0	0/0	0/0	0/0	0/0	0/0	0/0	0/0	0.000	0.043
2L:27188560:27188854	DEL	1/1	1/1	1/1	1/1	1/1	1/1	1/1	1/1	1/1	1/1	1/1	1/1	1/1	1/1	1/1	./.	1/1	1/1	1/1	1/1	1/1	1/1	1/1	0/0	1/1	1/1	1/1	0/0	1/1	0/1	1/1	1/1	1/1	0/0	1.000	0.826
2L:27224255:27225026	DEL	1/1	1/1	0/1	1/1	1/1	1/1	1/1	1/1	1/1	1/1	1/1	1/1	1/1	1/1	1/1	1/1	1/1	1/1	1/1	1/1	0/0	1/1	1/1	1/1	1/1	1/1	0/1	0/0	0/0	1/1	1/1	1/1	0/0	1/1	1.000	0.826
2L:27227890:27231499	DEL	1/1	1/1	0/0	1/1	1/1	1/1	1/1	1/1	1/1	1/1	1/1	1/1	1/1	1/1	1/1	1/1	1/1	1/1	1/1	1/1	0/0	1/1	1/1	0/0	1/1	1/1	1/1	1/1	0/0	1/1	1/1	1/1	1/1	0/0	0.909	0.826
2L:27248557:27249029	DEL	0/1	0/1	./.	0/0	0/0	0/1	0/0	0/0	0/1	./.	0/0	0/1	0/0	0/1	0/0	0/0	0/1	0/0	0/0	0/0	./.	0/0	0/0	0/0	1/1	0/0	0/1	0/0	0/0	0/1	0/0	0/0	0/1	0/0	0.364	0.304
2L:27252522:27252998	DEL	1/1	1/1	0/0	0/0	1/1	1/1	./.	1/1	1/1	1/1	1/1	1/1	1/1	1/1	1/1	0/0	0/1	1/1	0/0	1/1	1/1	0/1	0/1	1/1	1/1	0/0	0/1	0/0	1/1	1/1	1/1	1/1	1/1	1/1	0.727	0.826
2L:27305040:27305318	DEL	0/1	0/1	0/0	1/1	1/1	1/1	1/1	1/1	1/1	1/1	1/1	1/1	1/1	1/1	1/1	./.	1/1	1/1	0/0	0/0	0/0	1/1	0/0	0/0	1/1	0/0	0/1	0/0	0/0	1/1	1/1	1/1	1/1	./.	0.909	0.565
2L:27345746:27345953	DEL	0/0	0/1	0/0	0/0	0/0	0/0	0/0	0/0	0/0	0/0	0/0	0/0	0/0	0/0	0/0	0/0	0/0	0/0	0/0	0/0	0/0	0/0	0/0	0/0	0/0	0/0	0/0	0/0	./.	0/0	0/0	0/0	0/0	0/0	0.091	0.000
2L:27355482:27355583	DEL	0/0	./.	1/1	./.	./.	./.	./.	./.	./.	./.	./.	./.	./.	0/0	./.	./.	./.	./.	./.	./.	./.	./.	./.	./.	0/0	./.	./.	./.	./.	./.	./.	./.	./.	./.	0.091	0.000
2L:27370590:27376670	DEL	1/1	1/1	1/1	1/1	1/1	1/1	1/1	1/1	1/1	1/1	1/1	1/1	1/1	1/1	1/1	1/1	1/1	1/1	1/1	1/1	0/0	1/1	1/1	1/1	1/1	0/0	1/1	1/1	1/1	1/1	1/1	1/1	1/1	1/1	1.000	0.913
2L:27401570:27401750	DEL	0/0	1/1	1/1	0/1	0/0	0/0	1/1	0/0	1/1	0/1	0/0	0/1	0/1	0/0	0/0	0/0	0/0	0/0	0/0	0/0	0/0	1/1	0/0	0/0	0/0	0/0	0/0	0/0	0/0	0/1	0/0	0/0	1/1	0/0	0.636	0.174
2L:27469352:27469499	DEL	0/1	0/1	0/0	0/0	0/1	0/1	0/1	0/0	0/1	0/1	0/1	0/0	0/0	0/1	0/1	0/1	0/1	0/1	0/1	0/0	0/0	0/1	0/1	1/1	0/1	0/0	0/0	0/0	0/0	0/1	0/1	0/0	0/1	0/0	0.636	0.609
2L:27483605:27484094	DEL	1/1	1/1	0/0	0/0	./.	0/1	0/0	1/1	0/1	1/1	1/1	0/1	./.	0/1	./.	0/0	0/1	0/0	0/0	1/1	0/0	0/1	1/1	0/0	1/1	./.	0/0	./.	0/0	1/1	1/1	0/1	1/1	1/1	0.636	0.522
2L:27523685:27523975	DEL	1/1	0/0	0/0	0/0	0/0	0/0	0/0	0/0	0/0	0/0	0/0	0/0	0/0	0/0	0/0	./.	0/0	0/0	0/0	0/0	0/0	0/0	./.	0/0	0/0	0/0	0/0	./.	0/0	0/0	0/0	0/0	0/0	0/0	0.000	0.043
2L:27561950:27562065	DEL	1/1	0/0	0/0	0/0	0/0	0/0	0/0	0/0	0/0	0/0	0/0	0/0	0/0	0/0	0/0	0/0	0/0	0/0	0/0	0/0	0/0	0/0	0/0	0/0	0/0	0/0	0/0	0/0	./.	0/0	0/0	0/0	0/0	0/0	0.000	0.043
2L:27575872:27579057	DEL	1/1	1/1	1/1	1/1	1/1	1/1	0/0	1/1	1/1	1/1	1/1	1/1	1/1	1/1	1/1	1/1	1/1	1/1	1/1	1/1	1/1	1/1	1/1	0/0	1/1	1/1	1/1	1/1	1/1	1/1	1/1	1/1	1/1	1/1	0.909	0.957
2L:27590768:27590891	DEL	1/1	1/1	0/0	./.	./.	./.	./.	0/0	0/0	1/1	./.	./.	0/0	./.	0/0	0/0	0/0	./.	0/0	1/1	./.	./.	./.	0/0	0/0	0/1	0/0	./.	0/0	0/0	1/1	1/1	1/1	0/0	0.182	0.261
2L:27626681:27626873	DEL	0/1	0/0	0/0	0/1	0/0	0/1	0/0	0/1	0/1	0/0	0/0	./.	0/0	0/0	0/0	0/0	0/1	0/1	0/0	0/0	0/0	0/1	0/0	0/0	0/0	0/0	0/0	./.	0/0	0/1	0/1	./.	./.	0/0	0.364	0.261
2L:27631193:27631442	DEL	1/1	1/1	0/1	0/0	1/1	1/1	1/1	0/0	1/1	1/1	./.	1/1	1/1	1/1	1/1	./.	0/0	1/1	1/1	1/1	1/1	0/0	0/0	./.	1/1	0/0	0/1	0/0	1/1	1/1	0/1	./.	1/1	0/0	0.727	0.609
2L:27687301:27687776	DEL	1/1	1/1	./.	0/0	1/1	1/1	./.	1/1	1/1	1/1	1/1	1/1	1/1	0/0	0/0	0/0	0/1	1/1	0/1	1/1	0/0	0/1	1/1	0/0	1/1	1/1	1/1	0/0	1/1	1/1	1/1	1/1	1/1	1/1	0.727	0.739
2L:27688309:27688562	DEL	1/1	1/1	1/1	1/1	1/1	1/1	1/1	1/1	1/1	1/1	0/1	1/1	1/1	1/1	1/1	1/1	1/1	1/1	1/1	1/1	1/1	1/1	1/1	1/1	1/1	1/1	1/1	./.	1/1	0/1	0/1	1/1	0/1	0/0	1.000	0.913
2L:27694467:27694669	DEL	0/1	1/1	1/1	./.	0/0	1/1	0/0	1/1	1/1	./.	1/1	1/1	1/1	1/1	1/1	./.	1/1	1/1	1/1	1/1	0/0	./.	1/1	1/1	1/1	0/0	0/0	0/0	0/0	1/1	0/0	1/1	0/0	1/1	0.636	0.609
2L:24978571:27774447	DEL	0/1	0/0	0/0	0/1	0/0	0/0	0/1	0/0	0/0	0/0	0/0	0/0	0/0	0/0	0/0	0/0	0/0	0/0	0/0	0/0	0/0	0/0	0/0	0/0	0/0	0/0	0/1	0/0	0/0	0/1	0/1	0/0	0/0	0/0	0.182	0.174
2L:27793052:27794132	DEL	1/1	1/1	1/1	1/1	1/1	1/1	1/1	1/1	1/1	1/1	1/1	1/1	1/1	1/1	1/1	1/1	1/1	1/1	1/1	1/1	1/1	1/1	1/1	1/1	1/1	1/1	1/1	0/0	0/0	1/1	1/1	1/1	1/1	0/0	1.000	0.870
2L:27809122:27809770	DEL	1/1	1/1	0/0	./.	0/0	1/1	0/0	0/0	1/1	1/1	1/1	1/1	0/0	0/1	1/1	0/1	0/1	1/1	1/1	0/1	./.	0/1	1/1	1/1	1/1	1/1	0/1	1/1	1/1	1/1	1/1	1/1	1/1	1/1	0.545	0.913
2L:27846074:27850749	DEL	1/1	1/1	0/1	1/1	1/1	0/1	1/1	1/1	1/1	0/1	0/1	1/1	1/1	1/1	1/1	1/1	1/1	1/1	1/1	1/1	0/0	1/1	1/1	1/1	1/1	1/1	1/1	1/1	1/1	1/1	1/1	1/1	0/1	1/1	1.000	0.957
2L:27903766:27904442	INV	0/0	1/1	0/0	0/0	1/1	0/0	1/1	0/0	0/1	0/0	0/0	0/0	0/0	1/1	0/0	0/0	0/0	0/0	0/0	0/0	0/0	0/0	0/0	0/0	0/0	0/0	0/0	0/0	0/0	0/0	0/1	0/0	0/0	0/0	0.364	0.087
2L:27903305:27904324	DEL	1/1	1/1	1/1	1/1	1/1	1/1	1/1	1/1	1/1	1/1	1/1	1/1	1/1	1/1	1/1	1/1	1/1	1/1	1/1	1/1	1/1	1/1	1/1	1/1	1/1	1/1	1/1	1/1	1/1	1/1	1/1	1/1	1/1	1/1	1.000	1.000
2L:27933451:27933886	DEL	0/1	0/1	./.	0/0	0/0	0/1	0/0	0/0	0/1	0/0	0/0	0/1	./.	0/0	0/0	0/0	0/0	0/0	1/1	0/1	./.	0/0	0/0	0/0	0/1	0/0	0/0	0/0	0/0	0/1	0/0	0/1	0/0	0/0	0.364	0.261
2L:27950461:27950685	DEL	0/1	1/1	1/1	1/1	1/1	1/1	1/1	0/1	1/1	1/1	1/1	1/1	1/1	1/1	1/1	./.	1/1	1/1	1/1	1/1	0/0	1/1	1/1	1/1	1/1	1/1	1/1	./.	0/0	1/1	0/1	1/1	0/1	0/0	1.000	0.783
2L:27624511:28002490	DUP	0/1	0/1	0/0	0/0	0/0	0/0	0/0	0/0	0/0	0/0	0/0	0/1	0/0	0/0	0/0	0/0	0/0	0/1	0/0	0/0	0/0	0/0	0/0	0/0	0/1	0/0	0/0	0/0	0/0	0/0	0/0	0/0	0/0	0/0	0.182	0.130
2L:27624705:28002617	DEL	0/1	0/1	0/0	0/1	0/1	0/1	0/0	0/0	0/0	0/0	0/1	0/0	0/0	0/1	0/0	0/0	0/0	0/0	0/0	0/0	0/0	0/0	0/0	0/0	0/0	0/0	0/0	0/0	0/0	0/0	0/0	0/1	0/0	0/0	0.455	0.130
2L:28014445:28014905	DEL	1/1	1/1	1/1	1/1	1/1	1/1	1/1	1/1	1/1	1/1	1/1	1/1	1/1	0/1	1/1	0/1	0/1	1/1	1/1	0/1	./.	0/0	0/1	1/1	0/1	./.	1/1	0/0	0/0	1/1	1/1	1/1	1/1	0/1	1.000	0.783
2L:28024207:28024748	DEL	1/1	1/1	0/0	0/1	1/1	1/1	1/1	1/1	1/1	1/1	1/1	1/1	1/1	0/1	1/1	0/1	0/1	1/1	1/1	1/1	1/1	0/1	1/1	0/0	1/1	1/1	0/1	1/1	1/1	1/1	1/1	1/1	1/1	1/1	0.909	0.957
2L:28117494:28118547	DEL	1/1	1/1	1/1	1/1	1/1	1/1	1/1	1/1	1/1	1/1	1/1	1/1	1/1	1/1	1/1	1/1	1/1	1/1	1/1	1/1	1/1	1/1	1/1	1/1	1/1	1/1	1/1	1/1	0/0	1/1	1/1	1/1	1/1	1/1	1.000	0.957
2L:25826150:28121505	DEL	0/1	0/1	0/0	1/1	1/1	1/1	0/0	0/1	1/1	0/0	0/1	0/1	0/0	1/1	0/1	0/0	1/1	1/1	1/1	0/0	0/0	0/0	0/0	0/0	0/1	0/0	0/1	0/0	0/0	0/1	0/1	1/1	1/1	0/0	0.727	0.522
2L:28121192:28121780	DEL	1/1	1/1	0/1	1/1	1/1	1/1	1/1	0/0	1/1	0/0	1/1	0/1	1/1	0/1	0/0	0/1	0/1	1/1	0/1	0/1	0/0	1/1	1/1	0/0	1/1	1/1	0/1	1/1	1/1	0/1	0/1	1/1	1/1	1/1	0.818	0.870
2L:28134943:28135160	DEL	0/1	1/1	0/1	1/1	1/1	1/1	1/1	1/1	1/1	./.	1/1	1/1	1/1	1/1	1/1	0/0	1/1	0/0	./.	0/0	0/0	0/0	0/0	1/1	1/1	1/1	1/1	0/0	./.	1/1	1/1	1/1	1/1	0/0	0.909	0.565
2L:28147925:28148628	DEL	1/1	1/1	0/1	1/1	1/1	1/1	1/1	1/1	1/1	1/1	1/1	1/1	1/1	1/1	1/1	1/1	1/1	1/1	1/1	1/1	./.	1/1	1/1	0/0	1/1	1/1	0/1	1/1	0/0	1/1	1/1	1/1	1/1	1/1	1.000	0.870
2L:28213745:28222209	DEL	0/1	0/0	0/0	0/0	0/1	0/0	0/0	0/0	0/0	0/0	0/0	0/0	0/1	0/0	0/1	0/0	0/0	0/0	0/0	0/0	0/0	0/1	0/0	0/0	0/0	0/0	0/1	0/0	0/0	0/0	0/0	0/0	0/0	0/0	0.091	0.217
2L:28214134:28222842	DUP	0/1	0/1	0/0	0/0	0/0	0/1	0/0	0/1	0/1	0/0	0/1	0/1	0/0	1/1	0/0	0/0	0/0	0/0	0/0	0/0	./.	0/1	0/1	0/0	0/1	0/0	1/1	0/0	0/0	0/1	0/0	1/1	0/0	0/0	0.545	0.348
2L:28214310:28225185	DEL	0/1	0/1	0/0	0/1	0/0	0/1	0/1	0/1	0/1	0/0	0/0	0/1	1/1	0/0	0/0	0/0	0/1	0/1	0/1	0/1	0/0	0/1	0/1	0/0	0/1	0/0	0/1	0/1	0/1	0/1	0/1	0/1	0/1	0/0	0.636	0.696
2L:28221040:28226815	DUP	0/0	0/1	0/0	0/0	0/0	0/1	0/0	1/1	0/0	0/0	0/0	0/0	0/0	0/0	0/0	0/0	0/0	0/0	0/0	0/0	0/0	0/0	0/0	0/0	0/0	0/0	0/1	0/0	0/0	0/1	0/0	0/1	0/0	0/0	0.273	0.130
2L:28221596:28227245	DUP	1/1	0/0	0/0	0/0	0/0	0/0	0/0	0/0	0/0	0/0	0/0	0/0	0/0	0/1	0/0	0/0	0/0	0/0	0/0	0/0	0/0	0/0	0/0	0/0	0/0	0/0	0/0	0/0	0/0	0/1	0/1	0/1	0/0	0/0	0.000	0.217
2L:28221300:28226987	DEL	0/1	0/0	0/0	0/0	0/0	0/0	0/0	0/0	0/0	0/1	0/0	0/1	0/0	0/0	0/1	0/0	0/1	0/0	0/0	0/0	0/0	0/0	0/0	1/1	0/0	0/0	0/0	0/0	0/0	0/1	0/0	0/0	0/0	0/0	0.182	0.217
2L:28222003:28227679	DEL	0/1	0/1	1/1	0/0	1/1	1/1	1/1	0/1	0/1	1/1	1/1	0/1	0/0	0/1	1/1	0/0	0/1	1/1	1/1	0/1	1/1	0/1	0/1	./.	0/0	0/0	0/0	0/0	0/0	0/1	0/1	0/1	0/0	0/1	0.909	0.609
2L:28221922:28228484	DEL	0/1	0/1	0/0	0/0	0/0	0/0	0/0	0/0	0/1	0/0	0/0	0/1	0/0	0/1	0/0	0/0	0/1	0/0	0/0	0/1	0/0	0/1	0/1	0/1	0/1	0/1	0/1	0/0	0/1	0/1	0/1	0/1	0/1	0/1	0.273	0.696
2L:28244277:28244739	DEL	1/1	1/1	0/0	1/1	0/1	1/1	0/0	1/1	1/1	1/1	1/1	0/1	1/1	0/1	1/1	0/0	0/0	1/1	0/1	0/1	1/1	0/1	0/1	0/0	0/1	0/0	1/1	0/0	1/1	1/1	0/1	0/1	1/1	1/1	0.818	0.783
2L:28244298:28244730	DEL	1/1	1/1	1/1	1/1	1/1	1/1	1/1	1/1	1/1	1/1	1/1	1/1	1/1	0/1	1/1	0/0	1/1	1/1	1/1	0/1	1/1	0/0	0/1	0/0	1/1	1/1	1/1	0/0	1/1	1/1	1/1	0/1	1/1	0/1	1.000	0.826
2L:28245729:28252794	DEL	1/1	./.	1/1	1/1	./.	1/1	./.	./.	1/1	./.	./.	1/1	1/1	1/1	./.	1/1	1/1	./.	1/1	1/1	./.	1/1	0/0	./.	0/0	./.	1/1	./.	0/0	1/1	0/0	1/1	./.	./.	0.455	0.478
2L:28278558:28283029	DEL	1/1	1/1	1/1	1/1	1/1	1/1	1/1	1/1	1/1	1/1	1/1	1/1	1/1	1/1	1/1	1/1	1/1	1/1	1/1	1/1	1/1	1/1	1/1	1/1	1/1	1/1	1/1	1/1	./.	1/1	1/1	1/1	1/1	1/1	1.000	0.957
2L:28303781:28304140	DEL	1/1	1/1	0/0	1/1	1/1	1/1	1/1	1/1	1/1	1/1	1/1	1/1	1/1	1/1	1/1	1/1	1/1	1/1	0/1	1/1	1/1	1/1	1/1	1/1	0/1	1/1	1/1	1/1	1/1	1/1	1/1	1/1	1/1	0/0	0.909	0.957
2L:28304829:28305279	DEL	1/1	1/1	1/1	1/1	1/1	1/1	1/1	1/1	1/1	1/1	1/1	0/1	1/1	1/1	1/1	1/1	0/1	1/1	1/1	0/1	1/1	0/0	0/0	1/1	1/1	1/1	1/1	0/0	1/1	1/1	1/1	1/1	1/1	1/1	1.000	0.870
2L:28308445:28308629	DEL	1/1	1/1	1/1	1/1	1/1	1/1	1/1	1/1	1/1	1/1	1/1	1/1	1/1	1/1	1/1	1/1	1/1	1/1	1/1	1/1	0/0	1/1	1/1	./.	1/1	1/1	1/1	0/0	0/0	1/1	1/1	1/1	1/1	0/0	1.000	0.783
2L:28326865:28327465	DEL	0/1	1/1	0/0	0/0	0/0	1/1	0/1	0/0	0/1	0/1	0/0	0/1	0/0	1/1	0/0	0/1	0/1	1/1	0/1	1/1	0/0	0/1	0/1	./.	1/1	0/0	0/1	1/1	1/1	0/1	0/1	0/1	1/1	1/1	0.545	0.783
2L:24858002:28329881	DEL	0/0	0/1	0/0	1/1	0/1	0/1	1/1	0/0	0/0	0/0	1/1	1/1	0/0	0/0	1/1	0/0	0/0	0/0	0/0	0/0	1/1	0/0	0/0	1/1	0/1	0/1	0/0	0/0	./.	1/1	0/0	0/1	0/1	0/0	0.636	0.348
2L:28329730:28330075	DEL	0/1	1/1	0/0	0/0	0/0	0/1	0/0	0/1	0/1	0/0	0/0	0/0	1/1	0/0	0/0	0/0	0/0	0/0	0/0	0/0	0/0	0/0	0/0	0/0	0/0	./.	0/1	0/0	./.	0/1	0/0	0/1	0/0	0/0	0.364	0.217
2L:28354962:28355062	DEL	1/1	1/1	0/1	1/1	1/1	1/1	1/1	1/1	1/1	1/1	1/1	1/1	1/1	1/1	1/1	1/1	1/1	0/0	1/1	1/1	1/1	1/1	1/1	1/1	1/1	1/1	1/1	0/0	0/0	1/1	1/1	1/1	1/1	./.	1.000	0.826
2L:28376061:28376254	DEL	0/1	0/0	0/0	0/0	0/0	0/0	0/0	./.	0/0	0/0	./.	0/0	0/0	0/0	0/0	0/0	0/0	0/0	0/0	0/0	./.	0/0	./.	0/0	0/0	0/0	0/0	./.	./.	0/0	0/0	0/0	0/0	./.	0.000	0.043
2L:28371944:28376747	DEL	1/1	1/1	1/1	1/1	1/1	1/1	1/1	1/1	1/1	1/1	1/1	1/1	1/1	1/1	1/1	1/1	1/1	1/1	1/1	1/1	0/0	1/1	1/1	1/1	1/1	./.	1/1	1/1	1/1	1/1	1/1	1/1	1/1	1/1	1.000	0.913
2L:28377213:28377570	DEL	1/1	1/1	./.	0/0	1/1	0/1	1/1	1/1	0/1	1/1	1/1	0/1	1/1	1/1	1/1	0/0	0/0	0/0	0/0	./.	./.	0/0	0/0	1/1	0/1	1/1	0/1	0/0	0/0	0/1	1/1	0/1	0/0	0/0	0.818	0.478
2L:28378301:28378514	DEL	1/1	1/1	1/1	0/0	1/1	0/0	0/0	1/1	1/1	1/1	1/1	1/1	1/1	0/0	0/0	./.	0/0	0/0	0/0	./.	./.	0/0	./.	./.	./.	0/0	./.	./.	./.	0/0	0/0	./.	0/0	./.	0.727	0.087
2L:28381104:28381573	DEL	1/1	1/1	1/1	1/1	0/0	0/0	1/1	./.	0/0	1/1	./.	0/1	0/0	0/0	./.	0/0	0/0	./.	0/0	0/0	./.	1/1	0/0	0/0	0/1	0/0	0/0	0/0	0/0	0/1	0/0	1/1	1/1	0/0	0.545	0.261
2L:28402796:28403019	DEL	1/1	1/1	0/0	0/0	0/0	0/0	./.	0/0	0/0	0/0	./.	0/0	0/0	0/0	0/0	./.	0/0	0/0	./.	./.	./.	./.	./.	./.	./.	./.	0/0	./.	./.	0/0	0/0	0/0	0/0	./.	0.091	0.043
2L:28434338:28434582	DEL	0/0	0/0	0/0	0/0	0/0	0/0	0/0	0/0	0/0	0/0	0/0	0/0	0/0	0/0	0/0	0/0	0/0	0/0	0/0	0/0	0/0	0/0	0/0	0/0	0/0	0/0	0/0	0/0	0/0	0/0	0/1	0/0	0/0	0/0	0.000	0.043
2L:28504283:28504427	DEL	0/1	0/1	0/0	0/0	0/1	0/0	0/0	0/0	0/0	0/0	0/0	0/0	0/0	0/0	0/0	0/0	0/1	0/0	0/0	0/0	0/0	0/0	0/0	0/0	0/0	0/0	0/0	0/0	0/0	0/1	0/0	0/0	0/0	0/0	0.182	0.130
2L:28511501:28512476	DEL	1/1	1/1	1/1	1/1	1/1	1/1	1/1	1/1	1/1	1/1	1/1	1/1	0/0	1/1	1/1	1/1	1/1	1/1	1/1	1/1	0/0	1/1	1/1	1/1	1/1	0/0	1/1	1/1	1/1	1/1	1/1	1/1	1/1	1/1	1.000	0.870
2L:28519419:28519573	INV	0/1	0/1	0/0	0/0	0/0	0/0	0/0	0/0	0/0	0/1	0/0	0/0	0/0	0/0	0/0	0/0	0/1	0/0	0/1	0/1	0/0	0/0	0/0	0/0	0/0	0/0	0/0	0/0	0/0	0/1	0/1	0/1	0/0	0/0	0.182	0.304
2L:28526031:28528271	DEL	0/1	0/1	0/0	1/1	1/1	0/1	0/0	0/1	0/1	0/0	0/1	0/1	0/1	0/1	0/0	0/0	0/1	0/0	0/1	0/1	0/0	0/1	0/1	0/1	0/1	0/0	0/1	0/1	0/0	0/1	0/1	0/1	0/0	0/0	0.727	0.652
2L:28529067:28535341	DUP	0/1	0/0	0/0	0/0	0/0	0/0	0/0	0/0	0/1	0/0	0/0	0/0	0/0	0/0	0/0	0/0	0/0	0/0	0/0	0/0	0/0	0/1	0/0	0/0	0/0	0/0	0/0	0/0	0/1	0/1	0/0	0/0	0/0	0/0	0.091	0.174
2L:28529306:28535586	DEL	0/0	0/1	0/0	0/0	0/0	0/1	0/0	0/0	0/1	0/0	0/1	0/0	0/0	0/1	0/0	0/0	0/0	0/0	0/0	0/0	0/0	0/1	0/0	0/0	0/1	0/0	0/0	0/0	0/0	0/1	0/0	0/0	0/0	0/0	0.364	0.174
2L:28607363:28607701	DEL	1/1	1/1	0/0	1/1	1/1	0/1	1/1	1/1	1/1	0/0	1/1	1/1	0/0	1/1	1/1	./.	1/1	1/1	1/1	0/0	./.	1/1	1/1	1/1	0/1	1/1	1/1	0/0	0/1	1/1	1/1	0/1	1/1	0/0	0.818	0.739
2L:28621432:28621857	DEL	1/1	1/1	1/1	1/1	1/1	1/1	1/1	1/1	1/1	1/1	1/1	1/1	1/1	0/0	1/1	0/0	1/1	1/1	0/1	0/1	1/1	1/1	0/1	1/1	1/1	1/1	1/1	0/1	1/1	1/1	1/1	1/1	1/1	1/1	1.000	0.913
2L:28625069:28625412	INV	0/1	0/1	1/1	0/0	0/1	0/1	0/1	0/0	0/1	0/1	0/1	0/1	0/0	0/0	0/1	0/0	0/0	0/1	0/1	0/1	1/1	0/0	0/0	0/0	0/0	0/0	0/0	0/0	0/0	0/1	0/0	0/1	0/0	0/0	0.818	0.348
2L:28643852:28644184	DEL	1/1	1/1	0/1	1/1	1/1	0/1	1/1	1/1	0/1	1/1	0/0	1/1	0/1	1/1	1/1	0/0	1/1	1/1	1/1	1/1	0/0	1/1	0/0	0/1	0/1	1/1	0/1	0/0	./.	1/1	1/1	0/1	1/1	0/0	0.909	0.739
2L:28682995:28683349	DEL	1/1	1/1	0/0	0/0	0/0	0/0	0/1	0/0	0/1	0/0	0/1	0/0	0/0	0/1	0/0	0/1	1/1	0/1	0/0	1/1	0/0	0/0	0/0	0/0	0/0	0/0	0/0	0/0	0/0	0/0	0/0	0/0	0/0	0/0	0.364	0.261
2L:28731333:28731496	DEL	./.	./.	0/0	./.	./.	./.	0/0	./.	./.	./.	./.	./.	./.	./.	./.	./.	./.	./.	./.	./.	./.	./.	./.	./.	1/1	0/0	1/1	./.	1/1	1/1	1/1	./.	1/1	0/0	0.000	0.261
2L:28739002:28739235	DEL	0/0	0/1	0/0	0/0	./.	1/1	0/0	1/1	1/1	1/1	0/0	1/1	0/0	1/1	./.	./.	0/0	0/0	0/0	0/0	./.	0/0	./.	./.	0/0	0/0	0/0	./.	./.	0/0	0/0	1/1	0/0	./.	0.545	0.087
2L:28758748:28760328	DEL	1/1	1/1	1/1	0/0	1/1	1/1	./.	./.	1/1	1/1	1/1	1/1	0/0	1/1	./.	1/1	1/1	1/1	1/1	1/1	0/0	1/1	1/1	1/1	1/1	./.	1/1	0/0	1/1	1/1	1/1	1/1	1/1	./.	0.727	0.739
2L:28793965:28794327	DEL	1/1	1/1	0/0	1/1	1/1	0/1	1/1	1/1	0/1	1/1	1/1	0/1	1/1	1/1	1/1	1/1	1/1	1/1	1/1	0/0	./.	1/1	0/0	0/0	0/1	1/1	1/1	0/0	0/0	1/1	1/1	0/1	1/1	0/0	0.909	0.696
2L:28835235:28837324	DUP	0/0	0/1	0/0	0/0	0/0	0/0	0/0	0/1	0/1	0/0	0/0	0/0	0/0	0/0	1/1	0/0	0/0	0/1	0/0	0/0	0/0	0/0	0/0	0/0	0/0	0/0	0/0	0/0	0/0	0/0	0/0	0/1	0/0	0/0	0.273	0.130
2L:28835266:28837337	DEL	0/1	0/1	0/0	0/0	0/0	0/0	0/0	0/1	0/1	1/1	0/0	0/0	0/0	0/0	0/1	0/0	0/0	0/1	0/0	0/0	0/0	0/0	0/0	0/0	0/1	0/1	0/0	0/0	0/0	0/0	0/0	0/1	0/1	0/0	0.364	0.304
2L:28855918:28856281	DEL	1/1	1/1	0/0	1/1	1/1	0/1	0/0	1/1	0/1	1/1	1/1	0/1	0/0	0/0	1/1	0/0	0/0	1/1	0/0	0/1	./.	./.	0/0	0/0	0/1	1/1	0/1	0/0	1/1	1/1	1/1	0/1	1/1	0/0	0.818	0.522
2L:28918003:28918489	INV	0/1	0/1	0/0	0/0	0/0	0/0	0/0	0/0	0/0	0/0	0/0	0/1	0/0	0/0	0/0	0/0	0/0	0/0	0/0	0/0	0/0	0/1	0/0	0/0	0/1	0/0	0/0	0/0	0/0	0/1	0/0	0/0	0/0	0/1	0.182	0.217
2L:28966286:28966623	DEL	0/0	0/0	0/0	0/0	0/1	0/0	0/0	0/0	0/0	0/0	0/0	0/0	0/0	0/0	0/0	./.	0/0	0/0	0/0	0/0	0/0	0/0	0/0	0/0	0/0	0/0	0/0	0/0	0/0	0/0	0/0	0/0	0/0	0/0	0.091	0.000
2L:28977382:28977549	DEL	./.	./.	0/0	./.	./.	./.	0/0	./.	./.	./.	./.	./.	./.	0/0	./.	./.	./.	./.	./.	./.	./.	./.	./.	./.	./.	0/0	1/1	./.	./.	./.	./.	./.	./.	./.	0.000	0.043
2L:29018428:29018791	DEL	./.	0/0	0/1	./.	./.	0/1	./.	./.	1/1	0/0	0/0	1/1	./.	./.	./.	./.	./.	./.	1/1	0/0	./.	./.	./.	./.	1/1	0/0	1/1	0/0	./.	1/1	./.	1/1	./.	0/0	0.364	0.217
2L:29023991:29024348	DEL	1/1	1/1	0/0	0/0	1/1	0/1	0/0	0/1	0/1	1/1	1/1	0/1	1/1	./.	0/0	./.	1/1	0/0	1/1	0/0	./.	0/0	0/0	0/1	0/1	1/1	0/0	0/0	0/0	0/1	0/1	0/0	0/0	0/1	0.727	0.435
2L:29025032:29025194	DEL	1/1	1/1	0/0	1/1	1/1	1/1	1/1	0/1	0/0	1/1	1/1	0/1	1/1	1/1	1/1	1/1	1/1	0/1	1/1	1/1	1/1	1/1	1/1	1/1	0/1	1/1	0/1	1/1	0/0	0/1	0/1	0/1	0/1	0/1	0.818	0.957
2L:29033580:29033910	DEL	0/1	0/1	0/0	0/1	0/1	0/0	0/0	0/1	0/0	0/0	0/0	0/0	0/0	0/0	0/0	0/0	0/0	0/0	0/0	0/0	0/0	0/0	0/0	0/0	0/0	0/0	0/0	0/0	0/0	0/1	0/1	0/0	0/0	0/0	0.364	0.130
2L:29101793:29101986	DEL	1/1	1/1	0/1	1/1	1/1	0/0	0/0	1/1	0/0	1/1	0/0	0/1	0/0	0/0	1/1	0/0	0/0	./.	0/1	0/0	0/0	0/1	0/0	1/1	1/1	1/1	1/1	0/0	./.	0/1	0/0	0/1	0/0	0/0	0.636	0.435
2L:29125480:29125676	DEL	0/1	1/1	0/0	1/1	1/1	1/1	1/1	1/1	1/1	0/0	1/1	1/1	0/0	1/1	1/1	1/1	1/1	1/1	1/1	1/1	./.	1/1	0/0	0/0	1/1	1/1	1/1	0/0	./.	1/1	1/1	1/1	0/0	1/1	0.818	0.696
2L:29134409:29134692	DEL	1/1	1/1	1/1	1/1	1/1	1/1	1/1	1/1	1/1	1/1	1/1	1/1	1/1	1/1	1/1	./.	0/0	0/1	1/1	0/0	1/1	1/1	1/1	1/1	1/1	1/1	0/1	1/1	0/0	1/1	1/1	1/1	1/1	./.	1.000	0.783
2L:29148686:29149038	DEL	1/1	1/1	1/1	1/1	1/1	0/1	1/1	1/1	0/1	1/1	1/1	0/1	1/1	1/1	1/1	0/0	1/1	1/1	1/1	0/0	1/1	1/1	1/1	0/1	0/1	1/1	0/1	1/1	1/1	1/1	1/1	1/1	1/1	1/1	1.000	0.913
2L:29227947:29228718	DEL	0/1	0/1	0/0	0/0	0/0	0/1	0/0	0/0	0/1	0/0	1/1	0/1	1/1	0/1	./.	1/1	0/1	0/0	1/1	1/1	0/0	0/1	0/1	0/1	0/0	0/0	0/1	./.	0/0	0/1	1/1	1/1	0/0	0/0	0.455	0.609
2L:29233411:29233728	DEL	0/1	0/1	0/0	0/1	0/1	0/1	0/1	0/1	0/1	0/1	0/1	0/0	0/1	0/0	0/1	0/0	0/1	0/1	0/0	1/1	0/0	0/1	0/0	0/1	0/0	1/1	0/0	./.	0/0	0/1	0/1	0/0	0/0	0/0	0.818	0.478
2L:29253050:29253394	DEL	1/1	1/1	0/0	1/1	1/1	0/1	1/1	1/1	0/1	0/0	0/0	1/1	1/1	1/1	1/1	1/1	0/0	0/1	1/1	0/0	1/1	0/0	0/0	0/0	0/0	0/0	0/0	0/0	1/1	0/1	0/1	0/1	0/0	0/0	0.727	0.522
2L:29263224:29263452	DEL	0/1	0/1	0/1	1/1	1/1	1/1	1/1	1/1	1/1	1/1	1/1	1/1	1/1	1/1	1/1	0/0	1/1	1/1	1/1	1/1	0/0	1/1	./.	1/1	1/1	1/1	1/1	1/1	./.	0/1	1/1	1/1	1/1	1/1	1.000	0.826
2L:29299323:29299545	DEL	1/1	0/0	0/0	0/0	0/0	0/0	0/0	0/0	0/0	0/0	0/0	0/0	0/0	0/0	0/0	0/0	0/0	0/0	0/0	0/0	0/0	0/0	0/0	0/0	0/0	0/0	0/0	0/0	./.	0/0	0/0	0/0	0/0	0/0	0.000	0.043
2L:29303354:29304418	DEL	1/1	1/1	0/0	1/1	1/1	1/1	1/1	1/1	1/1	1/1	1/1	1/1	1/1	1/1	1/1	1/1	1/1	0/0	1/1	1/1	./.	1/1	1/1	0/0	1/1	1/1	1/1	1/1	./.	1/1	1/1	1/1	1/1	0/0	0.909	0.783
2L:29316704:29316955	DEL	0/1	0/1	1/1	1/1	1/1	1/1	0/0	1/1	1/1	1/1	0/1	1/1	1/1	1/1	1/1	0/0	1/1	1/1	1/1	1/1	0/0	1/1	0/0	1/1	1/1	1/1	1/1	0/0	0/0	0/1	0/1	1/1	1/1	0/0	0.909	0.739
2L:29331405:29331524	INV	0/1	0/0	0/0	0/0	0/0	0/0	0/0	0/0	0/0	0/0	0/0	0/0	0/0	0/0	0/0	0/0	0/0	0/0	0/0	0/0	0/0	0/0	0/0	0/0	0/0	0/0	0/0	0/0	0/0	0/0	0/0	0/0	0/0	0/0	0.000	0.043
2L:29396348:29396552	DEL	0/1	1/1	0/0	1/1	1/1	1/1	1/1	1/1	1/1	1/1	1/1	1/1	1/1	0/0	1/1	0/0	1/1	1/1	1/1	0/0	0/0	1/1	0/0	1/1	1/1	0/1	1/1	1/1	0/0	1/1	1/1	1/1	1/1	0/0	0.909	0.696
2L:29398635:29399639	DEL	1/1	1/1	0/1	1/1	1/1	1/1	1/1	1/1	1/1	1/1	0/0	1/1	1/1	1/1	1/1	1/1	1/1	1/1	1/1	1/1	0/0	1/1	1/1	1/1	1/1	1/1	0/1	1/1	0/0	1/1	1/1	1/1	1/1	0/0	0.909	0.870
2L:29399755:29400035	DEL	1/1	1/1	1/1	1/1	1/1	1/1	1/1	1/1	1/1	1/1	1/1	1/1	1/1	1/1	1/1	0/0	1/1	1/1	1/1	1/1	0/0	1/1	1/1	1/1	1/1	1/1	0/1	0/0	1/1	1/1	1/1	1/1	1/1	1/1	1.000	0.870
2L:29417896:29418237	DEL	0/0	1/1	0/0	0/0	0/0	0/0	0/0	./.	0/1	0/0	0/0	0/0	0/0	0/0	0/0	0/0	./.	./.	0/0	0/0	0/0	./.	./.	0/0	0/0	./.	0/0	0/0	./.	0/1	0/1	0/0	./.	0/0	0.182	0.087
2L:29444766:29444995	DEL	0/1	1/1	0/0	0/1	1/1	0/0	0/0	0/1	1/1	0/0	1/1	1/1	./.	1/1	1/1	./.	1/1	1/1	1/1	1/1	0/0	1/1	1/1	1/1	1/1	1/1	0/0	./.	0/0	1/1	1/1	1/1	0/0	0/0	0.636	0.652
2L:29522039:29522350	DEL	0/1	0/1	0/0	1/1	1/1	1/1	1/1	0/1	1/1	1/1	0/0	1/1	0/0	0/0	0/1	./.	0/0	1/1	./.	./.	0/0	./.	./.	0/0	./.	0/0	0/0	./.	0/0	0/0	0/1	1/1	0/1	./.	0.818	0.261
2L:29554506:29554940	DEL	1/1	1/1	0/0	1/1	1/1	0/1	0/0	0/1	0/1	1/1	0/1	0/1	1/1	0/0	1/1	1/1	0/0	1/1	0/1	0/1	0/0	1/1	1/1	1/1	0/1	1/1	0/1	1/1	0/1	0/1	0/1	0/1	1/1	0/0	0.818	0.826
2L:29564247:29564519	DEL	0/1	0/1	0/0	./.	./.	0/0	./.	0/0	./.	0/0	0/0	0/0	0/0	1/1	./.	./.	./.	./.	./.	0/0	0/0	0/0	0/0	0/0	./.	./.	0/0	./.	0/0	0/1	0/0	0/0	0/0	./.	0.091	0.130
2L:29596130:29596900	DEL	1/1	1/1	1/1	1/1	1/1	1/1	1/1	1/1	1/1	1/1	1/1	1/1	1/1	1/1	1/1	1/1	1/1	1/1	1/1	1/1	0/0	1/1	1/1	1/1	1/1	1/1	1/1	1/1	1/1	1/1	1/1	1/1	1/1	1/1	1.000	0.957
2L:29599184:29599529	DEL	1/1	1/1	0/0	0/0	0/0	0/1	1/1	1/1	0/1	0/0	0/0	1/1	0/0	0/0	1/1	1/1	0/0	1/1	0/0	0/0	0/0	1/1	1/1	1/1	0/1	1/1	0/0	0/0	0/0	1/1	1/1	0/1	1/1	0/0	0.545	0.565
2L:29613093:29616773	DEL	1/1	1/1	1/1	1/1	1/1	1/1	1/1	1/1	1/1	1/1	1/1	1/1	1/1	1/1	1/1	1/1	1/1	1/1	1/1	1/1	1/1	1/1	1/1	1/1	1/1	1/1	1/1	1/1	1/1	1/1	1/1	1/1	1/1	1/1	1.000	1.000
2L:29642465:29645301	DEL	1/1	1/1	0/0	1/1	1/1	1/1	1/1	1/1	1/1	1/1	1/1	1/1	1/1	1/1	1/1	1/1	1/1	1/1	1/1	1/1	0/0	1/1	1/1	1/1	1/1	1/1	1/1	1/1	1/1	1/1	1/1	1/1	1/1	1/1	0.909	0.957
2L:29666744:29666916	DEL	0/0	1/1	0/0	0/0	0/0	0/0	0/0	0/0	0/0	0/0	0/0	0/0	0/0	0/0	0/0	0/0	0/0	0/0	0/0	0/0	0/0	0/0	0/0	0/0	0/0	0/0	0/0	0/0	0/0	0/0	0/0	0/0	0/0	0/0	0.091	0.000
2L:29706507:29710597	DEL	1/1	1/1	1/1	0/0	1/1	1/1	./.	1/1	1/1	1/1	1/1	1/1	1/1	1/1	1/1	1/1	1/1	1/1	1/1	1/1	0/0	1/1	1/1	1/1	1/1	0/0	1/1	1/1	1/1	1/1	1/1	1/1	1/1	1/1	0.818	0.913
2L:29711050:29711621	DEL	1/1	1/1	0/0	0/0	0/0	1/1	1/1	1/1	1/1	1/1	1/1	1/1	1/1	0/1	0/0	0/1	0/1	./.	1/1	1/1	1/1	0/1	0/1	1/1	1/1	1/1	1/1	1/1	1/1	1/1	1/1	1/1	0/0	./.	0.727	0.826
2L:29713496:29714058	DEL	1/1	1/1	0/0	1/1	1/1	1/1	1/1	1/1	1/1	1/1	1/1	1/1	1/1	0/1	1/1	0/0	0/1	1/1	1/1	0/1	0/0	0/1	0/1	1/1	1/1	0/1	0/1	0/0	1/1	1/1	1/1	0/1	1/1	1/1	0.909	0.870
2L:29718397:29719317	DEL	0/0	0/0	0/0	0/0	0/0	0/1	0/0	0/0	1/1	0/1	0/0	1/1	0/0	1/1	0/0	1/1	1/1	0/0	1/1	0/1	0/0	0/1	1/1	0/0	0/0	0/0	0/1	0/0	0/0	0/1	0/1	0/1	0/0	./.	0.364	0.478
2L:29720357:29720506	DEL	1/1	1/1	0/0	1/1	0/1	1/1	0/0	0/0	1/1	1/1	1/1	1/1	1/1	0/0	1/1	0/0	1/1	./.	1/1	1/1	./.	1/1	0/0	./.	1/1	./.	1/1	0/0	./.	1/1	1/1	1/1	0/0	./.	0.727	0.522
2L:29727828:29728015	DEL	0/1	1/1	0/0	0/0	0/0	0/0	0/0	0/0	0/0	0/0	0/0	0/0	0/0	0/0	0/0	0/0	0/0	0/0	0/0	0/0	0/0	0/0	0/1	0/0	0/1	0/0	0/0	0/0	0/0	0/0	0/1	0/0	0/0	0/0	0.091	0.174
2L:29741473:29741782	DEL	0/1	0/1	./.	./.	./.	0/0	0/0	0/0	0/0	0/0	0/0	./.	0/0	0/0	0/0	0/0	./.	./.	./.	0/0	0/0	./.	0/0	0/0	0/0	./.	0/0	0/0	0/0	0/1	0/1	0/0	0/0	./.	0.091	0.130
2L:29796641:29797617	DEL	1/1	1/1	1/1	1/1	1/1	1/1	0/0	1/1	1/1	1/1	1/1	1/1	1/1	1/1	1/1	1/1	1/1	1/1	1/1	1/1	1/1	1/1	1/1	1/1	1/1	1/1	1/1	1/1	1/1	1/1	1/1	1/1	1/1	1/1	0.909	1.000
2L:29797987:29798180	DEL	0/1	1/1	1/1	1/1	1/1	1/1	1/1	0/0	1/1	1/1	1/1	1/1	1/1	1/1	0/0	0/0	1/1	1/1	1/1	1/1	0/0	1/1	./.	0/0	1/1	1/1	1/1	1/1	0/0	1/1	1/1	1/1	1/1	./.	0.909	0.696
2L:29804547:29806105	DEL	1/1	1/1	./.	1/1	1/1	1/1	1/1	1/1	1/1	1/1	1/1	1/1	1/1	1/1	1/1	0/0	1/1	1/1	1/1	1/1	0/0	1/1	1/1	0/0	1/1	1/1	1/1	1/1	0/0	1/1	1/1	1/1	1/1	1/1	0.909	0.826
2L:29809401:29809773	DUP	0/1	0/0	0/0	0/0	0/0	0/0	0/0	0/0	0/0	0/0	0/0	0/0	0/0	0/0	0/0	0/1	0/0	1/1	0/1	0/1	0/0	0/0	0/1	0/0	0/1	0/0	0/0	0/0	0/0	0/0	0/0	0/0	0/0	0/0	0.000	0.304
2L:29809758:29810457	DEL	0/1	0/1	0/0	0/0	0/0	0/1	0/0	0/0	0/1	0/1	0/0	0/1	0/0	0/1	0/0	1/1	0/1	0/0	0/1	1/1	0/1	0/1	0/1	0/1	0/1	0/0	0/1	1/1	1/1	0/0	0/0	0/1	0/1	0/0	0.455	0.696
2L:29860102:29860558	DEL	0/1	0/0	0/0	0/0	0/0	0/0	0/0	0/0	0/0	0/0	0/1	0/0	./.	0/0	0/0	0/0	0/0	0/0	0/0	0/0	1/1	0/0	0/0	0/0	0/1	0/0	0/0	0/0	0/0	0/0	0/0	0/0	0/0	0/0	0.091	0.130
2L:29874193:29875250	DEL	1/1	1/1	1/1	1/1	0/0	1/1	0/0	1/1	1/1	1/1	1/1	1/1	1/1	1/1	1/1	1/1	1/1	1/1	1/1	1/1	0/0	1/1	1/1	1/1	1/1	0/0	1/1	./.	1/1	1/1	1/1	1/1	1/1	1/1	0.818	0.870
2L:29896768:29897328	DEL	1/1	1/1	1/1	1/1	1/1	1/1	0/0	1/1	1/1	0/0	1/1	1/1	1/1	0/1	1/1	0/1	0/1	1/1	1/1	1/1	1/1	0/0	1/1	0/0	1/1	1/1	1/1	./.	0/0	1/1	1/1	1/1	1/1	0/0	0.818	0.783
2L:29901654:29901976	DEL	1/1	1/1	0/0	0/0	./.	1/1	1/1	0/0	0/1	1/1	1/1	./.	0/0	0/0	1/1	./.	./.	0/0	1/1	1/1	./.	./.	1/1	0/0	0/1	./.	1/1	./.	0/0	0/1	0/0	0/0	0/0	0/0	0.545	0.348
2L:29906395:29906564	DEL	1/1	1/1	1/1	1/1	1/1	1/1	1/1	1/1	1/1	1/1	1/1	1/1	1/1	1/1	1/1	1/1	1/1	1/1	1/1	1/1	1/1	1/1	1/1	1/1	1/1	1/1	1/1	0/0	0/0	1/1	1/1	1/1	1/1	1/1	1.000	0.913
2L:29923576:29925065	DEL	1/1	1/1	0/0	0/0	./.	1/1	0/0	1/1	1/1	0/0	1/1	1/1	./.	1/1	1/1	1/1	1/1	0/0	1/1	1/1	0/0	1/1	1/1	1/1	1/1	0/0	1/1	1/1	./.	1/1	./.	1/1	1/1	1/1	0.545	0.739
2L:29965524:29966022	DEL	1/1	1/1	0/1	0/0	1/1	1/1	0/0	1/1	1/1	1/1	1/1	1/1	0/0	0/1	1/1	0/1	1/1	1/1	1/1	0/0	./.	0/1	0/1	1/1	1/1	0/0	0/0	0/0	0/0	1/1	1/1	1/1	0/0	1/1	0.818	0.652
2L:29993092:29993540	DEL	0/1	0/1	0/0	0/0	0/0	0/1	0/0	0/0	0/1	0/0	0/0	0/1	0/0	0/0	0/0	0/0	0/0	0/0	0/0	0/0	0/0	0/0	0/0	0/0	0/1	0/0	0/1	0/0	0/1	0/1	0/0	0/1	0/0	0/1	0.364	0.304
2L:30021087:30021303	DEL	0/1	0/1	./.	./.	0/0	./.	./.	0/0	./.	./.	./.	0/0	./.	0/0	./.	./.	0/0	./.	0/0	./.	./.	0/0	0/0	./.	0/0	./.	0/0	./.	./.	0/0	./.	0/0	0/0	0/0	0.091	0.043
2L:960061:30030944	DEL	1/1	1/1	0/0	1/1	0/0	1/1	1/1	./.	1/1	0/0	0/0	1/1	0/0	./.	./.	0/0	1/1	1/1	1/1	0/0	./.	1/1	1/1	./.	1/1	0/0	0/0	0/0	1/1	1/1	./.	1/1	1/1	0/0	0.545	0.478
2L:9974702:30104767	DUP	1/1	1/1	1/1	0/0	0/1	0/0	1/1	0/0	0/0	0/0	0/1	0/1	1/1	0/0	0/0	0/0	0/1	0/0	1/1	0/0	0/0	0/0	0/0	1/1	1/1	1/1	0/1	0/0	0/0	1/1	0/1	1/1	0/0	1/1	0.545	0.522
2L:30120122:30120567	DEL	0/1	0/1	0/0	0/0	0/0	0/0	0/0	0/0	0/0	0/0	0/0	0/1	0/0	0/0	0/0	0/0	0/0	0/0	0/0	0/0	0/0	0/0	0/0	0/0	0/0	0/0	0/0	./.	0/0	0/0	0/0	0/1	0/0	0/0	0.182	0.087
2L:30155471:30159559	DUP	0/1	1/1	0/0	0/0	1/1	0/0	0/0	0/0	0/1	0/0	0/0	0/1	0/0	0/0	0/0	0/1	0/1	0/0	0/1	1/1	0/0	0/1	1/1	0/0	0/1	./.	1/1	0/0	0/0	0/1	0/0	0/0	0/0	0/0	0.364	0.435
2L:30161495:30166022	DEL	./.	1/1	1/1	1/1	1/1	1/1	1/1	1/1	1/1	./.	1/1	./.	./.	./.	1/1	0/0	0/0	1/1	1/1	1/1	0/0	./.	0/0	0/0	1/1	0/0	./.	0/0	./.	1/1	1/1	1/1	1/1	./.	0.818	0.391
2L:30182519:30182872	DEL	1/1	1/1	1/1	1/1	1/1	1/1	1/1	1/1	0/1	1/1	1/1	0/1	1/1	0/0	1/1	1/1	1/1	1/1	1/1	1/1	0/0	1/1	1/1	1/1	0/1	1/1	1/1	1/1	1/1	1/1	1/1	0/1	1/1	0/1	1.000	0.913
2L:30209871:30211544	DEL	1/1	1/1	1/1	1/1	1/1	1/1	1/1	1/1	1/1	1/1	1/1	1/1	1/1	1/1	1/1	1/1	1/1	1/1	1/1	1/1	1/1	1/1	1/1	1/1	1/1	1/1	1/1	1/1	1/1	1/1	1/1	1/1	1/1	1/1	1.000	1.000
2L:30212737:30212908	DEL	0/0	1/1	0/0	0/0	0/0	0/0	0/0	0/0	0/0	0/0	0/0	0/0	0/0	0/0	0/0	0/0	0/0	0/0	0/0	0/0	0/0	0/0	0/0	0/0	0/0	0/0	0/0	0/0	0/0	0/0	0/0	0/0	0/0	0/0	0.091	0.000
2L:30234296:30234748	DEL	1/1	1/1	0/1	1/1	1/1	1/1	1/1	1/1	1/1	1/1	1/1	1/1	1/1	0/1	1/1	1/1	0/1	1/1	1/1	0/1	1/1	0/1	0/1	1/1	1/1	1/1	0/1	1/1	1/1	1/1	1/1	1/1	1/1	0/0	1.000	0.957
2L:30256768:30257135	DEL	1/1	1/1	0/0	1/1	1/1	0/1	1/1	1/1	0/1	1/1	1/1	0/1	1/1	1/1	0/0	0/0	1/1	1/1	1/1	0/0	0/0	1/1	1/1	0/1	0/1	1/1	0/0	0/1	0/0	1/1	1/1	0/1	1/1	0/0	0.909	0.696
2L:30284923:30285465	DEL	1/1	1/1	1/1	1/1	0/0	1/1	0/0	0/0	1/1	0/0	1/1	1/1	1/1	0/0	./.	0/0	0/1	0/0	1/1	1/1	0/0	0/1	1/1	0/0	1/1	./.	1/1	./.	1/1	1/1	1/1	1/1	0/0	1/1	0.636	0.609
2L:30288815:30289530	DEL	1/1	1/1	0/1	1/1	1/1	1/1	1/1	1/1	1/1	1/1	1/1	1/1	1/1	1/1	1/1	1/1	1/1	1/1	1/1	1/1	0/0	1/1	1/1	0/0	1/1	1/1	0/1	1/1	1/1	1/1	1/1	1/1	1/1	0/1	1.000	0.913
2L:30293024:30293372	DEL	1/1	1/1	1/1	1/1	1/1	0/1	1/1	1/1	1/1	0/0	1/1	1/1	1/1	1/1	0/0	0/0	0/0	0/0	1/1	0/0	1/1	1/1	1/1	0/0	0/1	./.	0/1	0/0	0/0	1/1	1/1	0/1	1/1	0/0	0.909	0.565
2L:30323533:30323910	DEL	1/1	1/1	1/1	./.	0/0	1/1	./.	0/0	1/1	./.	1/1	1/1	0/0	./.	./.	./.	./.	./.	0/0	0/0	./.	./.	0/0	0/0	1/1	./.	1/1	0/0	0/0	1/1	1/1	1/1	./.	./.	0.545	0.261
2L:30343722:30345792	DEL	1/1	1/1	1/1	1/1	1/1	1/1	1/1	1/1	1/1	1/1	1/1	1/1	1/1	1/1	1/1	1/1	1/1	1/1	1/1	1/1	1/1	1/1	1/1	1/1	1/1	1/1	1/1	1/1	1/1	1/1	1/1	1/1	1/1	1/1	1.000	1.000
2L:30353615:30354133	DEL	1/1	1/1	1/1	1/1	1/1	1/1	1/1	1/1	1/1	1/1	1/1	1/1	1/1	1/1	1/1	0/0	1/1	1/1	0/1	1/1	0/0	1/1	1/1	1/1	1/1	./.	0/1	./.	0/0	1/1	1/1	1/1	1/1	0/0	1.000	0.739
2L:30377119:30377453	DEL	0/0	0/1	0/0	0/0	0/0	0/0	0/0	0/0	0/0	0/0	0/1	0/0	0/0	0/0	0/0	./.	0/0	0/0	./.	0/0	0/0	0/0	0/0	0/0	0/0	0/0	0/0	0/0	0/0	0/0	0/0	0/0	0/0	0/0	0.182	0.000
2L:30382440:30382691	DEL	1/1	1/1	0/0	0/0	1/1	1/1	1/1	1/1	1/1	1/1	0/0	1/1	./.	0/0	1/1	0/0	0/0	0/0	0/0	0/0	0/0	./.	./.	0/0	0/0	0/0	1/1	./.	./.	1/1	0/1	1/1	0/0	./.	0.727	0.261
2L:30412648:30412842	DEL	0/1	1/1	0/0	1/1	0/0	1/1	0/0	0/0	1/1	1/1	1/1	1/1	1/1	1/1	0/0	1/1	0/0	1/1	1/1	0/0	0/0	1/1	1/1	./.	1/1	1/1	1/1	./.	./.	1/1	0/0	1/1	1/1	1/1	0.636	0.652
2L:30419624:30421272	DEL	1/1	1/1	0/0	1/1	1/1	1/1	0/0	1/1	1/1	1/1	1/1	1/1	1/1	1/1	1/1	0/0	1/1	1/1	1/1	1/1	1/1	1/1	1/1	0/0	1/1	1/1	0/1	1/1	0/0	1/1	1/1	1/1	1/1	1/1	0.818	0.870
2L:23812640:30431686	DUP	0/1	1/1	0/0	0/0	0/0	0/0	1/1	0/0	0/0	0/1	0/0	0/0	0/1	0/0	0/0	0/0	0/0	0/0	0/0	0/0	0/0	0/0	0/1	1/1	0/1	0/0	0/0	0/0	0/0	0/0	0/0	0/0	0/1	0/0	0.273	0.261
2L:30439638:30439834	DEL	0/0	0/1	0/0	0/0	0/0	0/0	0/0	0/0	0/0	0/0	0/0	0/0	0/0	0/0	0/0	0/0	0/0	0/0	0/0	0/0	0/0	0/0	0/0	0/0	0/0	0/0	0/0	0/0	0/0	0/0	0/0	0/0	0/0	0/0	0.091	0.000
2L:30451132:30451510	DEL	1/1	1/1	0/0	0/0	0/0	0/0	0/0	0/0	0/0	0/0	0/0	0/0	0/0	0/0	0/0	0/0	0/0	0/1	0/0	0/0	0/0	0/0	0/0	0/0	0/0	0/0	0/0	0/0	0/0	0/0	0/0	0/0	0/1	0/0	0.091	0.130
2L:30450888:30451133	INV	1/1	1/1	0/0	0/0	0/0	0/0	0/0	0/0	0/0	0/0	0/0	0/0	0/0	0/0	0/0	0/0	0/0	0/0	0/0	0/0	0/0	0/0	0/0	0/0	0/0	0/0	0/0	0/0	0/0	0/0	0/0	0/0	0/0	0/0	0.091	0.043
2L:30465220:30465505	DEL	1/1	1/1	1/1	1/1	1/1	1/1	1/1	1/1	1/1	1/1	1/1	1/1	1/1	1/1	1/1	1/1	1/1	1/1	1/1	1/1	1/1	1/1	1/1	1/1	1/1	1/1	1/1	./.	1/1	1/1	1/1	0/1	1/1	1/1	1.000	0.957
2L:30491265:30491519	DEL	0/1	0/1	0/1	1/1	1/1	1/1	1/1	0/1	0/1	1/1	1/1	1/1	1/1	1/1	0/1	0/0	1/1	1/1	1/1	1/1	0/1	1/1	1/1	1/1	1/1	0/1	1/1	./.	0/0	0/1	0/1	1/1	0/0	1/1	1.000	0.826
2L:30537122:30537865	DEL	1/1	1/1	1/1	1/1	1/1	1/1	1/1	1/1	1/1	1/1	1/1	1/1	1/1	1/1	1/1	0/0	1/1	1/1	1/1	1/1	1/1	1/1	1/1	1/1	1/1	1/1	1/1	1/1	1/1	1/1	1/1	1/1	1/1	0/0	1.000	0.913
2L:30546209:30546402	DEL	1/1	./.	1/1	0/0	1/1	1/1	0/0	0/0	0/0	./.	0/0	1/1	0/0	0/0	1/1	./.	./.	./.	0/0	0/0	./.	0/0	0/0	1/1	1/1	0/0	0/0	./.	./.	1/1	0/0	./.	0/0	0/0	0.364	0.217
2L:30596949:30597205	DEL	1/1	1/1	1/1	1/1	1/1	1/1	1/1	1/1	1/1	0/0	0/1	1/1	1/1	1/1	1/1	1/1	1/1	0/0	1/1	1/1	1/1	1/1	1/1	1/1	1/1	0/0	1/1	0/0	./.	0/1	1/1	1/1	0/0	./.	0.909	0.739
2L:30595653:30596714	DEL	1/1	1/1	1/1	1/1	1/1	1/1	1/1	1/1	1/1	1/1	1/1	1/1	1/1	1/1	1/1	1/1	1/1	1/1	1/1	1/1	1/1	1/1	1/1	1/1	1/1	1/1	1/1	0/0	1/1	1/1	1/1	1/1	1/1	0/0	1.000	0.913
2L:30600470:30601111	DEL	1/1	1/1	0/0	./.	./.	1/1	1/1	1/1	1/1	1/1	1/1	1/1	1/1	1/1	./.	0/1	1/1	1/1	1/1	1/1	./.	0/1	1/1	1/1	1/1	./.	1/1	0/0	0/0	1/1	1/1	1/1	1/1	0/0	0.727	0.739
2L:30608202:30608578	DEL	0/1	0/1	0/0	0/0	0/0	0/1	0/0	0/0	0/0	0/1	0/0	0/0	0/0	0/0	0/0	0/0	0/1	0/0	0/1	0/1	0/0	0/0	0/1	0/0	0/1	0/0	0/1	0/0	0/0	0/1	0/1	0/0	1/1	0/0	0.273	0.435
2L:30650420:30650681	DEL	1/1	1/1	0/0	0/0	0/0	0/0	0/0	0/0	0/0	0/0	0/0	0/0	0/0	0/0	0/0	0/0	0/0	0/0	0/0	0/0	0/0	0/0	0/0	0/0	0/0	0/0	0/0	0/0	0/0	0/0	0/0	0/0	0/0	./.	0.091	0.043
2L:30693434:30694249	DEL	1/1	1/1	0/0	1/1	1/1	0/1	0/0	1/1	0/1	1/1	0/0	1/1	1/1	0/1	1/1	0/0	1/1	0/0	0/1	0/0	0/0	0/0	0/0	0/0	1/1	1/1	0/1	0/0	0/0	1/1	1/1	1/1	1/1	0/0	0.727	0.565
2L:30729756:30731501	DEL	1/1	1/1	./.	1/1	0/0	1/1	0/0	0/0	1/1	./.	./.	1/1	1/1	1/1	1/1	1/1	./.	1/1	1/1	1/1	0/0	1/1	0/0	1/1	1/1	./.	1/1	1/1	1/1	1/1	1/1	1/1	1/1	0/0	0.455	0.783
2L:30792171:30792404	DEL	0/1	1/1	0/0	0/0	0/1	0/0	0/0	0/0	1/1	0/0	1/1	0/0	./.	0/0	0/0	0/0	0/0	0/0	1/1	0/0	./.	1/1	1/1	0/0	./.	0/0	0/0	0/0	0/0	1/1	0/1	1/1	0/0	0/0	0.364	0.304
2L:30822735:30823106	INV	0/1	0/1	0/0	0/0	0/0	0/0	0/1	0/0	0/0	0/0	0/0	0/0	0/0	0/0	0/0	1/1	0/0	0/0	0/1	0/0	0/0	0/0	0/0	0/0	0/1	0/0	0/0	0/0	0/0	0/0	0/0	0/0	0/0	0/0	0.182	0.174
2L:30894509:30894905	DEL	1/1	1/1	1/1	1/1	1/1	1/1	0/0	1/1	1/1	1/1	1/1	1/1	1/1	1/1	1/1	0/0	1/1	1/1	0/1	0/1	0/0	1/1	0/1	1/1	0/1	1/1	1/1	0/0	0/0	1/1	1/1	1/1	1/1	0/0	0.909	0.783
2L:30922390:30922885	DEL	1/1	1/1	1/1	1/1	1/1	1/1	1/1	1/1	1/1	1/1	1/1	1/1	1/1	0/1	1/1	0/0	0/1	1/1	0/1	1/1	1/1	0/1	0/1	0/0	1/1	1/1	1/1	0/0	1/1	1/1	1/1	1/1	1/1	1/1	1.000	0.870
2L:29418167:30927403	DEL	0/0	0/1	0/0	0/0	0/0	0/1	0/1	0/0	0/1	0/1	0/0	0/0	0/0	0/0	0/1	0/0	0/0	0/0	0/0	0/0	0/0	0/0	0/1	0/0	0/1	0/0	0/1	0/0	0/0	0/1	0/1	0/1	0/0	0/0	0.455	0.304
2L:30608390:30927403	DEL	0/1	0/1	0/0	0/1	0/1	0/1	0/1	0/1	0/1	0/1	0/0	0/1	0/1	0/1	0/1	0/0	0/0	0/0	0/1	0/1	0/0	0/1	0/0	0/0	0/1	0/0	0/1	0/1	0/0	0/1	0/0	0/1	0/1	0/0	0.818	0.565
2L:30608440:30927489	DUP	0/1	0/1	0/0	0/0	1/1	0/1	0/1	0/1	1/1	0/1	0/1	0/0	1/1	0/0	0/0	0/1	0/0	0/0	0/1	1/1	1/1	0/1	0/0	0/0	0/0	0/1	0/1	0/0	0/0	0/1	0/1	0/1	0/1	0/0	0.727	0.565
2L:30999579:31001322	DEL	1/1	1/1	1/1	1/1	1/1	1/1	1/1	1/1	1/1	1/1	1/1	1/1	1/1	1/1	1/1	1/1	1/1	1/1	1/1	1/1	1/1	1/1	1/1	1/1	1/1	1/1	1/1	1/1	1/1	1/1	1/1	1/1	1/1	0/0	1.000	0.957
2L:31050311:31050516	DEL	0/1	0/0	1/1	0/0	./.	1/1	0/0	1/1	./.	1/1	./.	1/1	1/1	0/0	1/1	./.	./.	./.	./.	0/0	0/0	./.	./.	1/1	1/1	1/1	1/1	./.	./.	1/1	1/1	./.	0/0	./.	0.455	0.391
2L:4503797:31054134	DUP	1/1	1/1	0/0	0/0	1/1	0/0	0/0	0/0	0/0	0/0	0/0	0/0	0/0	0/0	0/1	0/0	0/0	1/1	1/1	0/0	1/1	0/0	0/0	1/1	0/1	0/0	0/0	0/0	1/1	0/1	1/1	0/0	1/1	1/1	0.182	0.522
2L:31054035:31054750	DUP	0/1	0/0	0/0	0/0	./.	0/1	1/1	0/0	0/0	0/0	0/1	0/0	0/0	0/1	0/0	0/0	0/0	0/0	0/1	0/0	0/0	0/1	0/0	0/0	0/0	0/0	0/0	0/0	0/0	0/0	0/0	0/0	0/1	0/0	0.273	0.217
2L:31082289:31082838	DEL	1/1	1/1	./.	1/1	1/1	1/1	./.	0/0	1/1	1/1	0/0	1/1	1/1	0/0	1/1	0/0	0/0	1/1	1/1	1/1	0/0	0/1	1/1	1/1	1/1	0/0	1/1	1/1	1/1	1/1	1/1	1/1	./.	0/0	0.636	0.696
2L:31126511:31126694	DEL	1/1	1/1	0/0	0/0	0/1	0/1	0/1	0/1	0/0	0/1	0/0	0/1	0/0	0/0	0/1	1/1	1/1	0/0	1/1	1/1	1/1	0/0	0/0	0/0	0/0	0/1	0/1	0/0	0/0	0/1	0/1	1/1	0/0	./.	0.636	0.522
2L:31137199:31137579	DEL	1/1	1/1	0/0	1/1	1/1	1/1	1/1	1/1	1/1	1/1	1/1	1/1	1/1	1/1	1/1	1/1	1/1	1/1	1/1	1/1	0/0	1/1	1/1	1/1	0/1	0/0	1/1	0/0	0/1	1/1	1/1	0/1	0/0	0/0	0.909	0.783
2L:31142155:31142469	DEL	1/1	1/1	0/0	0/0	0/0	1/1	1/1	1/1	0/1	1/1	0/0	1/1	0/0	./.	1/1	./.	0/0	1/1	1/1	1/1	1/1	./.	1/1	0/0	1/1	0/0	0/1	0/0	0/0	0/1	1/1	1/1	1/1	0/0	0.636	0.565
2L:31146908:31147537	DEL	1/1	1/1	1/1	1/1	1/1	1/1	1/1	1/1	1/1	1/1	1/1	1/1	1/1	0/0	1/1	0/1	0/1	1/1	1/1	1/1	0/0	0/1	1/1	0/0	1/1	1/1	1/1	1/1	1/1	1/1	1/1	1/1	1/1	0/0	1.000	0.826
2L:31148084:31148598	DEL	0/0	0/0	0/0	0/0	0/0	0/0	0/0	0/1	0/1	0/0	0/1	0/1	0/0	0/0	0/0	0/0	0/0	0/1	0/1	0/0	0/0	0/0	0/0	0/1	0/1	0/0	0/0	0/0	0/0	0/1	0/1	0/0	0/0	0/0	0.364	0.261
2L:31182045:31182308	DEL	0/1	0/1	0/1	1/1	1/1	1/1	1/1	0/1	./.	1/1	0/0	1/1	1/1	./.	1/1	0/0	./.	0/0	1/1	1/1	0/0	./.	1/1	0/0	1/1	1/1	0/0	./.	./.	0/1	0/1	1/1	1/1	0/0	0.818	0.522
2L:31187294:31188350	DEL	1/1	1/1	0/0	1/1	0/0	./.	./.	1/1	1/1	./.	./.	1/1	./.	1/1	0/0	0/0	1/1	0/0	0/0	1/1	1/1	1/1	1/1	./.	1/1	./.	1/1	0/0	0/0	1/1	1/1	1/1	1/1	./.	0.455	0.565
2L:31193017:31193398	DEL	1/1	1/1	0/0	1/1	1/1	0/1	1/1	0/0	0/1	0/1	1/1	0/1	1/1	1/1	1/1	0/0	0/1	1/1	0/1	0/0	0/0	1/1	0/1	0/0	0/1	0/0	0/1	0/0	0/1	0/1	1/1	0/0	0/0	0/0	0.818	0.609
2L:15884630:31204313	DEL	0/1	0/0	0/0	0/0	0/0	0/0	0/0	0/0	0/0	0/0	0/0	0/0	0/0	0/0	0/0	0/0	0/0	0/0	0/1	0/0	0/0	0/0	0/0	0/0	0/0	0/0	0/0	0/0	0/0	0/0	0/0	0/0	0/0	0/0	0.000	0.087
2L:31231057:31231359	DEL	1/1	1/1	1/1	./.	0/0	0/0	./.	0/0	1/1	./.	1/1	./.	1/1	./.	./.	./.	./.	0/0	./.	./.	./.	./.	./.	./.	./.	./.	0/1	./.	1/1	1/1	1/1	1/1	0/0	./.	0.364	0.304
2L:9588038:31274608	DUP	0/1	0/1	0/0	0/0	0/0	0/0	0/0	0/0	0/0	0/0	0/1	0/0	0/0	0/0	0/0	0/0	0/0	0/0	0/1	0/0	0/0	0/0	0/0	0/0	0/0	0/1	0/0	0/0	0/0	0/0	0/0	0/0	0/1	0/0	0.182	0.174
2L:31278953:31279092	DEL	1/1	1/1	1/1	1/1	1/1	1/1	1/1	1/1	1/1	1/1	1/1	1/1	1/1	1/1	1/1	1/1	1/1	1/1	1/1	1/1	./.	1/1	1/1	1/1	1/1	1/1	1/1	1/1	0/0	1/1	0/0	1/1	1/1	1/1	1.000	0.870
2L:31317993:31318187	DEL	0/0	1/1	0/0	0/0	0/0	0/0	0/0	0/0	0/0	0/0	0/0	0/0	0/0	0/0	0/0	0/0	0/0	0/0	0/0	0/0	0/0	0/0	0/0	0/0	0/0	0/0	0/0	0/0	0/0	0/0	0/0	0/0	0/1	0/0	0.091	0.043
2L:31372337:31373001	DEL	0/0	1/1	0/0	0/0	0/0	0/0	0/0	0/0	0/0	0/0	0/0	0/0	0/0	0/0	0/0	0/0	0/0	0/0	0/0	0/0	0/0	0/0	0/0	0/0	0/0	0/0	0/0	0/0	0/0	0/0	0/0	0/0	0/0	0/0	0.091	0.000
2L:31399700:31400456	DEL	1/1	0/0	0/0	0/0	1/1	0/1	1/1	1/1	0/1	1/1	0/0	1/1	1/1	0/1	1/1	1/1	0/0	0/1	1/1	1/1	0/0	0/1	1/1	0/0	1/1	0/0	0/0	1/1	0/0	1/1	1/1	0/1	1/1	1/1	0.636	0.739
2L:31402343:31402479	DEL	0/1	1/1	0/0	0/0	0/0	0/0	0/0	0/0	0/0	0/0	0/0	0/0	0/0	0/0	0/0	0/0	0/0	0/0	0/0	0/0	0/0	0/0	0/0	0/0	0/0	0/0	0/0	0/0	./.	0/0	0/0	0/0	0/0	0/0	0.091	0.043
2L:31427525:31427876	DEL	0/1	0/1	0/0	1/1	1/1	0/1	0/0	1/1	0/1	0/0	0/0	0/1	0/1	./.	1/1	0/0	0/0	1/1	1/1	0/0	0/0	./.	0/0	1/1	0/1	0/0	0/0	0/0	0/0	0/1	0/1	0/1	0/0	0/0	0.636	0.435
2L:31428418:31428969	DEL	1/1	1/1	0/0	0/0	./.	1/1	0/0	./.	1/1	./.	0/0	0/1	0/0	0/1	./.	0/0	0/0	./.	1/1	0/1	./.	0/0	1/1	0/0	1/1	./.	0/1	./.	1/1	1/1	1/1	1/1	0/0	0/0	0.364	0.478
2L:31456221:31456876	INV	0/1	0/1	0/0	0/1	0/1	0/0	0/1	0/0	0/1	0/0	0/0	0/1	0/1	0/0	0/1	0/0	0/1	0/0	0/1	0/0	0/0	0/1	0/1	0/0	0/1	0/1	0/0	0/0	0/0	0/1	0/0	0/0	0/1	0/0	0.545	0.478
2L:31488290:31488510	DEL	1/1	0/1	0/0	1/1	0/0	./.	0/0	0/0	1/1	./.	./.	1/1	0/0	1/1	0/0	./.	./.	1/1	0/0	1/1	./.	./.	0/0	1/1	0/0	0/0	1/1	./.	0/0	1/1	0/0	./.	1/1	./.	0.364	0.348
2L:31487306:31488222	DEL	1/1	1/1	1/1	./.	0/0	1/1	./.	./.	1/1	0/0	./.	1/1	./.	1/1	1/1	0/0	1/1	./.	1/1	1/1	0/0	1/1	0/0	0/0	1/1	0/0	1/1	./.	./.	1/1	1/1	1/1	0/0	./.	0.455	0.522
2L:31532086:31532328	DEL	1/1	1/1	1/1	1/1	1/1	1/1	1/1	1/1	1/1	1/1	1/1	1/1	1/1	1/1	0/1	0/0	1/1	1/1	1/1	1/1	1/1	1/1	1/1	1/1	1/1	0/0	1/1	0/0	1/1	0/1	0/1	1/1	1/1	1/1	1.000	0.870
2L:31534129:31534942	DEL	1/1	1/1	0/0	0/0	0/0	1/1	0/0	1/1	1/1	1/1	0/0	1/1	1/1	0/1	1/1	1/1	1/1	1/1	1/1	1/1	0/0	1/1	1/1	0/0	0/1	1/1	1/1	./.	1/1	1/1	1/1	1/1	0/0	0/0	0.545	0.783
2L:31536788:31539469	DUP	0/0	1/1	0/0	0/1	0/0	0/1	0/1	0/1	0/1	0/0	0/0	0/1	0/1	0/1	1/1	0/1	0/1	1/1	0/1	0/1	0/0	0/1	0/0	0/0	0/1	0/1	0/0	0/0	0/0	0/1	0/1	0/0	0/0	0/0	0.636	0.565
2L:31537357:31539793	DEL	0/1	0/1	0/0	0/1	0/1	0/0	0/0	0/1	0/1	0/1	0/0	0/1	0/1	0/0	0/1	0/0	0/1	0/0	0/0	0/1	0/0	0/1	0/1	0/0	0/1	0/1	0/1	0/0	0/0	0/1	0/1	0/1	0/1	0/1	0.636	0.652
2L:31544220:31548239	DEL	0/1	0/1	0/0	0/1	1/1	0/1	0/0	0/0	0/1	0/1	0/1	1/1	0/0	0/1	0/0	0/0	1/1	1/1	1/1	1/1	0/0	1/1	0/1	0/0	0/1	0/0	0/1	0/0	0/0	0/1	0/1	0/1	0/0	0/0	0.727	0.565
2L:31569559:31569833	DEL	1/1	1/1	1/1	1/1	0/0	1/1	1/1	1/1	1/1	0/0	./.	1/1	0/0	1/1	1/1	0/0	./.	1/1	0/0	1/1	0/0	0/0	./.	0/0	./.	0/0	0/1	./.	./.	0/1	0/1	0/0	0/0	0/0	0.727	0.348
2L:31613990:31614381	DEL	1/1	1/1	1/1	1/1	1/1	0/1	1/1	1/1	1/1	1/1	1/1	0/1	1/1	1/1	1/1	0/0	1/1	1/1	0/1	0/1	0/0	1/1	1/1	1/1	1/1	1/1	1/1	0/0	0/0	1/1	1/1	0/1	1/1	1/1	1.000	0.826
2L:31635379:31635611	DEL	0/1	0/0	0/0	0/0	0/0	0/0	0/0	0/0	0/0	0/0	0/0	0/0	0/0	0/0	0/0	0/0	0/0	0/0	0/0	0/0	0/0	0/0	0/0	0/0	0/0	0/0	0/0	0/0	0/0	0/0	0/0	0/0	0/0	0/0	0.000	0.043
2L:31648697:31648925	DEL	1/1	0/1	0/0	1/1	0/0	0/1	1/1	1/1	0/1	0/0	1/1	1/1	0/1	1/1	1/1	1/1	1/1	1/1	0/0	0/0	1/1	0/0	0/0	0/0	0/1	0/1	1/1	./.	0/0	0/1	0/0	0/0	0/0	0/0	0.727	0.522
2L:31648696:31648992	INV	1/1	0/1	0/0	0/1	0/0	0/1	1/1	1/1	0/1	0/0	1/1	1/1	0/1	1/1	1/1	1/1	1/1	1/1	0/1	0/0	1/1	0/0	0/0	0/0	0/1	0/0	1/1	./.	0/0	0/1	0/1	0/0	0/0	0/0	0.727	0.565
2L:31661814:31666411	DEL	1/1	1/1	1/1	1/1	1/1	1/1	1/1	1/1	1/1	1/1	1/1	1/1	1/1	1/1	1/1	./.	1/1	1/1	1/1	1/1	1/1	1/1	1/1	1/1	1/1	1/1	1/1	1/1	1/1	1/1	1/1	1/1	1/1	./.	1.000	0.913
2L:31670353:31670519	DEL	1/1	1/1	0/1	1/1	1/1	1/1	1/1	1/1	1/1	1/1	1/1	0/1	1/1	1/1	1/1	1/1	1/1	1/1	1/1	1/1	1/1	1/1	1/1	1/1	1/1	1/1	0/1	./.	1/1	1/1	1/1	1/1	1/1	0/0	1.000	0.913
2L:31701744:31702096	DEL	1/1	1/1	1/1	1/1	1/1	0/1	1/1	1/1	1/1	1/1	1/1	0/1	1/1	1/1	1/1	1/1	./.	1/1	1/1	1/1	0/0	0/0	1/1	0/1	0/1	1/1	1/1	0/0	0/1	1/1	1/1	0/1	1/1	0/0	1.000	0.783
2L:31703672:31704017	DEL	0/1	1/1	./.	./.	0/0	0/1	0/0	1/1	0/1	1/1	./.	1/1	0/1	0/0	1/1	./.	1/1	1/1	0/0	./.	0/0	./.	./.	0/0	0/1	1/1	1/1	0/0	0/0	0/1	0/0	0/1	1/1	0/0	0.545	0.478
2L:30495288:31741193	DEL	0/1	0/1	0/0	0/0	0/1	0/1	0/0	0/0	0/0	0/0	0/1	0/0	0/0	0/0	0/0	0/0	0/0	0/0	0/0	0/1	0/0	0/0	0/0	0/0	0/1	0/0	0/0	0/0	0/0	0/0	0/0	0/1	0/0	0/0	0.364	0.174
2L:31741242:31741434	DEL	0/1	0/1	0/0	0/0	0/0	0/0	0/1	0/0	0/1	0/0	0/1	0/0	./.	0/0	0/0	./.	0/0	0/0	./.	./.	0/0	0/0	./.	./.	1/1	0/0	0/0	./.	./.	0/0	0/0	0/1	0/0	./.	0.364	0.130
2L:31762258:31762638	DEL	0/1	1/1	0/0	0/0	./.	0/1	./.	1/1	0/0	0/0	0/0	0/1	0/0	./.	./.	./.	0/0	./.	0/0	0/0	./.	./.	0/0	./.	0/1	./.	1/1	0/0	./.	0/1	1/1	0/0	1/1	0/0	0.364	0.261
2L:31779933:31780067	DUP	0/1	0/1	0/1	1/1	1/1	1/1	1/1	0/1	0/0	1/1	0/1	0/1	1/1	1/1	1/1	1/1	1/1	1/1	0/1	1/1	0/0	0/1	1/1	0/0	0/1	0/1	0/1	0/0	1/1	0/1	0/1	0/1	0/1	0/0	0.909	0.826
2L:31792471:31792839	DEL	0/1	0/0	0/0	0/0	0/0	0/0	0/0	0/0	0/1	0/0	0/0	0/0	0/0	0/0	0/0	0/0	0/0	0/0	0/0	0/0	./.	0/0	./.	0/0	0/0	0/0	0/0	0/0	0/0	0/0	0/0	0/0	0/0	0/0	0.091	0.043
2L:31793761:31794071	DEL	0/0	0/0	0/0	0/0	0/0	0/0	0/0	0/0	0/0	0/0	0/0	0/0	0/0	0/0	0/0	0/0	0/0	0/1	0/0	0/0	0/0	0/0	0/0	0/0	0/0	0/0	0/0	0/0	0/0	0/0	0/0	0/0	0/0	0/0	0.000	0.043
2L:31813619:31814220	DEL	1/1	1/1	0/1	1/1	1/1	1/1	1/1	1/1	1/1	1/1	1/1	1/1	1/1	0/1	1/1	0/0	0/1	1/1	1/1	0/1	1/1	0/1	1/1	1/1	1/1	1/1	1/1	0/0	./.	1/1	1/1	1/1	1/1	0/0	1.000	0.826
2L:31818286:31818638	DEL	1/1	1/1	0/0	./.	1/1	0/1	./.	1/1	0/1	./.	1/1	0/1	0/0	1/1	0/0	./.	./.	1/1	1/1	0/0	0/0	0/0	0/0	0/1	0/1	0/0	0/1	0/0	0/0	1/1	1/1	0/1	1/1	0/0	0.636	0.478
2L:31819669:31820293	DEL	1/1	1/1	1/1	1/1	1/1	1/1	./.	1/1	1/1	1/1	1/1	1/1	1/1	1/1	1/1	1/1	0/0	1/1	0/1	0/0	0/0	0/1	0/1	1/1	0/1	0/0	1/1	0/0	./.	1/1	1/1	1/1	./.	./.	0.909	0.652
2L:31837792:31838335	DEL	1/1	0/1	0/1	0/0	1/1	1/1	1/1	0/1	1/1	0/1	0/1	0/0	1/1	0/1	1/1	0/0	0/1	1/1	0/1	0/1	1/1	1/1	1/1	1/1	1/1	1/1	0/0	0/0	0/0	1/1	1/1	0/1	1/1	0/0	0.818	0.783
2L:31855939:31856081	DEL	0/0	0/0	0/0	./.	0/0	0/0	0/0	0/0	0/0	0/0	0/0	./.	0/0	0/0	0/0	./.	0/0	0/0	0/0	0/0	0/0	0/0	0/1	0/0	0/0	0/0	0/0	0/0	0/0	0/1	0/0	0/0	./.	./.	0.000	0.087
2L:31857125:31857342	DEL	1/1	1/1	./.	0/0	0/0	./.	./.	0/1	./.	0/0	./.	./.	./.	./.	0/0	./.	./.	0/0	./.	./.	0/0	./.	./.	./.	./.	./.	./.	./.	./.	./.	0/0	./.	0/0	./.	0.182	0.043
2L:31920489:31924153	DEL	1/1	1/1	1/1	1/1	1/1	1/1	0/0	1/1	1/1	1/1	1/1	1/1	1/1	1/1	1/1	1/1	1/1	1/1	1/1	1/1	0/0	1/1	1/1	1/1	1/1	1/1	1/1	1/1	1/1	1/1	1/1	1/1	1/1	1/1	0.909	0.957
2L:34996018:34996279	INV	0/1	0/1	0/1	0/1	0/1	0/1	0/1	0/1	0/1	0/1	0/1	0/1	0/1	0/0	0/1	0/0	0/1	0/1	0/1	0/0	0/0	0/1	0/0	0/1	0/1	1/1	0/1	0/0	1/1	0/1	0/1	0/1	0/0	0/0	1.000	0.652
2L:37319391:37356131	DEL	0/0	0/1	0/0	0/0	0/0	0/1	0/0	0/1	0/0	0/1	0/1	0/1	0/0	0/0	0/0	0/0	0/1	0/0	0/0	0/1	./.	0/1	0/1	0/0	0/1	0/0	0/0	0/0	0/0	0/1	0/1	0/0	0/0	0/0	0.545	0.304
2L:44425320:44433840	DEL	./.	1/1	./.	0/0	./.	./.	0/0	./.	./.	1/1	1/1	1/1	./.	1/1	./.	0/0	./.	./.	1/1	./.	./.	./.	1/1	./.	./.	./.	1/1	./.	0/0	1/1	1/1	1/1	1/1	0/0	0.364	0.348
2L:32324422:32325824	INV	0/1	0/0	0/0	0/0	0/0	0/1	0/0	0/0	0/1	0/0	0/0	0/0	0/0	0/0	0/0	0/1	0/1	0/0	0/0	0/1	0/0	0/1	0/1	0/0	0/0	0/0	0/0	0/0	0/0	0/0	0/0	0/1	0/0	0/0	0.182	0.304
2L:32455967:32456702	DEL	1/1	1/1	1/1	0/1	1/1	1/1	1/1	0/1	1/1	1/1	1/1	1/1	1/1	1/1	1/1	0/0	1/1	1/1	1/1	0/0	0/0	1/1	1/1	0/0	1/1	1/1	1/1	0/0	1/1	1/1	1/1	1/1	1/1	1/1	1.000	0.783
2L:33062815:33062920	DEL	0/0	1/1	0/0	0/0	0/1	0/0	0/0	0/0	0/0	0/0	0/0	0/0	0/0	0/0	0/0	0/0	0/0	0/0	0/0	0/0	0/0	0/0	0/1	0/0	0/0	0/0	0/0	./.	0/0	0/0	0/0	0/0	0/0	0/0	0.182	0.043
2L:33258887:33259539	DEL	1/1	1/1	1/1	1/1	1/1	1/1	1/1	1/1	1/1	1/1	1/1	1/1	1/1	1/1	1/1	0/0	1/1	1/1	1/1	1/1	0/0	1/1	1/1	1/1	1/1	1/1	0/1	0/0	0/0	1/1	1/1	1/1	0/0	1/1	1.000	0.783
2L:33750084:33751280	DEL	1/1	1/1	0/0	1/1	0/0	1/1	1/1	1/1	1/1	0/0	1/1	1/1	1/1	1/1	0/0	0/0	1/1	1/1	1/1	1/1	0/0	1/1	1/1	0/0	1/1	./.	1/1	0/0	1/1	1/1	1/1	1/1	0/1	1/1	0.727	0.739
2L:35307621:35307862	DEL	0/1	0/1	0/1	0/0	1/1	1/1	0/0	0/1	1/1	0/0	1/1	1/1	0/0	0/0	1/1	./.	0/0	1/1	0/0	0/0	1/1	1/1	0/0	0/0	0/0	0/0	0/0	0/0	./.	0/1	0/1	0/1	0/0	./.	0.727	0.348
2L:37306229:37306434	DEL	0/1	1/1	0/0	1/1	1/1	1/1	1/1	1/1	1/1	1/1	1/1	1/1	1/1	0/0	1/1	0/0	1/1	1/1	0/0	1/1	0/0	1/1	1/1	1/1	1/1	1/1	1/1	0/0	0/0	1/1	1/1	1/1	1/1	1/1	0.909	0.739
2L:37813897:37814356	DEL	1/1	1/1	1/1	1/1	1/1	1/1	1/1	1/1	1/1	1/1	1/1	1/1	1/1	0/1	1/1	0/1	0/1	1/1	0/1	0/1	1/1	0/1	0/1	1/1	1/1	1/1	1/1	0/1	1/1	1/1	1/1	1/1	1/1	1/1	1.000	1.000
2L:40459273:40467866	DUP	0/0	0/1	0/0	0/0	0/0	0/0	0/0	0/0	0/0	0/0	0/0	0/0	0/0	0/1	0/0	0/0	0/0	0/0	0/0	0/0	0/0	0/0	0/0	0/0	0/0	0/1	0/0	0/0	0/0	0/0	0/0	0/0	0/0	0/0	0.091	0.087
2L:2135291:40780312	DEL	0/1	0/1	0/0	0/0	0/0	0/1	0/0	0/0	0/0	0/0	0/0	0/1	0/0	0/0	0/0	0/0	0/0	0/0	0/0	0/0	0/0	0/0	0/0	0/0	0/0	0/0	0/0	0/0	0/0	0/0	0/0	0/0	0/0	0/0	0.273	0.043
2L:41085439:41091443	DEL	1/1	1/1	1/1	1/1	0/0	1/1	1/1	1/1	1/1	1/1	1/1	1/1	1/1	1/1	1/1	1/1	1/1	1/1	1/1	1/1	1/1	1/1	1/1	1/1	1/1	1/1	1/1	1/1	1/1	1/1	1/1	1/1	1/1	1/1	0.909	1.000
2L:41258112:41271162	DUP	1/1	1/1	1/1	1/1	1/1	1/1	1/1	1/1	0/1	1/1	0/1	0/1	1/1	0/1	1/1	1/1	0/1	1/1	1/1	0/1	0/0	0/1	1/1	0/0	0/0	0/0	0/1	0/0	0/0	0/0	0/0	0/0	0/1	0/0	1.000	0.565
2L:41713207:41714044	DEL	1/1	1/1	0/0	1/1	0/0	1/1	./.	./.	1/1	./.	0/0	0/1	1/1	0/0	0/0	0/0	0/0	./.	0/0	1/1	./.	0/0	0/0	0/0	1/1	0/0	./.	0/0	0/0	1/1	0/0	1/1	0/0	0/0	0.455	0.261
2L:48281757:48283452	DUP	0/1	0/0	0/0	0/0	0/0	0/0	0/0	0/0	0/0	0/0	0/0	0/0	0/0	0/0	0/0	0/0	0/0	0/0	0/0	0/0	0/0	0/0	0/0	0/0	0/0	0/0	0/0	0/0	0/0	0/0	0/0	0/0	0/0	0/0	0.000	0.043
2L:32037822:32038175	DEL	0/1	1/1	0/1	0/0	0/1	0/1	0/0	0/1	0/1	0/0	0/1	0/0	0/1	0/0	0/1	0/0	0/1	0/0	0/0	1/1	0/0	0/0	0/1	1/1	1/1	0/0	0/0	0/0	0/0	0/1	0/1	0/1	0/1	0/0	0.636	0.522
2L:32053490:32053671	DEL	./.	1/1	1/1	./.	./.	1/1	./.	./.	1/1	./.	./.	./.	0/0	./.	1/1	./.	0/0	./.	0/0	0/0	./.	./.	./.	./.	1/1	0/0	1/1	0/0	./.	1/1	0/0	1/1	./.	./.	0.364	0.217
2L:21357173:32071326	DEL	1/1	1/1	0/0	0/0	0/1	0/1	0/1	0/1	0/1	1/1	0/1	0/1	0/1	0/0	0/1	0/0	1/1	0/1	0/1	0/1	0/0	0/1	0/1	0/0	1/1	0/1	0/1	0/0	1/1	0/1	0/1	0/1	0/1	1/1	0.818	0.783
2L:32083263:32083708	DEL	1/1	1/1	0/0	1/1	1/1	1/1	1/1	1/1	1/1	1/1	1/1	1/1	1/1	0/1	1/1	0/1	0/0	1/1	0/1	0/1	0/0	0/1	0/1	1/1	1/1	1/1	1/1	0/1	1/1	1/1	1/1	1/1	1/1	1/1	0.909	0.913
2L:32103969:32104295	DEL	0/1	1/1	0/1	0/1	0/1	0/1	0/0	0/0	0/0	0/0	0/1	0/1	0/0	0/0	1/1	0/0	0/0	0/1	1/1	1/1	0/0	0/1	0/0	0/0	0/1	1/1	0/1	0/0	./.	0/1	0/1	0/1	0/0	1/1	0.636	0.565
2L:32108371:32108973	DEL	0/1	1/1	0/0	0/1	0/0	1/1	1/1	1/1	0/1	0/1	1/1	1/1	0/0	0/1	1/1	1/1	0/1	1/1	1/1	0/0	0/0	0/1	0/0	./.	1/1	1/1	0/1	1/1	0/0	0/1	1/1	1/1	0/0	0/0	0.818	0.652
2L:32152750:32152969	DEL	0/1	0/1	0/0	0/0	1/1	1/1	1/1	0/0	1/1	0/0	0/0	1/1	1/1	1/1	1/1	0/0	1/1	1/1	1/1	0/0	0/0	1/1	./.	1/1	1/1	0/1	0/0	0/0	0/0	1/1	1/1	1/1	1/1	0/0	0.545	0.652
2L:32216452:32216673	DEL	0/1	0/1	1/1	0/0	1/1	1/1	1/1	1/1	1/1	1/1	./.	1/1	1/1	0/0	1/1	./.	1/1	0/0	1/1	1/1	0/0	1/1	0/0	0/0	1/1	0/1	1/1	./.	0/0	1/1	1/1	1/1	0/0	./.	0.818	0.565
2L:32231784:32231935	DEL	1/1	1/1	0/0	./.	./.	1/1	./.	1/1	0/0	1/1	1/1	1/1	1/1	1/1	./.	./.	0/0	0/0	1/1	1/1	0/0	0/0	1/1	./.	1/1	./.	0/0	0/0	0/0	1/1	1/1	1/1	./.	0/0	0.545	0.435
2L:32231783:32232452	INV	0/1	0/1	0/0	0/0	0/0	0/1	0/0	0/0	0/0	0/1	0/0	0/1	0/1	0/0	0/0	0/0	0/0	0/0	0/0	0/1	0/0	0/0	0/1	0/0	0/0	0/0	0/0	0/0	0/0	0/1	0/0	0/0	0/0	0/0	0.364	0.217
2L:32244925:32245325	DEL	1/1	1/1	0/0	0/0	0/0	0/0	0/0	0/0	0/0	0/0	0/0	0/0	0/0	./.	0/0	./.	./.	0/0	0/0	0/0	0/0	./.	0/0	0/0	0/0	0/0	0/0	0/0	0/0	0/0	0/0	0/0	0/0	0/0	0.091	0.043
2L:32290088:32290292	DEL	0/0	0/1	0/0	0/0	0/0	0/0	0/0	0/0	0/0	0/0	0/0	0/0	0/0	0/0	0/0	0/0	0/0	0/0	0/0	0/0	0/0	0/0	0/0	0/0	0/0	0/0	0/0	0/0	0/0	0/0	0/0	0/0	0/0	0/0	0.091	0.000
2L:32313347:32314429	DEL	1/1	1/1	0/0	1/1	1/1	1/1	1/1	1/1	1/1	1/1	1/1	1/1	1/1	1/1	1/1	1/1	1/1	1/1	1/1	1/1	1/1	1/1	1/1	1/1	1/1	1/1	0/1	1/1	1/1	1/1	1/1	1/1	1/1	1/1	0.909	1.000
2L:32358829:32359194	DEL	1/1	1/1	1/1	1/1	1/1	1/1	1/1	1/1	1/1	1/1	1/1	0/1	0/0	1/1	1/1	0/0	1/1	1/1	0/1	1/1	0/0	1/1	1/1	1/1	0/1	1/1	1/1	0/0	1/1	1/1	1/1	1/1	1/1	0/0	1.000	0.783
2L:32364556:32364920	DEL	1/1	1/1	1/1	1/1	1/1	1/1	1/1	1/1	1/1	0/0	1/1	1/1	1/1	1/1	1/1	1/1	0/0	1/1	0/1	0/1	0/0	1/1	1/1	1/1	0/1	1/1	1/1	1/1	0/0	1/1	1/1	0/1	1/1	1/1	0.909	0.870
2L:32368534:32369388	DEL	0/0	0/1	0/1	./.	./.	1/1	./.	./.	./.	0/0	0/0	1/1	./.	1/1	0/0	0/0	1/1	./.	0/0	0/0	./.	0/0	./.	0/0	0/0	./.	0/0	./.	./.	0/1	0/0	1/1	./.	0/0	0.364	0.174
2L:32452282:32452905	DEL	1/1	0/0	0/0	0/0	0/0	0/0	0/0	0/0	0/0	0/0	0/0	0/0	0/0	0/0	0/0	0/0	0/0	0/0	0/0	0/0	0/0	0/0	0/0	0/0	0/0	0/0	0/0	0/0	0/0	0/0	0/0	0/0	0/0	0/0	0.000	0.043
2L:32479478:32481033	DEL	1/1	1/1	1/1	1/1	1/1	1/1	1/1	1/1	1/1	1/1	1/1	1/1	1/1	1/1	1/1	1/1	1/1	1/1	1/1	1/1	./.	1/1	1/1	1/1	1/1	1/1	1/1	1/1	1/1	1/1	1/1	1/1	1/1	1/1	1.000	0.957
2L:32490734:32491084	DEL	1/1	1/1	1/1	1/1	0/0	0/1	1/1	1/1	0/1	1/1	1/1	1/1	1/1	0/0	1/1	0/0	1/1	1/1	1/1	1/1	1/1	./.	0/0	0/1	0/1	1/1	1/1	0/0	./.	1/1	1/1	0/1	1/1	0/0	0.909	0.696
2L:32493072:32493215	DEL	1/1	1/1	0/0	0/0	1/1	0/0	1/1	1/1	./.	1/1	0/0	1/1	0/0	0/0	./.	1/1	1/1	./.	1/1	0/0	./.	1/1	0/0	0/0	0/0	./.	1/1	1/1	0/0	1/1	./.	1/1	0/0	./.	0.545	0.391
2L:32495297:32495405	DEL	0/0	0/1	0/0	0/0	0/0	0/0	0/0	0/0	0/0	0/0	0/0	0/0	0/0	0/0	0/0	0/0	0/0	0/0	0/0	0/0	0/0	0/0	0/0	0/0	0/0	0/0	0/0	0/0	0/0	0/0	0/0	0/0	0/0	0/0	0.091	0.000
2L:32512125:32512660	DEL	0/0	1/1	./.	0/0	./.	0/1	0/0	1/1	1/1	0/0	0/1	1/1	0/0	0/1	0/0	1/1	0/0	0/0	0/0	1/1	0/0	0/1	1/1	0/0	1/1	0/0	1/1	0/0	1/1	0/1	0/0	1/1	0/0	0/0	0.545	0.435
2L:32516493:32517502	DEL	0/1	1/1	0/0	0/0	0/0	1/1	0/0	1/1	1/1	1/1	1/1	1/1	1/1	1/1	1/1	0/0	1/1	1/1	1/1	1/1	0/0	1/1	1/1	0/0	0/1	0/0	0/0	0/0	1/1	1/1	1/1	0/1	1/1	./.	0.636	0.696
2L:32527070:32527516	DEL	1/1	1/1	1/1	1/1	1/1	1/1	1/1	1/1	1/1	1/1	1/1	1/1	1/1	0/0	1/1	0/0	0/1	1/1	0/0	0/0	0/0	0/0	0/1	1/1	1/1	1/1	1/1	0/0	1/1	1/1	1/1	1/1	1/1	0/0	1.000	0.652
2L:32577560:32577697	DEL	0/0	0/1	0/0	0/0	0/0	0/0	0/0	0/0	0/0	0/0	0/0	0/0	0/0	0/0	0/0	0/0	0/0	0/0	0/0	0/0	0/0	0/0	0/0	0/0	0/0	0/0	0/0	0/0	0/0	0/0	0/0	0/0	0/0	0/0	0.091	0.000
2L:32592404:32592651	DEL	1/1	0/1	0/0	0/0	0/1	0/0	0/0	1/1	0/1	1/1	0/1	1/1	1/1	0/0	0/0	0/0	1/1	1/1	0/0	0/0	1/1	0/0	0/1	./.	1/1	0/0	0/1	0/0	0/0	0/1	0/1	0/0	1/1	0/0	0.636	0.478
2L:32643731:32644119	DEL	1/1	1/1	1/1	1/1	0/0	0/1	0/0	1/1	1/1	1/1	1/1	0/1	0/0	1/1	1/1	0/0	./.	0/0	0/0	0/1	./.	1/1	0/1	0/0	0/1	0/0	0/1	0/0	1/1	1/1	1/1	1/1	0/0	0/0	0.818	0.522
2L:32655224:32655619	DEL	1/1	1/1	0/0	1/1	1/1	1/1	1/1	1/1	1/1	1/1	1/1	1/1	0/0	1/1	1/1	0/0	1/1	1/1	1/1	0/0	1/1	0/0	0/1	1/1	1/1	0/0	1/1	0/0	1/1	1/1	1/1	0/1	1/1	0/1	0.909	0.739
2L:32655309:32655992	INV	0/0	0/1	0/0	0/0	0/0	0/0	0/0	0/0	0/0	0/0	0/0	0/0	0/0	0/0	0/0	0/0	0/0	0/0	0/0	0/0	0/0	0/0	0/0	0/0	0/0	0/0	0/0	0/0	0/0	0/0	0/0	0/0	0/0	0/0	0.091	0.000
2L:32655992:32656118	DEL	0/0	0/1	0/0	0/0	0/0	0/0	0/0	0/0	0/0	0/0	0/0	0/0	0/0	0/0	0/0	0/0	0/0	0/0	0/0	0/0	0/0	0/0	0/0	0/0	0/0	0/0	0/0	0/0	0/0	0/0	0/0	0/0	0/0	0/0	0.091	0.000
2L:32657032:32657385	DEL	1/1	1/1	1/1	1/1	1/1	0/1	1/1	1/1	1/1	1/1	1/1	0/1	1/1	1/1	1/1	1/1	1/1	1/1	1/1	1/1	1/1	1/1	1/1	1/1	0/1	1/1	1/1	1/1	0/1	1/1	1/1	1/1	1/1	0/0	1.000	0.957
2L:32666886:32667342	DEL	1/1	1/1	1/1	1/1	1/1	1/1	1/1	1/1	1/1	1/1	1/1	1/1	1/1	0/1	1/1	0/1	0/1	1/1	0/1	1/1	1/1	0/1	0/1	1/1	1/1	0/0	1/1	1/1	1/1	1/1	1/1	1/1	1/1	0/0	1.000	0.913
2L:32660448:32671962	DUP	0/0	0/1	0/0	0/0	0/0	0/0	0/0	0/0	0/0	0/0	0/0	0/0	0/0	0/0	0/0	0/0	0/0	0/0	0/0	0/0	0/0	0/0	0/0	0/0	0/0	0/0	0/0	0/0	0/0	0/0	0/0	0/0	0/0	0/0	0.091	0.000
2L:32660564:32672130	DEL	0/0	0/1	0/0	0/0	0/0	0/0	0/0	0/0	0/1	0/0	0/1	0/1	0/0	0/0	0/1	0/0	0/0	0/0	0/0	0/0	0/0	0/0	0/0	0/0	0/0	0/0	0/0	0/0	0/0	0/1	0/0	0/0	0/0	0/0	0.364	0.087
2L:32677209:32677435	DEL	0/1	0/1	0/0	0/0	0/0	1/1	0/1	0/0	1/1	1/1	0/0	1/1	0/0	0/0	0/0	0/0	1/1	0/0	1/1	0/0	1/1	0/0	0/0	0/0	1/1	1/1	0/0	1/1	./.	1/1	0/1	1/1	0/0	0/0	0.545	0.435
2L:32705073:32705190	DEL	1/1	0/1	1/1	0/0	0/0	0/0	0/1	0/0	0/1	0/0	0/1	1/1	0/1	0/0	0/1	1/1	0/1	0/1	0/1	0/1	./.	0/0	0/0	0/0	0/0	0/0	0/0	0/0	1/1	0/0	0/0	0/1	0/0	0/0	0.545	0.435
2L:32713573:32714178	DEL	1/1	1/1	0/0	1/1	1/1	1/1	1/1	1/1	1/1	1/1	1/1	1/1	1/1	1/1	1/1	1/1	1/1	1/1	1/1	1/1	1/1	1/1	1/1	1/1	1/1	1/1	1/1	1/1	1/1	1/1	1/1	1/1	1/1	1/1	0.909	1.000
2L:32715409:32715540	DEL	1/1	0/1	0/0	0/0	0/0	0/0	0/0	0/1	0/0	0/0	0/0	0/0	0/0	0/1	0/0	0/0	0/1	0/0	0/0	0/0	0/1	0/0	0/1	0/0	0/0	0/0	0/0	0/0	0/0	0/0	0/1	0/0	0/0	0/0	0.182	0.261
2L:32731800:32732151	DEL	0/0	0/0	0/0	0/0	0/0	0/0	0/0	0/0	0/1	0/0	0/0	0/0	0/0	0/0	0/0	0/0	0/0	0/0	0/0	0/0	0/0	0/0	0/0	0/0	0/0	0/0	0/0	0/0	0/0	0/0	0/0	0/0	0/0	0/0	0.091	0.000
2L:32784049:32784299	DEL	1/1	1/1	1/1	1/1	1/1	1/1	1/1	1/1	1/1	1/1	1/1	1/1	1/1	1/1	1/1	1/1	1/1	0/0	1/1	0/0	0/0	1/1	1/1	1/1	1/1	0/1	1/1	1/1	1/1	0/1	1/1	1/1	0/0	0/0	1.000	0.783
2L:32788569:32788684	DEL	0/0	0/1	0/0	0/0	1/1	0/0	0/0	0/0	0/0	0/0	0/0	0/0	0/0	0/0	0/0	0/0	0/0	0/0	0/0	0/0	0/0	0/0	0/1	0/0	0/0	0/0	0/0	0/0	0/0	0/0	0/0	0/0	0/0	0/0	0.182	0.043
2L:32802755:32803245	DEL	1/1	1/1	1/1	1/1	1/1	1/1	1/1	1/1	1/1	1/1	1/1	1/1	1/1	0/1	1/1	0/1	0/1	1/1	0/1	0/1	0/0	0/1	1/1	1/1	1/1	1/1	1/1	1/1	1/1	1/1	1/1	1/1	1/1	1/1	1.000	0.957
2L:32848558:32849362	DEL	0/1	0/1	0/0	0/0	0/0	0/1	0/0	0/0	0/0	0/0	0/0	0/1	0/0	0/1	0/0	1/1	1/1	0/0	0/1	0/1	./.	1/1	1/1	0/0	1/1	./.	0/0	0/0	1/1	0/1	0/0	1/1	./.	./.	0.273	0.522
2L:32875864:32876661	DEL	1/1	1/1	0/0	1/1	0/1	0/1	1/1	1/1	1/1	1/1	0/0	1/1	1/1	1/1	1/1	1/1	1/1	0/0	1/1	1/1	0/0	0/1	1/1	./.	1/1	0/0	1/1	1/1	0/0	1/1	0/1	1/1	0/0	1/1	0.818	0.739
2L:32886854:32887937	DUP	0/1	0/1	0/0	0/0	0/0	0/1	0/0	0/0	0/1	0/0	0/0	0/0	0/0	0/1	0/0	0/0	0/1	0/0	0/0	0/0	0/0	0/1	0/0	0/0	0/0	1/1	0/1	0/0	0/1	0/1	0/1	1/1	0/0	1/1	0.273	0.478
2L:32909832:32910615	DEL	0/1	0/1	0/0	0/0	0/0	0/0	0/0	0/0	0/0	0/0	0/0	0/0	0/0	0/0	0/0	0/0	0/0	0/0	0/0	0/0	0/0	0/0	0/0	0/0	0/0	0/1	0/0	0/0	0/0	0/0	0/0	0/0	0/1	0/0	0.091	0.130
2L:32937749:32938333	DEL	1/1	1/1	1/1	0/0	1/1	1/1	1/1	0/0	1/1	1/1	1/1	1/1	1/1	0/1	1/1	1/1	0/1	0/0	1/1	0/1	0/0	0/1	0/1	1/1	1/1	1/1	0/1	./.	1/1	1/1	1/1	1/1	1/1	1/1	0.818	0.870
2L:32964186:32965929	DEL	1/1	1/1	1/1	1/1	1/1	1/1	1/1	0/0	1/1	1/1	1/1	1/1	1/1	1/1	1/1	1/1	1/1	1/1	1/1	1/1	1/1	1/1	1/1	./.	1/1	0/0	1/1	0/0	1/1	1/1	1/1	1/1	1/1	0/0	0.909	0.826
2L:32983306:32986503	INV	0/0	0/1	0/0	0/1	0/0	0/1	0/0	0/1	0/1	0/1	0/0	0/0	0/0	0/1	0/1	0/0	0/0	0/0	0/0	0/0	0/0	0/1	0/0	0/0	0/0	0/1	0/1	0/0	0/0	0/1	0/1	0/0	0/0	0/0	0.545	0.304
2L:32995154:32995365	DEL	0/1	0/1	0/0	0/0	1/1	1/1	0/0	1/1	1/1	0/0	1/1	1/1	1/1	1/1	1/1	0/0	0/0	1/1	1/1	./.	0/1	1/1	0/0	0/0	1/1	0/1	1/1	./.	1/1	1/1	1/1	1/1	0/0	./.	0.636	0.652
2L:32998379:32999065	DEL	1/1	1/1	1/1	1/1	1/1	1/1	1/1	0/0	1/1	1/1	1/1	1/1	1/1	0/0	1/1	1/1	0/1	1/1	1/1	1/1	0/0	0/1	1/1	1/1	1/1	1/1	1/1	0/0	0/0	1/1	1/1	1/1	1/1	0/0	0.909	0.783
2L:32999974:33000270	DEL	1/1	1/1	1/1	1/1	0/1	0/0	0/1	0/0	1/1	0/1	0/1	0/1	0/0	0/0	1/1	1/1	1/1	1/1	1/1	./.	1/1	0/1	0/0	0/0	0/0	./.	0/0	./.	0/0	0/1	1/1	1/1	0/0	0/0	0.818	0.478
2L:33013321:33013494	DEL	0/0	1/1	0/0	0/0	0/0	0/0	0/0	0/0	0/0	0/0	0/0	0/0	0/0	0/0	0/0	./.	0/0	0/0	0/0	0/0	0/0	0/0	0/0	0/0	0/1	0/0	0/0	0/0	./.	0/0	0/0	0/0	0/0	0/0	0.091	0.043
2L:33033278:33033468	DEL	./.	1/1	0/0	0/0	0/0	./.	./.	./.	1/1	./.	1/1	./.	0/0	./.	0/0	./.	0/0	./.	1/1	0/0	./.	./.	1/1	1/1	1/1	1/1	1/1	0/0	0/0	1/1	1/1	./.	0/0	0/0	0.273	0.348
2L:33063094:33063878	DEL	1/1	0/0	0/0	0/0	0/0	0/0	0/0	0/0	0/0	0/0	0/0	0/0	0/0	0/0	0/0	0/0	0/0	0/0	0/0	0/0	0/0	0/0	0/0	0/0	0/0	0/0	0/0	0/0	0/0	0/1	0/0	0/0	0/0	0/0	0.000	0.087
2L:33108656:33108766	DEL	1/1	1/1	0/1	1/1	1/1	1/1	1/1	0/0	1/1	0/1	1/1	1/1	0/0	1/1	1/1	0/0	./.	0/0	1/1	./.	./.	0/0	0/0	0/0	0/0	0/0	0/0	0/0	0/0	0/1	0/1	0/1	0/0	0/0	0.909	0.304
2L:33154111:33154384	DEL	0/0	1/1	1/1	0/1	1/1	0/1	0/1	0/1	1/1	1/1	0/1	1/1	1/1	1/1	0/0	0/0	1/1	0/1	1/1	1/1	1/1	0/1	0/1	0/1	0/1	0/0	0/1	0/0	1/1	0/1	0/1	0/1	0/1	./.	1.000	0.739
2L:33167754:33168131	DEL	1/1	0/1	0/0	1/1	0/0	0/1	0/1	1/1	0/1	0/0	0/0	0/1	0/1	1/1	1/1	./.	1/1	0/0	0/0	0/1	0/0	0/0	0/0	0/0	0/1	0/0	0/0	0/0	0/0	0/1	0/1	0/1	0/0	0/0	0.636	0.435
2L:20609641:33171549	DUP	1/1	1/1	0/1	0/0	0/0	0/0	0/0	0/0	1/1	0/0	./.	1/1	0/0	0/0	0/0	0/0	1/1	0/0	0/0	./.	1/1	1/1	0/0	./.	0/0	0/0	0/0	./.	./.	0/1	0/0	1/1	0/0	0/0	0.364	0.261
2L:33171022:33171347	DEL	0/0	1/1	0/0	0/0	0/0	0/0	0/0	0/0	0/0	0/1	0/0	0/0	0/0	0/0	0/0	0/0	0/0	0/0	0/0	0/0	0/0	0/0	0/0	0/0	0/0	0/0	0/0	0/0	0/0	0/0	0/0	0/0	0/0	0/0	0.182	0.000
2L:33174027:33174173	DEL	1/1	0/0	1/1	0/0	0/0	1/1	0/0	1/1	1/1	1/1	0/0	0/0	1/1	0/0	1/1	0/0	1/1	1/1	0/0	0/0	0/0	./.	0/0	./.	0/0	./.	./.	0/0	0/0	1/1	./.	1/1	0/0	./.	0.455	0.304
2L:33178900:33179091	DEL	0/0	1/1	0/0	0/0	0/0	0/0	0/0	0/0	0/0	0/0	0/0	0/0	0/0	0/0	0/0	0/0	0/0	0/0	0/0	0/1	0/0	0/0	0/0	0/0	1/1	0/0	0/0	0/0	0/0	0/1	0/0	0/0	0/0	0/0	0.091	0.130
2L:26678224:33197761	DEL	0/0	0/1	0/0	0/0	0/1	0/0	0/0	0/1	0/1	0/0	0/0	0/1	0/1	0/0	0/0	0/0	0/1	0/0	0/0	0/0	0/0	0/0	0/0	0/0	0/0	0/0	0/0	0/0	0/1	0/1	0/1	0/0	0/0	0/0	0.455	0.217
2L:33267788:33267947	DEL	0/0	1/1	0/0	0/0	0/0	0/0	0/0	0/0	0/0	0/0	0/0	0/0	0/0	0/0	0/0	0/0	0/0	0/0	0/0	0/0	0/0	0/0	0/0	0/0	0/0	0/0	0/0	0/0	0/0	0/0	0/0	0/0	0/0	0/0	0.091	0.000
2L:33272925:33273138	DEL	0/0	0/1	0/0	0/0	0/0	0/0	0/0	0/0	0/0	0/0	0/0	0/0	0/0	0/0	0/0	0/0	0/0	0/0	0/1	0/0	0/0	0/0	0/0	0/1	0/1	0/0	0/0	0/0	0/0	0/1	0/1	0/0	0/0	0/0	0.091	0.217
2L:33298883:33299380	DEL	1/1	1/1	0/0	1/1	1/1	1/1	1/1	0/0	1/1	1/1	1/1	1/1	0/0	0/1	1/1	1/1	0/1	0/0	0/1	1/1	0/0	0/1	1/1	0/0	1/1	1/1	1/1	1/1	0/0	1/1	1/1	1/1	1/1	0/0	0.818	0.739
2L:33312248:33312757	DEL	1/1	1/1	0/0	0/0	1/1	1/1	1/1	1/1	1/1	1/1	1/1	1/1	1/1	0/1	1/1	0/1	1/1	1/1	1/1	0/1	1/1	1/1	0/0	1/1	1/1	1/1	0/1	1/1	0/0	1/1	1/1	1/1	1/1	0/0	0.818	0.870
2L:33323443:33331877	DEL	1/1	1/1	1/1	1/1	1/1	1/1	1/1	1/1	1/1	1/1	1/1	1/1	0/0	1/1	1/1	0/0	0/0	1/1	1/1	1/1	./.	1/1	1/1	1/1	1/1	1/1	1/1	./.	1/1	1/1	1/1	1/1	0/0	1/1	1.000	0.739
2L:33334078:33334749	DEL	1/1	1/1	1/1	0/0	1/1	1/1	1/1	1/1	1/1	1/1	1/1	1/1	1/1	1/1	1/1	1/1	1/1	1/1	1/1	1/1	0/0	1/1	1/1	1/1	1/1	1/1	1/1	1/1	1/1	1/1	1/1	1/1	1/1	1/1	0.909	0.957
2L:33353718:33353849	DEL	1/1	0/0	0/0	0/0	0/0	0/0	0/0	0/0	0/0	0/0	0/0	0/0	0/0	0/0	0/0	0/0	0/0	0/0	0/0	0/0	0/0	0/0	0/0	0/0	0/0	0/0	0/0	0/0	0/0	0/0	0/0	0/0	0/0	0/0	0.000	0.043
2L:33378846:33379052	INV	0/1	0/1	./.	0/0	1/1	1/1	0/0	1/1	0/1	./.	0/0	1/1	0/0	0/0	0/0	./.	1/1	0/0	1/1	1/1	0/0	1/1	0/0	0/0	1/1	0/0	0/1	./.	./.	0/1	0/0	1/1	1/1	./.	0.545	0.435
2L:9312910:33400845	DEL	0/1	0/0	0/0	0/0	0/0	0/0	0/0	0/0	0/0	0/0	0/1	0/0	0/0	0/0	0/0	0/0	0/0	0/0	0/0	0/0	0/0	0/0	0/0	0/0	0/0	0/0	0/0	0/0	0/0	0/0	0/0	0/0	0/0	0/0	0.091	0.043
2L:33405375:33406843	DEL	1/1	1/1	1/1	1/1	1/1	1/1	1/1	1/1	1/1	1/1	1/1	1/1	1/1	1/1	1/1	1/1	1/1	1/1	1/1	1/1	0/0	1/1	0/1	1/1	1/1	1/1	1/1	1/1	1/1	1/1	1/1	1/1	1/1	0/0	1.000	0.913
2L:33425929:33427307	DEL	1/1	1/1	0/0	1/1	1/1	1/1	1/1	1/1	1/1	1/1	1/1	1/1	1/1	1/1	1/1	1/1	1/1	1/1	1/1	1/1	1/1	1/1	1/1	1/1	1/1	1/1	1/1	0/0	1/1	1/1	1/1	1/1	1/1	1/1	0.909	0.957
2L:33470310:33472045	DEL	1/1	1/1	./.	0/0	1/1	1/1	./.	./.	1/1	1/1	1/1	1/1	1/1	1/1	1/1	0/0	1/1	./.	1/1	1/1	0/0	1/1	1/1	1/1	1/1	0/0	1/1	1/1	1/1	1/1	1/1	1/1	1/1	0/0	0.636	0.783
2L:33488584:33488791	DEL	0/1	1/1	1/1	0/0	1/1	1/1	0/0	0/0	1/1	1/1	1/1	1/1	0/0	0/0	1/1	1/1	1/1	0/0	1/1	1/1	1/1	1/1	./.	1/1	1/1	1/1	1/1	0/0	1/1	1/1	1/1	1/1	1/1	0/0	0.727	0.739
2L:33488978:33489331	DEL	1/1	1/1	0/0	0/0	1/1	1/1	0/0	0/0	1/1	1/1	1/1	0/1	0/0	./.	0/0	0/0	0/0	1/1	0/0	0/0	1/1	./.	./.	1/1	0/1	1/1	0/1	0/0	0/0	1/1	1/1	0/1	1/1	./.	0.636	0.478
2L:33495796:33496145	DEL	1/1	1/1	0/0	1/1	1/1	0/1	0/0	0/0	0/1	0/0	1/1	1/1	0/0	./.	0/0	0/0	1/1	1/1	0/0	./.	./.	0/0	1/1	0/0	0/1	0/0	0/1	0/0	1/1	0/1	0/1	0/1	1/1	0/0	0.636	0.478
2L:33534640:33534974	DEL	0/1	0/1	0/0	0/0	0/0	0/0	0/0	0/0	0/0	0/0	0/0	0/0	0/0	0/0	0/0	./.	0/0	0/0	0/0	0/0	./.	0/0	./.	0/0	0/0	./.	0/0	./.	0/0	0/0	0/0	0/0	0/0	0/0	0.091	0.043
2L:33533582:33535675	DEL	1/1	1/1	1/1	1/1	1/1	1/1	1/1	1/1	1/1	0/0	1/1	1/1	0/0	1/1	1/1	1/1	1/1	1/1	1/1	1/1	1/1	1/1	1/1	1/1	1/1	1/1	1/1	1/1	1/1	1/1	1/1	1/1	1/1	1/1	0.909	0.957
2L:33538423:33538898	DEL	1/1	0/1	0/1	1/1	0/1	1/1	1/1	1/1	1/1	1/1	1/1	1/1	1/1	0/1	1/1	0/1	0/1	1/1	0/1	0/1	0/0	1/1	0/1	0/0	1/1	1/1	1/1	./.	1/1	1/1	1/1	1/1	1/1	1/1	1.000	0.870
2L:33555747:33556025	DEL	1/1	1/1	0/1	1/1	1/1	1/1	1/1	1/1	1/1	1/1	1/1	1/1	1/1	1/1	1/1	1/1	1/1	1/1	1/1	0/0	./.	1/1	0/0	1/1	1/1	./.	0/1	./.	./.	0/1	1/1	1/1	0/0	0/0	1.000	0.652
2L:33572860:33573043	DEL	1/1	1/1	1/1	1/1	1/1	1/1	1/1	1/1	1/1	0/0	0/0	1/1	1/1	0/0	1/1	0/0	1/1	1/1	0/0	0/0	0/0	0/0	0/0	./.	1/1	0/0	0/1	./.	./.	1/1	1/1	1/1	1/1	./.	0.818	0.478
2L:33592961:33593068	DEL	1/1	1/1	1/1	1/1	1/1	1/1	1/1	1/1	1/1	./.	1/1	1/1	1/1	1/1	1/1	1/1	1/1	1/1	1/1	1/1	./.	1/1	0/0	./.	1/1	./.	0/0	1/1	./.	1/1	1/1	1/1	1/1	1/1	0.909	0.739
2L:33611957:33612320	DEL	1/1	1/1	1/1	1/1	1/1	1/1	1/1	1/1	1/1	1/1	1/1	0/1	1/1	0/0	1/1	1/1	1/1	1/1	0/1	0/1	1/1	1/1	./.	0/1	0/1	1/1	1/1	0/0	0/0	1/1	1/1	0/1	1/1	0/0	1.000	0.783
2L:33624168:33624317	DEL	1/1	0/0	0/0	0/0	0/0	0/0	0/0	0/0	0/0	0/0	0/0	0/0	0/0	0/0	0/0	0/0	0/0	0/0	0/0	0/0	0/0	0/0	0/0	0/0	0/0	0/0	0/0	./.	0/0	0/0	0/0	0/0	0/0	0/0	0.000	0.043
2L:33647078:33648143	DEL	1/1	1/1	1/1	1/1	1/1	1/1	1/1	1/1	1/1	1/1	1/1	1/1	1/1	1/1	1/1	1/1	1/1	0/0	1/1	1/1	1/1	1/1	1/1	1/1	1/1	1/1	0/1	1/1	1/1	1/1	1/1	1/1	1/1	0/0	1.000	0.913
2L:33651191:33651446	DEL	1/1	1/1	1/1	1/1	1/1	1/1	1/1	1/1	1/1	1/1	0/1	1/1	1/1	1/1	1/1	1/1	1/1	1/1	1/1	1/1	1/1	1/1	1/1	1/1	1/1	1/1	1/1	./.	0/0	0/1	1/1	1/1	1/1	1/1	1.000	0.913
2L:33672296:33672918	DEL	1/1	1/1	1/1	1/1	1/1	1/1	0/0	1/1	1/1	1/1	0/0	1/1	1/1	1/1	1/1	0/1	1/1	1/1	1/1	0/1	1/1	0/1	1/1	1/1	1/1	1/1	1/1	1/1	1/1	1/1	1/1	1/1	1/1	1/1	0.818	1.000
2L:33705919:33706029	DUP	0/1	0/1	0/1	0/0	0/0	0/0	0/1	0/1	0/0	0/1	0/0	0/1	0/0	0/0	0/1	0/0	0/1	0/0	0/1	0/1	0/0	0/1	0/0	0/0	0/1	0/0	0/0	0/0	0/0	0/1	0/0	0/1	0/0	0/0	0.545	0.391
2L:33712874:33714052	DEL	1/1	1/1	0/0	0/0	0/0	1/1	0/0	1/1	1/1	0/0	1/1	1/1	0/0	1/1	./.	1/1	1/1	./.	1/1	1/1	./.	1/1	0/0	0/0	1/1	0/0	1/1	./.	./.	1/1	0/0	1/1	0/0	./.	0.545	0.478
2L:33729511:33729859	DEL	1/1	1/1	1/1	1/1	1/1	0/1	1/1	1/1	0/1	1/1	1/1	1/1	1/1	1/1	0/0	1/1	1/1	1/1	1/1	1/1	1/1	1/1	0/0	1/1	0/1	1/1	1/1	0/0	./.	1/1	1/1	0/1	0/0	1/1	1.000	0.783
2L:33739748:33740175	DEL	1/1	1/1	1/1	1/1	1/1	1/1	1/1	0/0	1/1	0/0	1/1	1/1	1/1	0/1	1/1	0/1	0/0	1/1	0/1	0/1	./.	0/1	0/1	1/1	1/1	1/1	1/1	0/0	1/1	1/1	1/1	1/1	1/1	0/0	0.818	0.826
2L:33760034:33760155	DEL	0/0	0/1	0/0	0/0	0/0	0/0	0/0	0/0	0/0	0/0	0/0	0/0	0/0	0/0	0/0	0/0	0/0	0/0	0/0	0/0	0/0	0/0	0/0	0/0	0/0	0/0	0/0	0/0	0/0	0/0	0/0	0/0	0/0	0/0	0.091	0.000
2L:33772728:33772925	DUP	0/0	0/1	0/0	0/0	0/0	0/0	0/0	0/0	0/0	0/0	0/0	0/0	0/0	./.	0/0	0/0	0/0	0/0	0/0	0/0	0/0	0/0	0/0	0/0	0/0	0/0	0/0	0/0	0/0	0/0	0/0	0/0	0/0	./.	0.091	0.000
2L:33793188:33793843	DEL	1/1	1/1	1/1	1/1	1/1	1/1	./.	1/1	1/1	1/1	1/1	1/1	1/1	1/1	1/1	1/1	1/1	0/0	1/1	1/1	0/0	1/1	1/1	1/1	1/1	0/0	1/1	1/1	1/1	1/1	1/1	1/1	1/1	1/1	0.909	0.870
2L:33828413:33830539	DEL	1/1	1/1	0/0	0/0	1/1	1/1	1/1	1/1	1/1	1/1	1/1	1/1	1/1	1/1	1/1	1/1	1/1	./.	1/1	1/1	1/1	1/1	1/1	1/1	1/1	0/0	1/1	./.	0/0	1/1	1/1	1/1	1/1	1/1	0.818	0.826
2L:33869446:33870238	DEL	1/1	1/1	0/1	1/1	1/1	1/1	1/1	1/1	1/1	1/1	1/1	1/1	1/1	1/1	1/1	1/1	1/1	1/1	1/1	1/1	0/0	1/1	1/1	1/1	1/1	1/1	1/1	1/1	1/1	1/1	1/1	1/1	1/1	1/1	1.000	0.957
2L:33893946:33894611	DEL	1/1	1/1	1/1	1/1	1/1	1/1	1/1	1/1	1/1	1/1	1/1	1/1	1/1	1/1	1/1	1/1	1/1	1/1	1/1	1/1	1/1	1/1	1/1	1/1	1/1	1/1	1/1	1/1	1/1	1/1	1/1	1/1	1/1	1/1	1.000	1.000
2L:32205159:33895601	DUP	0/1	0/0	0/0	0/0	0/0	0/1	0/1	0/1	0/1	0/0	0/0	0/0	0/0	0/0	0/1	0/0	0/1	0/0	0/1	0/1	0/1	0/0	0/0	0/1	0/1	0/0	0/1	0/0	0/0	0/1	0/1	0/1	0/0	0/0	0.364	0.522
2L:33896600:33896974	DEL	0/0	1/1	0/1	1/1	0/1	0/0	0/1	0/1	0/0	0/1	1/1	0/0	0/1	1/1	0/1	0/0	0/1	0/0	0/1	0/0	0/0	0/0	0/0	0/1	0/1	0/1	0/1	0/0	1/1	0/0	0/1	0/1	0/1	0/0	0.727	0.565
2L:16169758:33933185	DUP	0/1	0/1	0/0	0/1	0/1	0/0	0/0	0/1	0/1	1/1	0/0	1/1	0/0	0/0	0/1	0/0	0/1	0/1	0/1	0/0	1/1	0/1	1/1	0/0	1/1	0/0	1/1	0/0	1/1	0/1	0/1	1/1	0/0	0/0	0.636	0.609
2L:16170150:33933623	DEL	0/1	0/1	0/0	0/0	0/0	0/1	0/0	0/1	0/1	0/0	0/0	0/1	0/0	0/1	0/0	0/0	0/0	0/1	0/0	0/0	0/0	0/0	0/0	0/0	0/1	0/1	0/1	0/0	0/0	0/1	0/1	0/1	0/1	0/0	0.455	0.435
2L:33964041:33964403	DEL	1/1	0/0	0/1	0/0	1/1	1/1	1/1	1/1	1/1	1/1	0/1	0/1	1/1	1/1	1/1	1/1	1/1	1/1	0/0	0/1	1/1	1/1	1/1	0/1	0/1	1/1	0/1	0/1	1/1	1/1	1/1	1/1	1/1	0/0	0.818	0.913
2L:33974050:33974253	DEL	0/1	1/1	0/0	0/0	0/0	0/1	0/0	0/0	0/0	0/0	0/0	0/0	1/1	0/0	0/0	0/0	0/0	0/0	0/0	0/0	0/0	0/0	0/0	0/0	0/0	0/0	0/0	0/0	./.	0/0	0/0	0/0	0/0	0/0	0.182	0.087
2L:34138404:34138704	DEL	0/1	0/1	0/0	0/0	0/0	0/0	1/1	0/1	0/0	0/0	0/1	0/0	0/0	0/0	0/0	0/0	0/0	0/0	0/0	0/0	0/1	0/0	0/1	0/0	0/0	0/0	0/0	0/0	0/0	0/1	0/1	0/0	1/1	0/0	0.364	0.261
2L:34139922:34140129	DEL	0/1	1/1	1/1	0/1	1/1	1/1	0/0	1/1	1/1	1/1	1/1	1/1	1/1	0/0	1/1	0/0	0/0	1/1	1/1	0/0	0/0	1/1	0/0	./.	1/1	0/0	0/0	./.	1/1	1/1	1/1	1/1	0/0	0/0	0.909	0.478
2L:23464583:34153650	DEL	1/1	0/0	0/0	0/1	0/0	0/1	0/0	0/0	0/1	0/0	1/1	0/0	0/0	0/1	1/1	0/0	0/0	0/0	0/0	0/0	0/0	0/0	0/0	0/0	0/0	0/0	0/0	0/0	0/0	0/1	0/1	0/0	0/0	0/0	0.364	0.217
2L:34180536:34180812	DEL	0/0	0/0	0/0	0/0	0/0	0/0	0/0	0/1	0/0	0/0	0/0	0/0	0/0	0/0	0/0	0/0	0/0	0/0	0/0	0/0	0/0	0/0	0/0	0/0	0/0	0/0	0/0	0/0	0/0	0/0	0/0	0/0	0/0	0/0	0.091	0.000
2L:34212789:34215125	DEL	1/1	1/1	1/1	1/1	1/1	1/1	1/1	1/1	1/1	1/1	1/1	1/1	1/1	1/1	1/1	1/1	1/1	1/1	1/1	1/1	1/1	1/1	1/1	1/1	1/1	1/1	1/1	1/1	1/1	1/1	1/1	1/1	1/1	1/1	1.000	1.000
2L:34231897:34232904	DEL	1/1	0/0	0/0	0/0	0/1	0/0	1/1	0/1	./.	./.	0/0	1/1	./.	0/0	0/0	0/1	./.	./.	1/1	0/0	1/1	1/1	./.	./.	1/1	./.	0/1	0/1	./.	1/1	1/1	0/1	./.	./.	0.364	0.478
2L:34233037:34233603	DEL	1/1	0/0	0/0	0/0	0/1	0/0	1/1	0/0	0/0	0/0	0/0	0/1	0/0	0/1	0/0	0/0	0/0	0/0	0/1	0/0	0/1	0/1	0/0	0/0	0/1	0/0	0/0	0/0	1/1	0/0	0/0	0/1	0/0	0/0	0.273	0.348
2L:34231896:34233603	DEL	1/1	0/0	0/0	0/0	0/1	0/0	1/1	0/0	0/0	0/0	0/0	0/1	0/0	0/0	0/0	0/1	0/0	0/0	0/1	0/0	0/0	1/1	0/0	0/0	0/1	0/0	0/1	0/0	0/0	0/1	0/1	0/1	0/0	0/0	0.273	0.391
2L:34240127:34240259	DEL	1/1	1/1	0/0	0/0	0/0	0/0	1/1	0/0	0/0	0/0	0/0	0/0	0/1	0/0	0/1	0/0	0/0	0/1	0/0	0/1	0/0	0/0	0/1	0/0	1/1	1/1	0/0	./.	1/1	1/1	1/1	0/0	0/0	./.	0.182	0.478
2L:34241324:34241588	DEL	0/1	0/1	0/1	1/1	1/1	1/1	1/1	1/1	1/1	1/1	1/1	1/1	1/1	1/1	1/1	./.	1/1	0/1	1/1	0/0	0/1	1/1	1/1	1/1	1/1	1/1	1/1	./.	0/0	0/1	0/1	1/1	0/0	0/0	1.000	0.739
2L:34261167:34261770	INV	1/1	1/1	0/0	0/0	0/0	0/1	0/0	0/0	0/0	0/0	0/0	0/0	0/0	0/0	0/0	0/0	0/0	0/0	0/0	0/0	0/0	1/1	0/0	0/0	0/0	0/0	0/0	0/0	0/0	0/0	0/0	0/0	0/0	0/0	0.182	0.087
2L:34261139:34261588	DEL	1/1	1/1	1/1	1/1	1/1	1/1	1/1	1/1	1/1	1/1	1/1	1/1	1/1	1/1	1/1	0/1	0/1	1/1	0/1	0/1	0/0	1/1	0/1	1/1	1/1	1/1	1/1	0/1	1/1	1/1	1/1	1/1	1/1	1/1	1.000	0.957
2L:34266976:34267205	INV	1/1	0/0	0/0	0/0	0/0	0/0	0/0	0/1	0/0	0/0	0/0	0/0	0/0	0/0	0/0	0/0	0/0	0/0	0/0	0/0	0/0	0/0	0/1	0/0	0/0	0/0	0/0	0/0	0/0	0/0	0/0	0/0	0/0	0/0	0.091	0.087
2L:34267815:34268222	DEL	1/1	1/1	0/0	1/1	1/1	1/1	1/1	1/1	1/1	1/1	1/1	1/1	1/1	./.	1/1	1/1	1/1	1/1	1/1	0/1	1/1	1/1	0/1	1/1	1/1	1/1	1/1	1/1	1/1	1/1	1/1	1/1	1/1	0/1	0.909	0.957
2L:34267373:34270145	DUP	0/1	0/1	0/0	0/0	0/0	0/1	0/0	0/0	0/1	0/0	0/0	0/1	0/0	0/0	0/0	0/0	0/0	0/0	0/0	0/1	0/0	0/0	0/1	0/0	0/1	0/0	0/1	0/0	0/0	0/1	0/0	0/0	0/0	0/0	0.364	0.261
2L:34269822:34272089	DUP	0/0	0/1	0/0	0/1	0/0	0/0	0/0	1/1	0/1	0/0	0/0	0/1	0/0	1/1	0/0	0/0	0/1	0/0	0/0	0/0	1/1	1/1	0/0	0/0	0/1	0/1	0/1	0/0	0/0	0/1	1/1	0/1	0/1	0/0	0.455	0.478
2L:34267497:34272436	DEL	0/0	0/1	0/0	0/0	0/0	0/0	0/1	0/0	0/0	0/0	0/0	0/0	0/0	0/0	0/0	0/0	0/0	0/0	0/0	0/1	0/0	0/0	0/0	0/0	0/0	0/0	0/0	0/0	0/1	0/0	0/0	0/0	0/1	0/0	0.182	0.130
2L:34270020:34276335	DUP	0/0	0/0	0/0	0/0	0/0	0/0	0/0	0/0	0/0	0/0	0/0	0/0	0/0	0/0	0/0	0/0	0/0	0/0	0/0	0/0	0/0	0/0	0/0	0/0	0/0	0/0	0/0	0/0	0/0	0/1	0/0	0/0	0/0	0/0	0.000	0.043
2L:34270281:34276174	DEL	0/1	0/1	0/0	1/1	0/1	0/0	0/0	0/0	0/1	0/0	0/0	0/1	0/0	0/0	0/0	0/0	0/0	0/0	0/0	1/1	./.	0/0	0/1	0/0	1/1	./.	0/0	1/1	1/1	0/1	0/0	0/1	0/0	0/0	0.455	0.348
2L:34315272:34322055	DEL	1/1	1/1	1/1	1/1	1/1	1/1	1/1	1/1	1/1	1/1	1/1	1/1	1/1	1/1	1/1	1/1	1/1	1/1	1/1	1/1	1/1	1/1	1/1	1/1	1/1	1/1	1/1	0/0	1/1	1/1	1/1	1/1	1/1	1/1	1.000	0.957
2L:34322356:34322785	DEL	1/1	1/1	0/0	1/1	0/0	0/1	0/0	0/0	1/1	0/0	0/1	0/1	1/1	0/0	1/1	0/0	1/1	0/0	1/1	0/0	./.	0/0	0/0	0/0	0/1	1/1	1/1	0/0	0/0	0/1	1/1	0/1	0/0	0/0	0.545	0.478
2L:34345868:34346406	DEL	0/0	1/1	0/0	0/0	0/0	0/0	0/0	0/0	0/0	0/0	0/0	0/0	0/0	0/0	0/0	0/0	0/0	0/0	0/0	0/0	0/0	0/0	0/0	0/0	1/1	0/0	0/1	0/0	0/0	1/1	1/1	0/1	1/1	0/0	0.091	0.261
2L:33641796:34359832	DUP	1/1	0/1	0/0	0/0	1/1	0/1	1/1	1/1	0/1	1/1	1/1	0/1	1/1	0/0	1/1	1/1	0/1	1/1	0/1	0/1	0/0	0/0	0/0	0/0	0/1	0/0	0/0	0/0	0/0	1/1	0/1	0/0	1/1	0/0	0.818	0.522
2L:34359560:34359671	DEL	1/1	1/1	0/0	./.	./.	./.	0/0	./.	0/0	./.	0/0	0/0	./.	0/0	0/0	0/0	0/0	./.	1/1	./.	0/0	0/0	1/1	1/1	1/1	0/0	0/0	./.	0/0	1/1	1/1	0/0	0/0	./.	0.091	0.304
2L:33641989:34359966	DEL	0/1	0/0	0/0	0/0	0/0	0/0	1/1	0/0	0/0	0/0	0/0	0/0	0/0	0/0	0/0	0/0	0/1	0/0	0/0	0/0	0/0	0/0	0/1	0/0	0/1	0/0	0/0	0/0	0/0	0/1	0/0	0/1	0/0	0/0	0.091	0.261
2L:34369084:34369279	DEL	0/1	1/1	0/0	1/1	1/1	1/1	1/1	./.	1/1	1/1	1/1	1/1	1/1	1/1	1/1	0/0	1/1	1/1	0/0	1/1	0/0	1/1	1/1	1/1	1/1	0/1	1/1	./.	0/0	1/1	1/1	1/1	1/1	0/0	0.818	0.739
2L:8727156:34370641	DUP	0/0	0/1	0/1	0/0	0/1	0/0	0/0	0/0	0/0	0/0	1/1	0/1	1/1	0/0	0/1	0/0	0/0	0/1	0/0	0/0	0/0	0/0	0/1	0/0	0/1	1/1	0/0	0/0	0/0	0/1	0/1	0/1	0/0	0/0	0.455	0.391
2L:34401639:34402607	DEL	1/1	1/1	1/1	1/1	1/1	1/1	1/1	1/1	1/1	1/1	1/1	1/1	1/1	1/1	1/1	1/1	1/1	1/1	1/1	1/1	0/0	1/1	1/1	1/1	1/1	1/1	1/1	1/1	1/1	1/1	1/1	1/1	1/1	1/1	1.000	0.957
2L:34420139:34420287	DEL	1/1	1/1	0/0	./.	1/1	1/1	1/1	./.	1/1	1/1	1/1	./.	1/1	1/1	1/1	0/0	0/0	1/1	1/1	1/1	1/1	1/1	1/1	1/1	1/1	1/1	0/0	0/0	0/0	1/1	1/1	1/1	1/1	0/0	0.636	0.739
2L:34481475:34484075	DEL	1/1	1/1	0/0	1/1	1/1	1/1	1/1	1/1	1/1	1/1	1/1	1/1	1/1	1/1	1/1	0/0	1/1	1/1	1/1	1/1	1/1	1/1	1/1	0/0	1/1	0/0	1/1	1/1	0/0	1/1	1/1	1/1	0/0	0/0	0.909	0.739
2L:34511213:34512013	DEL	1/1	1/1	0/0	1/1	./.	1/1	./.	0/0	1/1	1/1	1/1	1/1	1/1	1/1	1/1	1/1	1/1	1/1	1/1	1/1	0/0	1/1	1/1	1/1	1/1	1/1	1/1	1/1	./.	1/1	1/1	1/1	1/1	1/1	0.636	0.913
2L:34567125:34567261	DEL	1/1	0/0	0/0	0/0	0/0	0/0	0/0	0/0	0/0	0/0	0/0	0/0	0/0	0/0	0/0	0/0	0/0	0/0	0/0	0/0	0/0	0/0	0/0	0/0	0/0	0/0	0/1	0/0	0/0	0/0	0/0	0/0	0/0	0/0	0.000	0.087
2L:34574397:34574551	DEL	1/1	1/1	1/1	1/1	1/1	1/1	1/1	1/1	1/1	1/1	1/1	1/1	0/0	1/1	1/1	0/0	1/1	1/1	1/1	1/1	0/0	0/0	1/1	0/0	1/1	1/1	1/1	1/1	0/0	1/1	1/1	1/1	1/1	0/0	1.000	0.696
2L:34609741:34610197	DEL	1/1	1/1	0/1	1/1	1/1	1/1	1/1	1/1	1/1	1/1	1/1	1/1	1/1	0/1	1/1	0/0	0/0	1/1	0/1	0/1	0/0	1/1	0/1	1/1	1/1	0/0	1/1	1/1	1/1	1/1	1/1	1/1	0/1	0/0	1.000	0.783
2L:34618698:34618940	DEL	1/1	1/1	0/0	0/0	0/0	1/1	1/1	0/0	1/1	0/0	1/1	1/1	0/0	0/0	0/0	./.	0/1	1/1	./.	0/0	0/0	./.	0/0	1/1	0/1	0/0	0/0	./.	0/0	0/0	0/0	1/1	0/0	./.	0.545	0.261
2L:34651339:34651900	DEL	0/1	0/1	1/1	0/0	0/0	0/1	0/0	0/1	0/1	0/1	0/0	0/1	0/1	0/1	0/1	0/0	0/1	1/1	0/1	0/1	0/0	0/0	0/1	0/1	0/1	0/0	0/1	0/0	0/0	0/1	0/1	0/1	0/0	1/1	0.636	0.696
2L:34676737:34676958	DEL	./.	0/1	./.	./.	./.	1/1	./.	1/1	1/1	./.	1/1	1/1	./.	1/1	./.	0/0	./.	1/1	./.	./.	./.	./.	1/1	./.	./.	./.	0/0	./.	./.	1/1	0/0	./.	./.	0/0	0.545	0.174
2L:34676242:34676627	DEL	1/1	1/1	1/1	./.	./.	1/1	./.	1/1	1/1	0/0	1/1	1/1	./.	1/1	./.	0/0	./.	1/1	0/1	0/1	./.	./.	0/1	0/0	1/1	./.	1/1	0/0	1/1	1/1	1/1	0/1	0/0	./.	0.636	0.522
2L:34690786:34691672	DEL	1/1	1/1	0/0	./.	1/1	1/1	0/0	1/1	1/1	1/1	1/1	1/1	1/1	1/1	1/1	1/1	1/1	1/1	1/1	1/1	1/1	1/1	1/1	1/1	1/1	1/1	1/1	1/1	1/1	1/1	1/1	1/1	1/1	1/1	0.727	1.000
2L:34703829:34705338	DEL	1/1	1/1	1/1	0/0	0/0	1/1	1/1	1/1	1/1	1/1	1/1	1/1	1/1	1/1	1/1	1/1	1/1	1/1	1/1	1/1	0/0	1/1	1/1	1/1	1/1	1/1	1/1	0/0	1/1	1/1	1/1	1/1	1/1	0/0	0.818	0.870
2L:34703829:34705430	DEL	1/1	1/1	1/1	1/1	0/0	1/1	1/1	1/1	1/1	1/1	0/1	1/1	1/1	1/1	1/1	1/1	1/1	1/1	1/1	1/1	0/0	1/1	1/1	1/1	1/1	1/1	1/1	0/0	1/1	1/1	1/1	1/1	1/1	0/0	0.909	0.870
2L:34705381:34705772	INV	1/1	0/0	0/0	./.	0/0	1/1	0/0	0/0	0/0	1/1	0/0	1/1	0/0	0/0	0/0	0/0	0/0	0/0	0/0	0/0	0/0	0/0	0/0	0/0	0/1	./.	0/0	0/0	./.	1/1	0/0	0/1	0/0	0/0	0.273	0.174
2L:34705772:34705941	DEL	1/1	0/0	0/0	0/0	0/0	1/1	0/0	0/0	0/0	0/0	0/0	0/0	0/0	0/0	0/0	0/0	0/1	0/0	0/0	0/0	0/0	0/0	0/0	0/0	0/0	0/0	0/0	0/0	0/0	0/0	0/0	0/0	1/1	0/0	0.091	0.130
2L:34772816:34773073	DEL	0/1	1/1	1/1	1/1	1/1	1/1	1/1	0/1	1/1	1/1	0/1	1/1	0/0	./.	0/0	./.	1/1	1/1	./.	0/0	0/0	1/1	0/0	0/0	1/1	1/1	1/1	0/0	1/1	0/1	0/1	1/1	0/1	0/0	1.000	0.522
2L:34805393:34805807	DEL	1/1	1/1	0/1	1/1	1/1	1/1	1/1	1/1	1/1	1/1	1/1	0/1	0/0	1/1	1/1	0/0	1/1	1/1	0/1	0/1	0/0	1/1	0/0	1/1	0/1	0/1	0/0	0/1	0/1	0/1	0/1	0/1	0/0	0/1	1.000	0.739
2L:34832441:34832722	DEL	0/1	1/1	0/0	0/1	1/1	0/1	0/0	1/1	1/1	1/1	0/0	1/1	1/1	1/1	1/1	0/0	0/0	1/1	1/1	1/1	1/1	1/1	0/0	0/0	1/1	1/1	1/1	0/0	./.	0/1	0/1	1/1	./.	./.	0.727	0.652
2L:34854445:34855042	DEL	1/1	1/1	1/1	1/1	1/1	1/1	1/1	1/1	1/1	0/0	1/1	1/1	1/1	1/1	1/1	0/1	1/1	1/1	1/1	1/1	1/1	1/1	0/0	1/1	1/1	1/1	1/1	0/0	1/1	1/1	1/1	1/1	1/1	./.	0.909	0.870
2L:34899794:34899930	DEL	0/0	0/0	0/0	0/0	0/0	0/0	0/0	0/0	0/0	0/1	0/0	0/0	0/0	0/0	0/0	0/0	0/0	0/0	0/0	0/0	0/0	0/0	0/0	0/0	0/0	0/0	0/0	0/0	0/0	0/0	0/0	0/0	0/0	0/0	0.091	0.000
2L:34939743:34939925	DEL	0/0	1/1	0/0	0/0	0/0	0/0	0/0	0/0	0/0	0/0	0/0	0/0	0/0	0/0	0/0	0/0	0/0	0/0	0/0	0/0	0/0	0/0	./.	0/0	0/0	0/0	0/0	./.	0/0	0/0	0/0	0/0	0/0	0/0	0.091	0.000
2L:34948027:34948257	DEL	1/1	1/1	0/0	0/0	1/1	1/1	0/0	0/0	1/1	1/1	1/1	1/1	1/1	1/1	1/1	0/0	1/1	1/1	1/1	1/1	0/0	1/1	1/1	1/1	1/1	0/0	1/1	1/1	0/0	1/1	1/1	1/1	1/1	0/0	0.636	0.783
2L:34968445:34968983	DEL	1/1	1/1	1/1	1/1	1/1	1/1	1/1	1/1	1/1	1/1	1/1	1/1	1/1	0/1	1/1	1/1	0/1	1/1	1/1	1/1	1/1	1/1	1/1	0/0	1/1	1/1	0/1	1/1	1/1	1/1	1/1	1/1	1/1	1/1	1.000	0.957
2L:34973599:34974141	INV	0/1	0/1	0/0	0/0	0/1	0/1	0/0	0/0	0/1	0/1	0/1	0/1	0/0	0/1	0/1	0/1	0/0	0/0	0/1	0/0	0/0	0/1	0/0	0/1	0/1	0/0	0/0	0/0	0/0	0/1	0/1	0/1	0/0	0/0	0.636	0.478
2L:35008671:35008854	DEL	1/1	0/0	0/0	0/0	0/0	0/0	0/0	0/0	0/0	0/0	0/0	0/0	0/0	0/0	0/0	0/0	0/0	0/0	0/0	0/0	0/0	0/0	0/0	0/0	0/0	0/0	0/0	0/0	0/0	0/0	0/0	0/0	0/0	./.	0.000	0.043
2L:35008950:35009320	DEL	1/1	1/1	0/1	1/1	1/1	1/1	1/1	1/1	1/1	1/1	1/1	1/1	1/1	1/1	1/1	1/1	1/1	1/1	1/1	0/0	0/0	1/1	1/1	0/0	0/1	1/1	1/1	0/1	1/1	1/1	1/1	1/1	1/1	0/0	1.000	0.826
2L:35073679:35074265	DEL	1/1	1/1	1/1	1/1	1/1	1/1	1/1	1/1	1/1	1/1	1/1	1/1	1/1	1/1	1/1	1/1	0/1	0/0	1/1	1/1	1/1	0/1	1/1	1/1	1/1	0/0	1/1	0/0	1/1	1/1	1/1	1/1	1/1	1/1	1.000	0.870
2L:35103260:35103398	INV	1/1	1/1	1/1	1/1	1/1	1/1	0/0	1/1	1/1	1/1	1/1	1/1	1/1	1/1	1/1	1/1	1/1	1/1	1/1	1/1	0/0	1/1	1/1	0/0	1/1	0/0	0/1	0/0	0/0	1/1	1/1	0/1	0/0	0/0	0.909	0.696
2L:35115422:35115660	DEL	0/1	0/1	0/0	0/1	0/1	0/0	0/0	0/1	0/1	0/1	0/1	0/1	0/1	0/0	0/1	0/0	0/0	0/1	0/0	0/1	0/0	0/0	1/1	0/0	0/1	0/1	0/0	0/0	0/0	0/0	0/0	0/0	0/1	0/0	0.727	0.391
2L:35119019:35120407	DEL	1/1	1/1	1/1	1/1	1/1	1/1	1/1	1/1	1/1	1/1	1/1	1/1	1/1	1/1	1/1	1/1	1/1	1/1	1/1	1/1	0/0	1/1	1/1	1/1	1/1	1/1	1/1	1/1	1/1	1/1	1/1	1/1	1/1	1/1	1.000	0.957
2L:35133937:35134218	DEL	1/1	0/1	0/0	1/1	1/1	./.	0/0	0/0	./.	0/0	0/0	./.	0/0	./.	0/0	./.	./.	1/1	./.	./.	1/1	1/1	./.	0/0	1/1	1/1	0/1	0/0	0/0	0/1	1/1	1/1	0/0	./.	0.273	0.435
2L:21353043:35179970	DUP	1/1	0/0	0/0	0/0	0/1	0/0	0/0	0/0	0/1	0/0	0/0	0/1	0/0	0/0	0/0	0/0	0/0	0/0	0/1	0/0	0/0	0/0	0/0	0/0	0/0	0/0	0/0	0/0	0/0	1/1	0/0	1/1	0/0	0/0	0.273	0.174
2L:35218464:35218719	DEL	1/1	1/1	1/1	1/1	1/1	1/1	1/1	1/1	1/1	1/1	1/1	1/1	1/1	1/1	1/1	0/0	1/1	1/1	1/1	1/1	0/0	1/1	1/1	1/1	1/1	1/1	1/1	0/0	1/1	0/1	1/1	1/1	1/1	1/1	1.000	0.870
2L:35254826:35255185	DEL	1/1	1/1	0/1	1/1	1/1	1/1	1/1	1/1	1/1	1/1	1/1	0/1	1/1	0/0	1/1	1/1	1/1	1/1	1/1	1/1	1/1	1/1	1/1	0/0	0/1	1/1	0/1	0/0	1/1	1/1	1/1	0/1	1/1	0/0	1.000	0.826
2L:35263281:35263592	DEL	1/1	1/1	0/1	1/1	1/1	1/1	1/1	1/1	1/1	1/1	0/0	1/1	0/1	./.	1/1	./.	1/1	1/1	0/0	1/1	0/0	1/1	0/0	0/0	1/1	1/1	1/1	0/0	1/1	1/1	1/1	1/1	1/1	0/0	0.909	0.652
2L:35284796:35285000	DEL	0/1	0/0	0/0	0/0	0/1	1/1	0/0	1/1	0/1	0/0	0/1	1/1	0/1	1/1	0/1	0/0	1/1	1/1	0/0	0/0	0/1	0/1	1/1	1/1	1/1	1/1	0/1	1/1	1/1	1/1	1/1	1/1	1/1	0/0	0.545	0.826
2L:35339298:35339540	DEL	0/1	1/1	1/1	1/1	1/1	1/1	1/1	1/1	1/1	1/1	1/1	1/1	1/1	1/1	1/1	1/1	1/1	1/1	1/1	1/1	0/1	1/1	1/1	1/1	1/1	1/1	1/1	1/1	1/1	1/1	0/1	1/1	0/1	1/1	1.000	1.000
2L:35342704:35342970	DEL	0/0	0/1	0/0	0/0	1/1	0/0	0/0	0/0	0/0	0/0	0/0	0/0	0/0	./.	0/1	./.	0/0	0/0	./.	0/0	0/0	0/0	0/0	0/0	0/1	0/0	0/0	./.	0/0	0/0	0/1	0/0	0/0	./.	0.182	0.130
2L:35356862:35357110	DEL	0/1	0/1	0/0	0/1	0/0	1/1	1/1	0/0	1/1	1/1	1/1	1/1	1/1	./.	0/1	0/0	1/1	0/0	0/0	./.	0/1	0/0	./.	0/0	1/1	1/1	0/0	./.	./.	1/1	0/1	1/1	0/0	0/0	0.727	0.435
2L:35383599:35388230	DEL	1/1	1/1	1/1	1/1	1/1	1/1	1/1	1/1	1/1	1/1	1/1	1/1	1/1	1/1	1/1	1/1	1/1	1/1	1/1	1/1	0/0	1/1	1/1	1/1	1/1	1/1	1/1	1/1	1/1	1/1	1/1	1/1	1/1	1/1	1.000	0.957
2L:35459602:35461132	DUP	1/1	0/0	0/0	0/0	0/0	0/0	0/0	0/0	0/0	0/0	0/0	0/0	0/0	0/0	0/0	0/0	0/0	0/0	0/0	0/0	0/0	0/0	0/0	0/0	0/0	0/0	0/0	0/0	0/0	0/0	0/0	0/0	0/0	0/0	0.000	0.043
2L:35484969:35485333	DEL	1/1	1/1	0/0	1/1	1/1	1/1	1/1	1/1	1/1	1/1	1/1	0/1	1/1	1/1	1/1	0/0	1/1	1/1	1/1	1/1	1/1	1/1	0/0	0/1	0/1	./.	1/1	1/1	0/0	1/1	1/1	0/1	1/1	1/1	0.909	0.826
2L:35547825:35548384	DEL	1/1	1/1	0/1	1/1	1/1	1/1	1/1	1/1	1/1	1/1	1/1	1/1	1/1	0/1	1/1	0/1	0/1	1/1	1/1	1/1	1/1	0/0	1/1	1/1	1/1	1/1	1/1	1/1	1/1	1/1	1/1	1/1	1/1	1/1	1.000	0.957
2L:35566645:35566776	INV	1/1	1/1	0/0	1/1	0/0	0/0	1/1	./.	1/1	1/1	1/1	1/1	1/1	0/0	0/0	0/0	1/1	0/0	1/1	0/0	0/0	0/0	0/0	1/1	1/1	1/1	1/1	0/0	0/0	1/1	0/0	1/1	0/0	0/0	0.636	0.435
2L:35566776:35567146	DEL	1/1	1/1	0/0	1/1	1/1	0/1	1/1	1/1	1/1	1/1	1/1	1/1	1/1	1/1	1/1	./.	1/1	1/1	1/1	0/1	1/1	1/1	1/1	1/1	0/1	1/1	1/1	1/1	1/1	1/1	1/1	1/1	1/1	1/1	0.909	0.957
2L:35582825:35584166	DEL	1/1	1/1	1/1	1/1	1/1	1/1	1/1	1/1	1/1	1/1	1/1	1/1	1/1	1/1	1/1	1/1	1/1	1/1	1/1	1/1	1/1	1/1	1/1	1/1	1/1	1/1	1/1	0/0	1/1	1/1	1/1	1/1	1/1	1/1	1.000	0.957
2L:35585510:35585767	DEL	1/1	1/1	1/1	0/0	1/1	1/1	1/1	1/1	1/1	0/1	1/1	1/1	0/0	1/1	1/1	1/1	1/1	1/1	1/1	1/1	0/0	1/1	1/1	1/1	1/1	1/1	1/1	0/0	1/1	0/1	0/0	1/1	0/0	0/0	0.909	0.739
2L:35609861:35610477	DEL	1/1	1/1	0/0	0/0	1/1	1/1	1/1	1/1	1/1	1/1	1/1	1/1	0/0	1/1	0/0	0/0	0/0	1/1	1/1	1/1	./.	0/1	1/1	0/0	1/1	./.	1/1	0/0	0/0	1/1	1/1	1/1	0/0	0/0	0.818	0.522
2L:35610837:35613348	DEL	1/1	1/1	1/1	1/1	1/1	1/1	1/1	1/1	1/1	1/1	1/1	1/1	1/1	1/1	1/1	1/1	1/1	1/1	1/1	1/1	1/1	1/1	1/1	1/1	1/1	1/1	1/1	1/1	1/1	1/1	1/1	1/1	1/1	1/1	1.000	1.000
2L:35622546:35622808	DEL	1/1	1/1	0/0	1/1	1/1	1/1	1/1	0/1	1/1	1/1	1/1	1/1	0/0	0/0	1/1	0/0	1/1	1/1	1/1	0/0	0/0	1/1	1/1	1/1	1/1	1/1	1/1	0/0	./.	0/1	1/1	1/1	0/1	0/0	0.909	0.652
2L:35631967:35633245	DEL	1/1	1/1	1/1	1/1	1/1	1/1	1/1	1/1	1/1	1/1	1/1	1/1	1/1	1/1	1/1	1/1	1/1	1/1	1/1	1/1	1/1	1/1	1/1	1/1	1/1	1/1	1/1	1/1	1/1	1/1	1/1	1/1	1/1	1/1	1.000	1.000
2L:35653172:35653554	DEL	1/1	1/1	1/1	0/0	1/1	0/1	0/0	0/0	0/1	0/0	1/1	0/1	1/1	1/1	1/1	./.	1/1	1/1	1/1	0/0	1/1	1/1	0/0	1/1	0/1	0/0	0/1	0/0	./.	1/1	1/1	0/0	1/1	0/0	0.636	0.652
2L:35674415:35674535	DEL	1/1	1/1	1/1	0/0	0/0	1/1	1/1	1/1	1/1	1/1	0/0	1/1	1/1	0/0	0/0	0/0	0/0	0/0	1/1	0/0	0/0	1/1	0/0	1/1	1/1	0/0	1/1	0/0	0/0	1/1	0/0	1/1	0/0	0/0	0.727	0.391
2L:35702445:35702615	DUP	0/1	0/0	0/0	0/0	1/1	0/0	0/0	0/0	0/0	0/0	0/0	0/1	0/0	0/0	0/0	0/0	0/0	0/0	0/0	0/0	0/0	0/0	0/0	0/0	0/0	0/0	0/0	0/0	0/0	0/0	0/0	0/1	0/0	0/0	0.182	0.087
2L:35712933:35713311	DEL	1/1	1/1	1/1	1/1	1/1	0/1	1/1	1/1	1/1	1/1	./.	0/1	1/1	0/0	1/1	./.	./.	1/1	1/1	0/1	0/0	0/0	1/1	1/1	0/1	1/1	0/1	0/0	1/1	1/1	1/1	1/1	1/1	1/1	0.909	0.739
2L:35751161:35751389	DEL	0/1	0/1	1/1	1/1	1/1	1/1	1/1	1/1	1/1	1/1	1/1	1/1	1/1	1/1	1/1	0/0	1/1	1/1	1/1	1/1	1/1	1/1	1/1	0/0	1/1	1/1	1/1	./.	./.	1/1	0/1	1/1	1/1	0/0	1.000	0.783
2L:35793237:35793792	DEL	./.	1/1	0/0	1/1	1/1	1/1	0/0	1/1	1/1	1/1	1/1	1/1	1/1	0/1	0/0	0/1	1/1	1/1	0/1	0/1	1/1	0/0	0/1	1/1	0/1	1/1	1/1	0/0	1/1	1/1	1/1	1/1	1/1	1/1	0.818	0.826
2L:35794186:35794964	DEL	1/1	1/1	1/1	1/1	1/1	1/1	1/1	1/1	1/1	1/1	1/1	1/1	0/0	1/1	1/1	1/1	1/1	0/0	1/1	1/1	./.	1/1	1/1	1/1	1/1	0/0	0/1	1/1	0/0	1/1	1/1	1/1	1/1	0/0	1.000	0.739
2L:35810812:35811212	DUP	1/1	1/1	1/1	1/1	1/1	1/1	1/1	1/1	1/1	1/1	1/1	1/1	1/1	1/1	1/1	1/1	1/1	1/1	1/1	1/1	1/1	1/1	1/1	1/1	1/1	1/1	1/1	1/1	1/1	1/1	1/1	1/1	1/1	1/1	1.000	1.000
2L:35811111:35811320	DEL	0/1	0/1	0/0	0/0	0/0	0/0	0/0	0/1	0/1	0/1	0/1	0/0	0/0	0/0	0/0	0/0	0/1	0/0	0/0	0/1	0/0	0/0	0/1	0/1	0/1	0/0	0/1	0/1	0/0	0/1	0/0	0/1	0/0	0/0	0.455	0.435
2L:35864108:35864215	DEL	0/0	1/1	0/0	0/0	0/0	0/0	0/0	0/0	0/0	0/0	0/0	0/0	0/0	0/0	0/0	0/0	0/0	0/0	0/0	0/0	0/0	0/0	./.	0/0	0/0	0/0	0/0	0/0	0/0	0/0	0/0	0/0	0/0	0/0	0.091	0.000
2L:35939841:35943632	DEL	1/1	1/1	1/1	1/1	1/1	1/1	1/1	1/1	1/1	1/1	1/1	1/1	1/1	1/1	1/1	1/1	1/1	1/1	1/1	1/1	1/1	1/1	1/1	1/1	1/1	1/1	1/1	1/1	1/1	1/1	1/1	1/1	1/1	1/1	1.000	1.000
2L:35984188:35993604	DEL	1/1	1/1	1/1	1/1	1/1	1/1	1/1	1/1	1/1	1/1	1/1	1/1	1/1	1/1	1/1	1/1	1/1	1/1	1/1	1/1	1/1	1/1	1/1	1/1	1/1	1/1	1/1	1/1	1/1	1/1	1/1	1/1	1/1	1/1	1.000	1.000
2L:36000749:36001425	INV	1/1	1/1	0/1	1/1	1/1	1/1	1/1	1/1	1/1	1/1	1/1	0/1	1/1	1/1	1/1	1/1	1/1	1/1	1/1	1/1	1/1	1/1	1/1	0/0	1/1	0/0	1/1	0/0	0/0	1/1	1/1	1/1	1/1	0/0	1.000	0.783
2L:36000750:36001215	DEL	1/1	1/1	1/1	1/1	1/1	1/1	1/1	1/1	1/1	1/1	1/1	1/1	1/1	1/1	1/1	1/1	0/1	1/1	1/1	1/1	1/1	0/0	0/1	1/1	1/1	1/1	1/1	1/1	1/1	1/1	1/1	1/1	1/1	1/1	1.000	0.957
2L:36028681:36028832	DEL	0/0	0/0	0/0	0/0	0/0	0/0	./.	0/0	0/1	0/0	0/0	0/1	1/1	0/1	0/0	./.	0/0	1/1	0/0	1/1	0/1	0/0	1/1	0/0	0/0	0/0	0/0	./.	0/0	0/0	0/1	0/0	0/0	0/0	0.182	0.304
2L:36052553:36052852	DEL	0/1	0/1	0/0	0/1	0/1	0/0	0/0	0/0	0/0	0/0	0/1	0/1	0/0	0/0	0/0	0/0	0/0	0/0	0/1	0/0	0/0	0/0	1/1	0/0	0/1	0/0	0/0	1/1	0/0	0/1	0/1	0/0	0/1	0/0	0.455	0.348
2L:36067226:36067384	DEL	1/1	0/0	0/0	0/0	0/0	0/0	0/0	0/0	0/0	0/0	0/0	0/0	0/0	0/0	0/0	0/0	0/0	0/0	0/0	0/0	0/0	0/0	0/0	0/0	0/0	0/0	0/0	0/0	0/0	0/0	0/0	0/0	0/0	0/0	0.000	0.043
2L:36081395:36081608	DEL	0/1	0/1	0/0	1/1	1/1	1/1	1/1	1/1	1/1	1/1	1/1	1/1	1/1	0/0	1/1	1/1	0/0	1/1	1/1	1/1	1/1	1/1	1/1	1/1	1/1	1/1	1/1	1/1	./.	1/1	1/1	1/1	1/1	1/1	0.909	0.870
2L:36108136:36108486	DEL	1/1	1/1	0/0	0/0	0/0	0/0	0/0	0/0	0/0	0/0	0/1	0/0	0/1	0/0	0/0	0/0	0/0	0/0	1/1	0/0	0/0	0/0	0/1	0/0	0/1	0/0	0/0	0/0	0/0	0/0	0/0	0/0	0/0	0/0	0.182	0.217
2L:36135966:36140811	DEL	1/1	1/1	1/1	1/1	1/1	1/1	1/1	1/1	1/1	1/1	1/1	1/1	1/1	1/1	1/1	1/1	1/1	1/1	1/1	1/1	0/0	1/1	1/1	1/1	1/1	1/1	1/1	./.	0/0	1/1	1/1	1/1	1/1	0/0	1.000	0.826
2L:36164993:36165556	DEL	1/1	1/1	0/0	1/1	1/1	1/1	1/1	1/1	1/1	1/1	1/1	1/1	1/1	1/1	1/1	1/1	1/1	1/1	1/1	1/1	1/1	0/1	1/1	1/1	1/1	1/1	1/1	0/0	1/1	1/1	1/1	1/1	1/1	1/1	0.909	0.957
2L:36168126:36169532	DEL	1/1	1/1	1/1	1/1	1/1	1/1	1/1	1/1	1/1	1/1	1/1	1/1	1/1	1/1	1/1	1/1	1/1	1/1	1/1	1/1	0/0	1/1	1/1	1/1	1/1	1/1	1/1	1/1	1/1	1/1	1/1	1/1	1/1	1/1	1.000	0.957
2L:36201028:36201153	DEL	1/1	0/0	0/1	0/1	1/1	1/1	0/0	0/1	0/1	0/1	1/1	1/1	1/1	0/0	1/1	0/0	0/0	1/1	0/1	0/0	./.	1/1	./.	0/0	0/0	0/1	0/0	1/1	0/0	0/0	0/0	0/0	0/1	0/1	0.818	0.435
2L:36246232:36246453	DEL	0/1	0/0	0/0	0/0	0/1	0/1	0/1	0/0	0/0	0/0	0/0	0/1	0/0	0/0	0/0	0/0	0/0	0/0	0/0	0/0	0/0	0/0	0/0	0/0	0/0	0/0	0/0	0/0	0/0	0/0	0/0	0/0	0/0	0/0	0.364	0.043
2L:36269341:36269996	INV	0/0	0/1	0/0	0/0	0/0	0/0	0/0	0/0	0/0	0/0	0/0	0/0	0/0	0/0	0/0	0/0	0/0	0/0	0/1	0/0	0/0	0/0	0/0	0/1	0/1	0/0	0/0	0/0	0/0	0/0	0/0	0/0	0/1	0/0	0.091	0.174
2L:36274603:36274848	DEL	1/1	0/1	1/1	1/1	1/1	1/1	1/1	1/1	1/1	1/1	1/1	1/1	1/1	1/1	1/1	1/1	1/1	1/1	1/1	1/1	0/0	1/1	1/1	1/1	1/1	1/1	1/1	./.	0/0	1/1	0/1	1/1	1/1	./.	1.000	0.826
2L:36337368:36337659	DEL	1/1	1/1	0/0	1/1	1/1	1/1	1/1	1/1	1/1	1/1	1/1	1/1	1/1	./.	1/1	0/0	1/1	1/1	1/1	0/0	1/1	0/0	1/1	0/0	1/1	0/0	0/0	./.	0/0	0/1	1/1	1/1	1/1	./.	0.909	0.565
2L:36340586:36340812	DEL	0/0	1/1	0/0	0/0	0/0	0/0	0/0	0/0	0/0	0/0	0/0	0/0	0/0	0/0	0/0	0/0	0/0	0/0	0/0	0/0	0/0	0/0	0/0	0/0	0/0	0/0	0/0	0/0	0/0	0/0	0/0	0/0	0/1	0/0	0.091	0.043
2L:36359352:36359514	DEL	1/1	0/0	0/0	0/0	0/0	0/0	0/0	0/0	0/0	0/0	0/0	0/0	0/0	0/0	0/0	0/0	0/0	0/0	0/0	0/0	0/0	0/0	0/0	0/0	0/0	0/0	0/0	0/0	0/0	0/0	0/0	0/0	0/0	0/0	0.000	0.043
2L:36409283:36409508	DEL	1/1	1/1	0/1	1/1	1/1	1/1	1/1	1/1	./.	1/1	1/1	./.	1/1	1/1	1/1	./.	1/1	0/0	1/1	1/1	./.	1/1	0/0	0/0	1/1	./.	1/1	0/0	./.	1/1	0/0	1/1	1/1	./.	0.818	0.565
2L:164247:36456663	DEL	0/0	0/1	0/0	0/0	0/0	0/0	0/0	0/0	0/0	0/0	0/0	0/0	0/1	0/0	0/0	0/0	0/0	0/0	0/0	0/0	0/0	0/0	0/0	0/0	0/0	0/1	0/0	0/0	0/0	0/0	0/0	0/0	0/0	0/0	0.091	0.087
2L:36480346:36480564	DEL	0/1	0/1	0/0	0/0	0/1	1/1	1/1	1/1	1/1	1/1	1/1	1/1	0/0	1/1	1/1	./.	1/1	0/0	1/1	1/1	0/0	1/1	1/1	1/1	1/1	0/1	1/1	0/0	1/1	1/1	0/1	1/1	0/0	./.	0.818	0.696
2L:36498633:36498902	DEL	1/1	1/1	0/0	1/1	1/1	0/0	0/0	1/1	1/1	1/1	1/1	1/1	1/1	1/1	1/1	1/1	1/1	1/1	1/1	0/0	0/0	1/1	1/1	1/1	1/1	1/1	0/0	0/0	0/0	0/1	1/1	1/1	1/1	./.	0.727	0.739
2L:36503982:36504167	DEL	0/0	1/1	0/0	0/0	0/0	0/0	0/0	0/0	0/0	0/0	0/0	0/0	0/0	0/0	0/0	0/0	0/0	0/0	0/0	0/0	0/0	0/0	0/0	0/0	0/0	0/0	0/0	0/0	0/0	0/0	0/0	0/0	0/0	0/0	0.091	0.000
2L:36516348:36516553	DEL	0/1	0/1	0/0	0/0	1/1	./.	0/0	0/0	0/0	0/0	0/0	0/1	0/0	0/0	0/0	0/0	0/0	0/0	0/0	0/0	0/0	./.	0/0	0/0	0/1	0/0	0/0	./.	./.	0/0	0/0	./.	0/0	0/0	0.273	0.087
2L:36518009:36518357	DEL	1/1	1/1	0/0	./.	./.	0/0	./.	0/0	./.	./.	0/0	1/1	1/1	0/0	./.	./.	0/0	0/0	./.	0/0	./.	1/1	0/0	0/0	0/1	./.	1/1	./.	0/0	1/1	0/0	0/1	0/0	0/0	0.182	0.304
2L:36527971:36528116	DEL	0/0	0/0	1/1	./.	./.	0/1	0/0	./.	0/0	1/1	0/0	1/1	./.	./.	./.	0/0	0/0	./.	0/0	0/0	./.	0/0	1/1	./.	0/0	0/0	0/0	./.	0/0	1/1	./.	1/1	0/1	0/0	0.364	0.174
2L:36532577:36532944	DUP	0/1	0/1	0/0	0/0	0/0	1/1	0/0	0/0	0/0	0/1	0/0	0/0	1/1	0/0	0/1	0/0	0/0	0/0	0/0	0/0	0/0	0/0	0/0	0/0	0/1	0/0	0/0	0/0	0/0	0/0	0/0	0/0	0/0	0/0	0.273	0.174
2L:36541184:36541541	DEL	1/1	1/1	1/1	0/0	0/0	0/1	0/0	1/1	0/1	1/1	1/1	0/1	1/1	1/1	1/1	1/1	./.	1/1	0/0	./.	1/1	0/0	0/0	0/1	0/1	1/1	0/1	0/0	0/0	1/1	1/1	0/1	1/1	0/1	0.727	0.696
2L:36586854:36590090	DEL	1/1	1/1	1/1	1/1	1/1	1/1	0/0	0/0	1/1	1/1	1/1	1/1	0/0	1/1	1/1	1/1	1/1	1/1	1/1	1/1	1/1	1/1	0/0	0/0	1/1	0/0	1/1	1/1	1/1	1/1	1/1	1/1	1/1	1/1	0.818	0.826
2L:36596016:36596138	DEL	1/1	1/1	1/1	1/1	1/1	1/1	1/1	1/1	1/1	1/1	1/1	1/1	1/1	1/1	1/1	1/1	1/1	1/1	0/0	1/1	1/1	1/1	0/0	1/1	1/1	0/0	0/1	0/0	1/1	1/1	1/1	1/1	1/1	1/1	1.000	0.826
2L:36629820:36630135	DUP	0/0	0/1	0/0	0/0	0/0	0/0	0/0	0/0	0/0	0/0	0/0	0/0	0/0	0/0	0/0	0/0	0/0	0/0	0/0	0/0	0/0	0/0	0/0	0/0	0/0	0/0	0/0	0/0	0/0	0/0	0/0	0/0	0/0	0/0	0.091	0.000
2L:36637114:36637754	DEL	1/1	1/1	1/1	1/1	0/0	1/1	0/0	0/0	1/1	1/1	0/0	1/1	1/1	0/1	0/0	1/1	0/1	0/0	1/1	1/1	0/0	0/0	1/1	1/1	1/1	1/1	1/1	0/0	1/1	1/1	1/1	1/1	1/1	0/0	0.636	0.739
2L:36640319:36641445	DEL	1/1	1/1	0/0	1/1	1/1	1/1	1/1	1/1	1/1	1/1	1/1	1/1	1/1	1/1	1/1	1/1	1/1	1/1	1/1	1/1	1/1	1/1	1/1	1/1	1/1	1/1	0/1	1/1	1/1	1/1	1/1	1/1	1/1	1/1	0.909	1.000
2L:36640644:36641627	INV	0/1	0/1	0/0	0/0	0/1	0/0	0/0	0/1	0/0	0/0	0/0	0/1	0/1	0/0	0/1	0/0	0/0	0/0	1/1	0/0	0/0	0/0	0/0	0/0	0/0	0/0	0/0	0/0	0/0	0/0	0/0	0/0	0/0	0/0	0.364	0.174
2L:36655011:36655213	DEL	0/1	1/1	0/1	1/1	0/1	1/1	0/0	0/1	0/1	1/1	1/1	0/1	0/1	0/1	1/1	1/1	0/0	1/1	1/1	0/0	./.	1/1	0/0	0/0	0/0	0/0	0/1	0/0	0/0	0/1	0/1	0/0	0/0	0/0	0.909	0.478
2L:36691252:36691739	DEL	0/0	0/0	0/0	0/0	0/0	0/0	0/0	0/0	0/0	0/0	0/1	0/0	0/0	0/0	0/0	0/0	0/0	0/0	0/0	0/0	0/0	0/0	0/0	0/0	0/0	0/0	0/0	0/0	0/0	0/0	0/0	0/0	0/0	0/0	0.091	0.000
2L:36714373:36716181	INV	0/1	0/0	0/0	0/0	0/0	0/0	0/0	0/0	0/0	0/0	0/0	0/0	0/0	0/1	0/0	0/0	0/0	0/0	0/0	0/0	0/0	0/1	0/0	0/1	0/0	0/0	0/1	0/0	0/0	0/1	0/0	0/0	0/0	0/0	0.000	0.261
2L:36748743:36748871	DEL	0/0	1/1	0/0	0/0	0/0	0/0	0/0	0/0	0/0	0/0	0/0	0/0	0/0	0/0	0/0	0/0	0/0	0/0	0/1	0/0	0/0	0/0	0/1	0/0	0/0	0/0	0/0	0/0	./.	0/0	0/0	0/0	0/0	0/0	0.091	0.087
2L:32414701:36799419	DEL	0/1	0/1	./.	0/0	0/0	0/0	0/0	0/1	0/0	0/0	0/0	0/1	0/0	0/1	0/0	0/0	0/0	0/0	0/0	0/0	0/0	0/0	0/0	0/0	0/0	0/0	0/0	0/0	0/0	0/1	0/0	0/0	0/0	0/0	0.273	0.130
2L:36799396:36800062	DEL	1/1	1/1	./.	1/1	1/1	1/1	1/1	1/1	1/1	1/1	1/1	1/1	1/1	1/1	1/1	0/0	1/1	1/1	1/1	1/1	1/1	1/1	1/1	0/0	1/1	1/1	1/1	0/0	0/0	1/1	1/1	1/1	1/1	1/1	0.909	0.826
2L:36819400:36819733	DEL	0/1	0/1	0/0	0/0	0/1	0/1	0/0	0/1	0/1	1/1	0/0	0/1	0/1	0/0	0/1	./.	0/0	0/1	0/0	0/0	0/1	0/0	./.	0/0	0/0	0/1	0/0	./.	1/1	0/1	0/1	0/1	0/1	0/0	0.636	0.478
2L:36844776:36844996	DEL	1/1	1/1	1/1	1/1	1/1	1/1	1/1	1/1	1/1	1/1	1/1	1/1	0/0	1/1	1/1	./.	1/1	1/1	1/1	1/1	1/1	1/1	1/1	1/1	1/1	1/1	1/1	0/0	1/1	1/1	0/1	1/1	0/1	1/1	1.000	0.870
2L:36873971:36879738	DEL	1/1	1/1	1/1	1/1	1/1	1/1	1/1	1/1	1/1	1/1	1/1	1/1	1/1	1/1	1/1	1/1	1/1	1/1	1/1	0/0	./.	1/1	1/1	1/1	1/1	1/1	1/1	0/0	1/1	1/1	1/1	1/1	1/1	1/1	1.000	0.870
2L:36895572:36895965	DEL	0/0	1/1	0/0	./.	0/0	0/0	0/0	0/0	0/1	1/1	0/0	0/0	0/0	./.	./.	./.	0/0	./.	0/0	0/0	0/0	./.	0/0	0/0	0/0	0/0	0/0	0/0	0/0	0/1	0/0	0/0	1/1	0/0	0.273	0.087
2L:36926052:36926338	DEL	1/1	1/1	1/1	1/1	1/1	1/1	1/1	0/1	1/1	1/1	0/1	0/1	1/1	0/1	1/1	1/1	1/1	1/1	0/0	0/0	1/1	1/1	1/1	0/0	0/0	0/0	0/0	0/0	0/0	0/1	0/1	0/1	0/1	1/1	1.000	0.652
2L:36963065:36963401	DEL	1/1	1/1	1/1	1/1	1/1	0/1	1/1	1/1	1/1	1/1	1/1	1/1	1/1	1/1	1/1	1/1	1/1	1/1	1/1	1/1	0/0	1/1	0/0	./.	0/1	1/1	1/1	1/1	0/0	1/1	1/1	0/1	1/1	0/0	1.000	0.783
2L:37042620:37042872	DEL	0/1	0/1	0/0	0/0	0/0	0/0	0/0	0/0	0/0	0/0	0/0	0/0	0/0	0/0	0/0	./.	0/0	0/0	./.	0/0	0/0	0/0	./.	./.	0/0	1/1	0/0	./.	./.	0/0	0/1	0/0	0/0	./.	0.091	0.130
2L:37084150:37084449	DEL	0/1	0/1	0/0	0/0	0/0	0/0	0/0	0/0	./.	0/0	./.	0/0	0/0	0/0	0/0	0/0	0/0	0/0	0/0	0/0	0/0	0/0	./.	0/0	0/0	0/0	0/0	./.	0/0	0/0	0/0	0/0	0/0	0/0	0.091	0.043
2L:37100310:37100574	DEL	0/1	0/1	0/0	1/1	1/1	1/1	1/1	1/1	1/1	1/1	1/1	1/1	1/1	0/0	0/0	1/1	1/1	0/0	1/1	0/0	0/0	1/1	1/1	0/0	1/1	0/1	0/0	0/0	1/1	0/1	1/1	1/1	1/1	0/0	0.909	0.609
2L:37120568:37120766	DEL	1/1	1/1	0/0	1/1	1/1	1/1	0/1	./.	1/1	1/1	1/1	1/1	1/1	0/1	1/1	1/1	1/1	1/1	1/1	1/1	0/0	1/1	1/1	0/0	1/1	0/1	0/1	./.	0/0	1/1	1/1	1/1	1/1	./.	0.818	0.783
2L:37125328:37125923	DEL	1/1	1/1	0/0	1/1	1/1	1/1	1/1	1/1	1/1	1/1	1/1	1/1	1/1	0/1	1/1	1/1	1/1	1/1	0/0	1/1	0/0	1/1	0/1	1/1	./.	./.	0/1	0/0	0/0	1/1	1/1	1/1	1/1	1/1	0.909	0.739
2L:37128474:37129157	DEL	1/1	1/1	0/0	1/1	1/1	1/1	./.	1/1	1/1	1/1	1/1	1/1	1/1	0/1	1/1	1/1	1/1	0/0	0/0	1/1	0/0	0/1	1/1	1/1	./.	0/0	0/0	0/0	1/1	1/1	1/1	1/1	0/0	1/1	0.818	0.652
2L:37133057:37136178	DEL	1/1	1/1	1/1	1/1	1/1	1/1	1/1	1/1	1/1	1/1	1/1	1/1	1/1	1/1	1/1	1/1	1/1	1/1	1/1	1/1	1/1	1/1	1/1	1/1	1/1	1/1	1/1	1/1	0/0	1/1	1/1	1/1	1/1	1/1	1.000	0.957
2L:37140963:37141370	DEL	1/1	1/1	1/1	1/1	0/0	1/1	0/0	0/0	1/1	1/1	1/1	1/1	1/1	1/1	1/1	0/0	1/1	0/0	0/0	0/1	./.	1/1	0/1	1/1	1/1	1/1	1/1	0/0	./.	1/1	1/1	1/1	1/1	0/0	0.727	0.696
2L:37201629:37204541	DEL	1/1	1/1	1/1	1/1	1/1	1/1	1/1	1/1	1/1	1/1	1/1	1/1	1/1	1/1	1/1	1/1	1/1	1/1	1/1	1/1	0/0	1/1	1/1	1/1	1/1	1/1	1/1	0/0	1/1	1/1	1/1	1/1	1/1	1/1	1.000	0.913
2L:37227475:37227923	DEL	1/1	1/1	1/1	1/1	1/1	1/1	1/1	1/1	1/1	1/1	1/1	1/1	1/1	0/0	1/1	1/1	0/1	1/1	0/1	0/1	0/0	0/0	0/1	1/1	1/1	1/1	1/1	0/0	1/1	1/1	1/1	1/1	1/1	1/1	1.000	0.826
2L:181802:37260663	DUP	0/1	0/0	0/0	0/0	0/0	0/0	0/0	0/0	0/0	0/0	0/0	0/0	0/0	0/0	0/0	0/0	0/0	0/0	0/0	0/0	0/0	0/0	0/0	0/0	0/0	0/0	0/0	0/0	0/0	0/0	0/0	0/0	0/0	1/1	0.000	0.087
2L:37308341:37308621	DEL	1/1	0/0	0/0	0/0	0/1	1/1	./.	0/0	0/0	0/0	0/0	0/0	1/1	./.	0/0	0/1	0/0	0/0	1/1	0/0	0/0	0/1	0/0	0/0	0/0	0/0	0/1	./.	0/0	0/0	0/0	0/1	0/0	1/1	0.182	0.348
2L:37322952:37323289	DEL	./.	0/1	1/1	0/1	1/1	1/1	0/0	1/1	1/1	0/0	1/1	1/1	0/0	1/1	0/1	0/0	1/1	0/1	1/1	1/1	0/1	1/1	1/1	1/1	0/1	1/1	0/1	0/1	./.	0/1	1/1	0/1	0/1	0/1	0.818	0.826
2L:37325884:37326501	DEL	0/0	1/1	1/1	1/1	1/1	1/1	1/1	1/1	1/1	1/1	1/1	1/1	1/1	0/1	1/1	0/1	0/1	1/1	1/1	1/1	1/1	0/1	1/1	1/1	1/1	1/1	1/1	1/1	./.	1/1	1/1	1/1	1/1	1/1	1.000	0.913
2L:37319551:37356721	DUP	0/0	1/1	0/0	0/0	1/1	1/1	0/0	0/1	0/0	0/0	0/0	0/1	0/0	0/0	0/0	0/0	0/1	./.	0/0	0/1	0/0	0/1	1/1	0/0	0/0	1/1	0/0	0/0	0/0	0/1	1/1	0/0	0/0	0/0	0.455	0.304
2L:37362965:37363377	DEL	1/1	0/0	./.	./.	1/1	0/1	./.	1/1	./.	1/1	./.	./.	./.	./.	./.	./.	0/0	./.	./.	./.	./.	0/0	./.	./.	0/0	0/0	0/0	./.	./.	1/1	1/1	./.	./.	./.	0.364	0.130
2L:37328306:37366871	DEL	0/0	0/0	0/1	0/1	0/0	0/0	0/0	0/1	0/1	0/0	0/0	0/1	0/1	0/1	0/1	0/0	0/1	0/0	0/1	0/1	0/0	0/1	0/1	0/0	0/0	0/0	0/1	0/1	0/0	0/0	0/0	0/1	0/1	0/1	0.455	0.565
2L:37371406:37375959	DEL	1/1	1/1	0/0	1/1	1/1	1/1	./.	1/1	1/1	1/1	0/0	1/1	./.	1/1	1/1	1/1	1/1	1/1	0/0	1/1	1/1	1/1	0/0	./.	1/1	1/1	0/0	0/0	0/0	1/1	1/1	1/1	0/0	./.	0.727	0.609
2L:37376736:37377091	DEL	0/0	1/1	1/1	1/1	1/1	0/1	./.	1/1	0/1	1/1	1/1	0/1	./.	0/0	1/1	./.	1/1	1/1	1/1	1/1	0/0	0/0	0/0	0/1	1/1	1/1	0/1	0/0	1/1	0/1	1/1	1/1	1/1	0/0	0.909	0.609
2L:37319759:37387996	DEL	0/1	1/1	0/0	0/0	0/1	0/0	0/0	0/1	0/1	0/1	0/0	0/1	0/0	0/1	0/0	1/1	0/1	0/0	0/1	0/1	0/0	0/1	0/1	0/0	0/1	0/0	1/1	1/1	0/0	0/0	0/1	0/0	0/1	0/0	0.545	0.565
2L:37394149:37394352	DEL	0/1	1/1	0/0	0/1	0/0	1/1	./.	0/0	1/1	0/0	1/1	0/0	./.	0/0	0/0	./.	0/0	0/0	./.	./.	0/0	./.	0/0	0/0	1/1	0/0	./.	0/0	./.	0/1	0/0	0/0	0/0	./.	0.455	0.130
2L:37405996:37411419	DEL	1/1	./.	1/1	./.	1/1	1/1	1/1	1/1	./.	1/1	1/1	1/1	./.	0/0	1/1	0/0	1/1	1/1	1/1	0/0	./.	0/0	1/1	0/0	1/1	1/1	1/1	0/0	1/1	1/1	1/1	./.	1/1	1/1	0.727	0.609
2L:37468571:37469291	DEL	0/1	0/1	./.	1/1	0/0	0/1	0/1	0/0	1/1	0/1	0/1	0/1	0/0	0/0	0/0	1/1	0/1	0/0	1/1	0/1	./.	1/1	0/1	1/1	1/1	0/0	0/0	0/0	1/1	1/1	1/1	1/1	./.	1/1	0.727	0.609
2L:37508040:37508317	DEL	0/1	0/1	0/1	1/1	1/1	1/1	1/1	0/0	1/1	1/1	0/1	1/1	0/0	1/1	1/1	0/0	1/1	1/1	1/1	1/1	1/1	0/0	1/1	1/1	1/1	1/1	0/1	0/0	0/0	0/1	0/1	1/1	1/1	1/1	0.909	0.783
2L:37511946:37512150	DEL	0/1	1/1	1/1	0/0	0/0	1/1	0/0	0/0	1/1	0/0	1/1	1/1	0/0	0/0	0/0	0/0	0/0	./.	0/0	./.	1/1	1/1	./.	0/0	0/0	0/0	1/1	./.	0/0	1/1	1/1	0/0	1/1	0/0	0.545	0.304
2L:37523533:37523774	DEL	0/1	0/0	0/0	0/0	0/0	0/0	0/0	0/0	0/0	0/0	0/0	0/0	0/0	0/0	0/0	./.	0/0	0/0	0/0	0/0	0/0	0/0	0/0	0/0	0/0	0/0	0/0	./.	0/0	0/0	0/0	0/0	0/0	0/0	0.000	0.043
2L:37517339:37523977	DEL	1/1	1/1	1/1	1/1	1/1	1/1	1/1	1/1	1/1	1/1	1/1	1/1	1/1	1/1	1/1	1/1	1/1	1/1	1/1	1/1	1/1	1/1	1/1	1/1	1/1	1/1	1/1	1/1	1/1	1/1	1/1	1/1	1/1	1/1	1.000	1.000
2L:37536131:37536651	DEL	1/1	1/1	0/0	0/0	0/0	0/1	0/0	1/1	0/1	1/1	1/1	0/1	1/1	0/0	./.	0/0	0/1	0/0	1/1	0/0	0/0	0/1	0/0	1/1	0/1	0/0	0/1	0/0	1/1	0/1	0/1	1/1	0/0	1/1	0.636	0.565
2L:37555308:37555509	DUP	0/1	0/1	0/0	0/0	0/0	0/0	0/0	0/0	0/0	0/0	0/0	0/0	0/0	0/0	0/0	0/0	0/0	0/0	0/0	0/0	0/0	0/0	0/0	0/0	0/0	0/0	0/0	0/0	0/0	0/0	0/0	0/0	0/0	0/0	0.091	0.043
2L:37590297:37590491	DEL	0/1	1/1	1/1	1/1	1/1	1/1	1/1	1/1	1/1	1/1	1/1	1/1	1/1	1/1	1/1	0/0	1/1	1/1	1/1	1/1	1/1	1/1	1/1	1/1	1/1	1/1	1/1	1/1	1/1	1/1	1/1	1/1	1/1	0/0	1.000	0.913
2L:37627004:37627174	DEL	0/1	1/1	0/0	0/0	./.	0/0	0/0	0/0	0/0	./.	0/0	1/1	./.	./.	0/0	0/0	./.	0/0	0/0	0/0	0/0	0/0	1/1	./.	0/0	0/0	0/0	./.	./.	0/0	0/0	0/0	0/0	./.	0.182	0.087
2L:37672565:37673105	DEL	1/1	1/1	1/1	1/1	1/1	1/1	1/1	1/1	1/1	1/1	1/1	1/1	1/1	1/1	1/1	0/1	0/1	1/1	0/1	1/1	1/1	0/1	1/1	1/1	1/1	1/1	1/1	1/1	1/1	1/1	1/1	1/1	1/1	1/1	1.000	1.000
2L:37690790:37691235	DEL	1/1	1/1	0/1	1/1	1/1	0/1	1/1	1/1	1/1	1/1	1/1	0/1	1/1	1/1	1/1	0/0	1/1	1/1	0/1	0/1	1/1	0/0	1/1	0/1	0/1	1/1	0/1	0/0	1/1	1/1	1/1	0/1	0/1	0/1	1.000	0.870
2L:37711019:37711299	DEL	1/1	./.	1/1	1/1	1/1	1/1	1/1	1/1	1/1	1/1	1/1	1/1	1/1	0/0	1/1	0/0	1/1	1/1	0/0	1/1	0/0	1/1	1/1	0/0	1/1	0/0	1/1	./.	0/0	1/1	1/1	1/1	1/1	1/1	0.909	0.652
2L:37720235:37720491	DEL	1/1	1/1	1/1	1/1	1/1	1/1	1/1	1/1	1/1	1/1	1/1	1/1	1/1	1/1	1/1	0/0	1/1	1/1	1/1	0/0	1/1	1/1	1/1	1/1	1/1	1/1	1/1	0/0	./.	0/1	0/1	1/1	0/1	./.	1.000	0.783
2L:37720748:37721072	DEL	0/1	0/1	./.	1/1	0/0	1/1	1/1	0/0	0/1	./.	0/1	0/0	1/1	0/0	0/0	./.	0/0	1/1	0/0	1/1	0/0	0/0	0/0	0/0	0/1	1/1	0/1	./.	0/0	0/1	0/0	0/0	0/0	0/0	0.545	0.348
2L:37721226:37721514	DEL	0/1	0/1	0/0	0/0	0/0	0/0	1/1	0/1	0/0	0/0	0/0	0/1	0/0	0/0	0/0	0/0	0/0	0/0	0/0	./.	0/0	0/0	./.	0/0	0/0	0/0	0/1	0/0	0/0	0/0	0/1	0/0	0/0	./.	0.364	0.130
2L:37724616:37725028	DEL	1/1	1/1	1/1	0/0	1/1	0/1	0/0	1/1	0/1	0/0	0/0	0/0	0/0	0/0	./.	1/1	0/0	0/0	1/1	0/1	0/0	./.	1/1	./.	0/1	1/1	0/1	0/0	0/1	0/1	1/1	0/1	1/1	0/0	0.545	0.565
2L:37741781:37742146	DEL	1/1	1/1	./.	1/1	./.	0/1	1/1	1/1	1/1	1/1	1/1	0/1	1/1	0/0	./.	0/0	./.	0/0	0/0	1/1	1/1	./.	1/1	1/1	0/1	1/1	0/1	1/1	0/1	0/1	1/1	0/1	1/1	0/1	0.818	0.696
2L:37746482:37746830	DEL	1/1	1/1	1/1	1/1	1/1	1/1	1/1	1/1	1/1	1/1	1/1	1/1	1/1	./.	1/1	1/1	1/1	1/1	1/1	1/1	1/1	1/1	1/1	1/1	0/1	1/1	1/1	0/1	1/1	1/1	1/1	0/1	1/1	0/1	1.000	0.957
2L:37786682:37787578	DEL	1/1	1/1	1/1	1/1	1/1	1/1	0/0	1/1	1/1	1/1	1/1	1/1	1/1	1/1	1/1	1/1	1/1	1/1	1/1	1/1	1/1	1/1	1/1	1/1	1/1	1/1	1/1	1/1	1/1	1/1	1/1	1/1	1/1	1/1	0.909	1.000
2L:37804602:37805498	DEL	1/1	1/1	1/1	0/0	1/1	1/1	0/0	1/1	1/1	1/1	1/1	1/1	1/1	1/1	1/1	1/1	1/1	1/1	1/1	1/1	0/0	1/1	1/1	1/1	1/1	1/1	1/1	1/1	1/1	1/1	1/1	1/1	1/1	0/0	0.818	0.913
2L:37861814:37862277	DEL	1/1	0/1	0/0	1/1	0/0	0/0	0/0	0/0	0/1	0/0	0/0	0/0	0/0	0/0	0/0	0/0	0/0	1/1	0/1	0/1	1/1	0/1	0/0	0/1	1/1	0/0	0/0	0/0	0/0	0/1	0/0	1/1	0/0	0/0	0.273	0.435
2L:37867821:37868483	DEL	1/1	1/1	1/1	1/1	1/1	1/1	1/1	1/1	1/1	1/1	1/1	1/1	1/1	1/1	1/1	1/1	1/1	1/1	1/1	1/1	1/1	1/1	1/1	1/1	1/1	1/1	1/1	1/1	0/0	1/1	1/1	1/1	1/1	1/1	1.000	0.957
2L:37881059:37881414	DEL	0/0	1/1	0/0	0/0	0/0	0/0	0/0	0/0	0/0	0/0	0/0	0/0	0/0	0/0	0/0	0/0	0/0	0/0	0/0	0/0	./.	0/0	0/0	0/0	0/0	0/0	0/0	0/0	0/0	0/0	0/0	0/0	0/0	0/0	0.091	0.000
2L:37897793:37897894	DEL	1/1	1/1	0/1	1/1	1/1	1/1	1/1	1/1	1/1	1/1	1/1	1/1	1/1	1/1	1/1	1/1	1/1	1/1	1/1	1/1	./.	1/1	1/1	1/1	1/1	1/1	0/1	0/0	./.	1/1	1/1	1/1	1/1	0/0	1.000	0.826
2L:37918427:37918697	DEL	0/1	0/1	0/0	0/0	0/1	0/0	0/0	0/0	0/0	0/0	0/0	0/0	0/0	0/0	0/0	0/0	0/0	0/0	0/0	0/0	0/0	0/0	0/0	0/0	0/0	0/0	0/0	0/0	0/0	0/0	0/0	0/0	0/0	0/0	0.182	0.043
2L:37944242:37944391	DEL	1/1	0/0	0/0	0/0	0/0	0/0	0/0	0/0	0/0	0/0	0/0	0/0	0/0	0/0	0/0	0/0	0/0	0/0	0/0	./.	0/0	0/0	0/0	0/0	0/0	0/0	0/0	0/0	0/0	0/0	0/0	0/0	0/0	0/0	0.000	0.043
2L:37953939:37954900	DEL	1/1	1/1	0/0	1/1	1/1	1/1	1/1	1/1	1/1	1/1	1/1	1/1	1/1	1/1	1/1	1/1	1/1	1/1	1/1	1/1	1/1	1/1	1/1	1/1	1/1	1/1	1/1	1/1	1/1	1/1	1/1	1/1	1/1	1/1	0.909	1.000
2L:37965490:37965859	DEL	1/1	1/1	0/0	1/1	1/1	0/1	0/0	0/0	0/1	1/1	1/1	0/1	1/1	1/1	1/1	0/0	0/0	1/1	1/1	0/0	0/0	1/1	./.	0/0	0/1	0/0	1/1	./.	0/1	1/1	1/1	0/1	1/1	0/0	0.727	0.609
2L:38036582:38037015	DEL	1/1	1/1	1/1	0/0	1/1	1/1	0/0	1/1	1/1	1/1	1/1	0/1	1/1	0/0	0/0	0/0	0/0	1/1	0/0	0/1	0/0	1/1	0/1	1/1	1/1	0/0	0/1	1/1	0/0	1/1	1/1	0/1	0/0	1/1	0.818	0.609
2L:38050732:38050860	DEL	0/0	0/1	0/0	0/0	./.	0/1	./.	0/0	0/0	./.	0/0	0/0	./.	./.	./.	0/0	./.	0/0	0/0	./.	0/0	0/0	0/0	./.	0/0	./.	0/0	./.	./.	0/1	1/1	0/0	./.	0/0	0.182	0.087
2L:38051372:38051782	DEL	1/1	1/1	0/0	0/0	0/0	0/0	0/0	0/0	0/1	0/0	0/0	0/1	0/0	0/0	0/0	0/0	0/0	0/0	0/0	0/0	0/0	0/0	0/0	0/0	0/0	0/0	0/1	0/0	0/0	0/0	0/1	0/0	0/0	0/0	0.273	0.130
2L:38057179:38057389	DEL	0/1	0/1	0/1	0/0	0/0	0/0	0/0	0/0	0/0	0/0	0/0	0/0	0/0	0/0	0/0	0/0	0/0	0/0	0/0	./.	0/0	0/0	0/0	0/0	0/0	0/0	0/1	0/0	0/0	0/0	0/0	0/0	0/0	0/0	0.182	0.087
2L:38059035:38059266	DEL	1/1	1/1	0/1	0/0	0/1	0/0	1/1	0/0	1/1	0/0	0/0	0/0	1/1	1/1	0/0	0/0	0/1	1/1	0/1	0/1	0/0	1/1	0/1	./.	0/1	0/0	0/0	1/1	0/1	0/1	0/0	0/1	0/1	0/0	0.455	0.652
2L:38104869:38105116	DUP	0/1	0/1	0/0	0/0	0/0	0/0	0/0	0/0	0/0	0/0	0/0	0/0	0/0	0/0	0/0	0/0	0/0	0/0	0/0	0/0	0/0	0/0	0/0	0/0	0/0	0/0	0/0	0/0	0/0	0/0	0/0	0/0	0/0	0/0	0.091	0.043
2L:38145291:38145608	DEL	0/1	0/0	0/0	0/0	0/1	0/0	0/0	0/0	0/1	0/0	0/0	0/0	0/0	0/0	0/0	0/0	0/1	0/1	0/0	0/0	0/0	0/0	0/0	0/0	0/1	0/0	0/0	0/0	0/0	0/1	0/0	0/1	0/1	0/0	0.182	0.304
2L:38198752:38199122	DEL	1/1	1/1	0/0	./.	1/1	0/1	./.	0/0	0/1	./.	0/0	0/1	1/1	./.	./.	./.	./.	0/0	0/0	0/0	0/0	0/0	./.	0/0	0/1	0/0	0/1	0/0	0/0	1/1	1/1	0/1	0/0	0/0	0.455	0.304
2L:38213683:38214248	DEL	1/1	1/1	0/0	1/1	1/1	0/1	1/1	1/1	1/1	1/1	./.	1/1	0/0	0/1	1/1	0/1	1/1	1/1	1/1	0/1	1/1	0/1	0/1	1/1	0/1	0/0	1/1	1/1	./.	1/1	1/1	1/1	1/1	1/1	0.818	0.870
2L:38306309:38306705	DEL	1/1	1/1	0/1	0/0	1/1	1/1	1/1	1/1	0/1	1/1	1/1	1/1	0/0	0/0	1/1	0/0	1/1	./.	0/0	0/0	0/0	0/0	0/0	1/1	0/1	0/0	0/1	1/1	0/0	0/1	1/1	0/1	1/1	0/0	0.909	0.478
2L:38313194:38313388	DEL	0/1	1/1	0/0	0/0	1/1	1/1	1/1	1/1	0/0	1/1	1/1	1/1	0/0	0/0	1/1	./.	1/1	./.	0/0	./.	0/0	1/1	1/1	1/1	1/1	0/0	./.	./.	./.	1/1	0/0	0/0	0/0	./.	0.727	0.348
2L:38318168:38318901	DEL	1/1	1/1	1/1	0/0	1/1	1/1	1/1	1/1	1/1	1/1	1/1	1/1	1/1	1/1	1/1	1/1	1/1	0/0	1/1	1/1	./.	1/1	1/1	0/0	1/1	1/1	1/1	0/0	0/0	1/1	1/1	1/1	1/1	0/0	0.909	0.739
2L:38412378:38412582	INV	0/1	0/1	0/0	0/0	0/0	0/0	0/0	0/0	0/0	0/1	0/0	0/0	0/0	0/0	0/0	0/0	0/0	0/0	0/0	0/0	./.	0/0	0/0	0/0	0/0	0/0	0/0	0/0	0/0	0/0	0/0	0/0	0/0	0/0	0.182	0.043
2L:38412379:38412491	DEL	1/1	1/1	./.	./.	0/0	./.	./.	./.	./.	./.	1/1	./.	./.	./.	0/0	./.	./.	./.	./.	./.	0/0	0/0	0/0	./.	./.	./.	./.	0/0	0/0	./.	./.	0/0	0/0	./.	0.182	0.043
2L:38458172:38458376	DEL	0/1	1/1	0/0	1/1	1/1	1/1	1/1	1/1	1/1	1/1	1/1	1/1	1/1	1/1	1/1	1/1	1/1	1/1	1/1	1/1	0/0	1/1	0/0	0/0	1/1	0/1	1/1	./.	1/1	1/1	1/1	1/1	0/0	0/0	0.909	0.739
2L:38459287:38459712	DEL	1/1	1/1	0/1	1/1	1/1	1/1	0/0	0/1	1/1	1/1	1/1	0/1	0/1	1/1	1/1	1/1	0/1	1/1	0/1	0/1	1/1	1/1	0/1	1/1	1/1	1/1	0/1	1/1	1/1	1/1	1/1	1/1	1/1	0/0	0.909	0.957
2L:38510549:38510941	DEL	1/1	1/1	0/0	0/0	1/1	0/1	1/1	1/1	1/1	1/1	1/1	0/1	1/1	1/1	1/1	0/0	1/1	1/1	1/1	0/1	0/0	1/1	1/1	1/1	0/1	1/1	1/1	0/1	1/1	1/1	0/1	1/1	1/1	0/0	0.818	0.870
2L:38561159:38563137	DEL	1/1	1/1	1/1	1/1	1/1	1/1	1/1	1/1	1/1	1/1	1/1	1/1	0/0	1/1	1/1	1/1	1/1	1/1	1/1	1/1	0/0	1/1	1/1	1/1	1/1	0/0	1/1	1/1	1/1	1/1	1/1	1/1	1/1	1/1	1.000	0.870
2L:2112453:38597405	DEL	0/1	0/0	0/0	0/0	0/0	0/1	0/0	0/0	0/0	0/0	0/0	0/0	0/0	0/0	0/0	0/1	0/0	0/0	0/1	0/0	0/0	0/0	0/0	0/0	0/0	0/0	0/0	0/1	0/0	0/0	0/0	0/0	0/1	0/0	0.091	0.217
2L:38662808:38665186	DEL	1/1	1/1	1/1	1/1	1/1	1/1	0/0	1/1	1/1	1/1	1/1	1/1	1/1	1/1	1/1	1/1	1/1	1/1	1/1	1/1	0/0	1/1	1/1	1/1	1/1	0/0	1/1	./.	0/0	1/1	1/1	1/1	1/1	0/0	0.909	0.783
2L:38670193:38670377	DEL	1/1	1/1	1/1	1/1	1/1	1/1	1/1	1/1	1/1	1/1	0/0	1/1	1/1	1/1	1/1	1/1	1/1	0/0	1/1	0/0	0/0	1/1	1/1	0/0	1/1	1/1	1/1	./.	./.	1/1	1/1	1/1	./.	1/1	0.909	0.696
2L:38698343:38698587	DEL	1/1	1/1	1/1	1/1	0/1	1/1	1/1	1/1	1/1	1/1	0/0	1/1	1/1	1/1	1/1	1/1	1/1	1/1	1/1	1/1	0/0	1/1	1/1	1/1	1/1	1/1	1/1	1/1	0/0	0/1	0/1	1/1	1/1	0/0	0.909	0.870
2L:38737828:38743735	DEL	1/1	1/1	1/1	1/1	1/1	1/1	1/1	1/1	1/1	1/1	1/1	1/1	1/1	1/1	1/1	1/1	1/1	1/1	1/1	1/1	1/1	1/1	1/1	1/1	1/1	1/1	1/1	1/1	1/1	1/1	1/1	1/1	1/1	1/1	1.000	1.000
2L:38783871:38784190	DEL	1/1	1/1	0/0	0/0	1/1	1/1	0/0	1/1	0/1	1/1	0/1	./.	1/1	0/0	1/1	./.	0/0	1/1	./.	./.	1/1	0/0	0/0	0/0	1/1	1/1	0/1	./.	0/0	0/1	1/1	0/0	1/1	./.	0.636	0.478
2L:38830135:38831537	DEL	1/1	1/1	1/1	1/1	1/1	1/1	1/1	1/1	1/1	1/1	1/1	1/1	1/1	1/1	1/1	1/1	1/1	1/1	1/1	1/1	1/1	1/1	1/1	1/1	1/1	1/1	1/1	1/1	1/1	1/1	1/1	1/1	1/1	1/1	1.000	1.000
2L:38858263:38858748	DUP	0/1	0/1	0/0	0/0	0/0	0/0	0/0	0/0	0/0	0/0	0/0	0/0	0/0	0/0	0/0	0/0	0/0	0/0	0/0	0/0	0/0	0/0	0/0	0/0	0/0	0/0	0/0	0/0	0/0	0/0	0/0	0/0	0/0	0/0	0.091	0.043
2L:38868599:38868730	DEL	./.	./.	0/0	0/0	./.	0/0	./.	./.	./.	0/0	0/0	0/0	./.	./.	0/0	0/0	./.	0/0	0/0	./.	0/0	0/0	0/0	0/0	0/0	0/0	0/1	0/0	0/0	0/0	0/0	0/0	0/0	0/0	0.000	0.043
2L:33705827:38881586	DUP	1/1	0/1	0/0	0/0	0/0	0/0	0/0	0/0	0/1	0/0	0/0	0/0	0/0	0/0	0/0	0/0	0/0	0/0	0/0	0/0	0/0	1/1	1/1	0/0	0/0	0/0	0/0	0/0	0/0	0/0	0/0	0/0	0/0	0/0	0.182	0.130
2L:38918881:38920886	DUP	0/1	0/1	1/1	1/1	1/1	0/1	1/1	1/1	0/1	1/1	1/1	0/1	1/1	0/0	0/1	0/1	1/1	0/0	0/1	1/1	0/0	0/1	1/1	1/1	0/1	0/0	0/1	0/0	0/0	0/1	0/1	0/1	1/1	1/1	1.000	0.739
2L:38941714:38941826	DEL	1/1	1/1	0/0	0/0	0/0	0/0	0/0	0/0	0/0	0/0	0/0	0/0	0/0	0/0	0/0	0/0	0/0	0/1	0/0	0/0	0/0	0/0	0/0	0/0	0/0	0/0	0/0	0/0	0/0	0/0	0/0	0/0	0/0	0/0	0.091	0.087
2L:39006369:39009592	DEL	1/1	1/1	1/1	1/1	1/1	1/1	1/1	1/1	1/1	1/1	1/1	1/1	1/1	1/1	1/1	1/1	1/1	1/1	1/1	1/1	0/0	1/1	1/1	1/1	1/1	1/1	1/1	1/1	1/1	1/1	1/1	1/1	1/1	1/1	1.000	0.957
2L:39044907:39045031	DEL	1/1	1/1	0/0	0/0	0/0	0/0	0/0	0/0	0/0	0/0	0/0	0/0	0/0	0/0	0/0	0/0	0/0	0/0	0/0	0/0	0/0	0/0	0/0	0/0	0/0	0/0	0/0	0/0	0/0	0/0	0/0	0/0	0/0	0/0	0.091	0.043
2L:39055409:39055757	DEL	1/1	1/1	0/1	1/1	1/1	0/1	1/1	1/1	1/1	1/1	1/1	1/1	1/1	1/1	1/1	1/1	1/1	1/1	1/1	1/1	1/1	1/1	1/1	1/1	0/1	0/0	0/1	1/1	0/0	1/1	1/1	0/1	1/1	0/0	1.000	0.870
2L:39177087:39185117	INV	0/0	0/1	0/0	0/0	0/0	0/1	0/1	0/1	0/1	0/0	0/1	0/1	0/1	0/0	0/0	0/0	0/1	0/0	0/0	0/0	0/0	0/1	0/0	0/0	0/0	0/0	0/1	0/0	0/0	0/1	0/0	0/1	0/0	0/0	0.636	0.261
2L:39201188:39209609	DEL	0/0	0/0	0/0	0/0	0/0	0/0	0/0	0/0	0/0	0/0	0/0	0/1	0/0	0/0	0/0	0/0	0/0	0/0	0/0	0/0	0/0	0/0	0/0	0/0	0/0	0/0	0/0	0/0	0/0	0/0	0/0	0/0	0/0	0/0	0.091	0.000
2L:39218924:39219128	DEL	0/1	1/1	1/1	1/1	1/1	0/1	1/1	1/1	1/1	0/0	1/1	1/1	1/1	1/1	1/1	1/1	1/1	1/1	1/1	1/1	1/1	1/1	1/1	1/1	1/1	0/1	0/1	./.	0/0	1/1	1/1	1/1	1/1	0/0	0.909	0.870
2L:39215130:39220357	DUP	0/1	0/1	1/1	1/1	0/1	0/1	1/1	1/1	1/1	1/1	1/1	1/1	1/1	1/1	1/1	0/1	1/1	1/1	1/1	1/1	1/1	1/1	0/1	1/1	1/1	1/1	1/1	0/1	1/1	1/1	1/1	1/1	1/1	1/1	1.000	1.000
2L:39279811:39280075	DEL	0/0	1/1	0/0	1/1	1/1	0/1	0/1	1/1	0/1	0/1	1/1	1/1	1/1	1/1	1/1	0/0	./.	1/1	1/1	0/1	0/0	1/1	0/0	1/1	1/1	0/0	0/1	0/0	0/0	0/1	0/1	0/1	0/0	0/0	0.909	0.565
2L:39280494:39280632	DEL	0/0	1/1	0/0	0/0	0/0	0/0	0/0	0/0	0/0	0/0	0/0	0/0	0/0	0/0	0/0	0/0	0/0	0/0	0/0	0/0	./.	0/0	0/0	0/0	0/0	0/0	0/0	0/0	0/0	0/0	0/0	0/0	0/0	0/0	0.091	0.000
2L:39280695:39280795	DEL	0/0	1/1	1/1	1/1	1/1	0/1	0/1	0/1	0/1	0/0	0/1	0/0	0/1	0/1	1/1	0/0	0/0	0/0	0/0	0/0	0/0	0/1	1/1	0/0	0/0	1/1	0/0	0/0	0/0	0/1	0/0	0/0	0/0	0/0	0.818	0.304
2L:39281509:39281786	DEL	1/1	1/1	1/1	1/1	1/1	1/1	1/1	1/1	1/1	1/1	1/1	1/1	1/1	0/0	1/1	0/0	1/1	1/1	1/1	./.	0/0	0/0	1/1	0/0	1/1	1/1	1/1	1/1	1/1	0/1	1/1	1/1	1/1	0/0	1.000	0.696
2L:39297623:39297958	DEL	1/1	1/1	1/1	1/1	1/1	1/1	1/1	1/1	1/1	1/1	1/1	1/1	1/1	1/1	1/1	1/1	1/1	1/1	1/1	1/1	1/1	1/1	1/1	1/1	1/1	1/1	1/1	1/1	0/0	1/1	1/1	0/1	1/1	0/1	1.000	0.957
2L:39339518:39339868	DEL	1/1	1/1	1/1	1/1	1/1	0/1	1/1	1/1	1/1	1/1	1/1	0/1	1/1	0/0	1/1	./.	1/1	./.	1/1	0/0	0/0	1/1	0/0	0/1	0/0	0/0	1/1	0/0	0/0	1/1	1/1	0/1	1/1	0/0	1.000	0.522
2L:25645361:39348077	DUP	1/1	0/1	0/0	1/1	0/1	0/1	0/0	0/0	0/1	0/1	0/0	1/1	0/1	0/0	0/1	0/0	0/0	1/1	0/0	1/1	0/0	0/1	0/0	0/0	1/1	1/1	0/1	0/0	0/0	0/1	1/1	0/1	0/1	0/1	0.636	0.609
2L:39381453:39381683	DEL	0/1	1/1	0/0	0/0	0/0	0/1	0/0	0/0	0/0	0/0	0/0	0/0	0/0	0/0	0/0	0/0	0/0	./.	1/1	0/0	0/0	0/1	0/0	0/0	0/1	0/0	0/0	0/0	0/0	0/0	0/1	1/1	1/1	./.	0.182	0.304
2L:39391313:39391865	DEL	1/1	1/1	0/0	0/0	0/0	1/1	0/0	0/0	1/1	0/0	./.	1/1	./.	0/1	0/0	0/1	0/1	./.	1/1	1/1	0/0	0/1	1/1	1/1	1/1	./.	1/1	./.	./.	1/1	1/1	1/1	0/0	0/0	0.364	0.609
2L:39416190:39416507	DEL	0/1	0/1	0/0	0/0	0/0	0/0	0/0	0/0	0/0	0/0	0/1	0/0	0/0	0/0	0/0	0/0	0/0	0/0	0/0	./.	0/0	0/0	0/0	./.	0/0	./.	0/0	0/0	./.	0/0	0/0	0/0	./.	./.	0.182	0.043
2L:39417399:39417526	DEL	1/1	1/1	./.	./.	0/0	0/0	./.	./.	1/1	./.	./.	1/1	./.	./.	./.	./.	1/1	./.	./.	./.	./.	0/0	0/0	./.	./.	./.	0/0	./.	./.	0/0	./.	./.	./.	./.	0.273	0.087
2L:39523216:39530422	DUP	0/1	0/0	0/0	0/0	0/0	0/0	0/0	0/0	0/1	0/0	0/0	0/0	0/0	0/0	0/0	0/0	0/0	0/0	0/0	0/0	0/0	0/0	0/0	0/0	0/0	0/1	0/0	0/0	0/0	0/0	0/0	0/0	0/0	0/0	0.091	0.087
2L:39523767:39533094	DUP	0/1	0/1	0/0	0/0	0/0	0/0	0/0	0/1	0/1	0/1	0/0	0/1	0/0	0/0	0/0	0/0	0/1	0/0	0/1	0/0	0/0	0/0	0/0	0/0	0/1	0/1	0/0	0/0	0/0	0/1	0/1	0/1	0/0	0/0	0.455	0.348
2L:39523637:39532891	DEL	0/1	0/1	0/0	0/0	0/0	0/0	0/0	0/0	0/0	0/0	0/0	0/0	0/0	0/0	0/0	0/0	0/0	0/0	0/0	0/0	0/0	0/0	0/0	0/1	0/0	0/0	0/0	0/0	0/1	0/0	0/0	0/0	0/1	0/0	0.091	0.174
2L:39533794:39534379	DEL	0/1	0/1	0/0	1/1	1/1	0/1	1/1	1/1	0/1	1/1	0/0	0/1	0/0	0/1	1/1	0/0	0/0	0/0	1/1	0/1	0/0	0/1	0/1	0/0	0/1	1/1	0/1	0/0	0/0	0/1	1/1	0/1	0/0	0/0	0.818	0.565
2L:39525982:39535514	DEL	0/0	0/1	0/0	0/0	0/0	0/0	0/0	0/0	0/0	0/0	0/0	0/0	0/0	0/0	0/0	0/0	0/0	0/0	0/0	0/0	0/0	0/0	0/0	0/0	0/0	0/0	0/0	0/0	0/0	0/0	0/0	0/0	0/0	0/0	0.091	0.000
2L:39526547:39536406	DUP	0/0	0/1	0/0	0/1	0/0	0/0	0/0	0/0	0/1	0/1	0/1	0/1	0/0	0/1	0/0	1/1	0/1	0/0	0/0	0/0	0/0	0/1	0/0	0/0	0/0	0/0	0/1	0/0	0/0	0/1	0/0	0/0	0/0	0/0	0.545	0.261
2L:39527109:39536408	DEL	0/1	0/0	0/0	0/0	0/0	0/0	0/0	0/0	0/0	0/1	0/0	0/0	0/0	0/0	0/0	0/0	0/0	0/0	0/0	0/0	0/0	0/0	0/0	0/1	0/0	0/0	0/0	0/0	0/0	0/0	0/1	0/1	0/0	0/0	0.091	0.174
2L:39528254:39537935	DEL	0/1	0/1	0/0	0/1	0/1	0/1	1/1	0/1	0/1	0/1	0/1	0/1	0/0	0/0	0/0	0/0	0/1	0/1	0/1	0/0	1/1	0/1	0/0	0/1	0/1	1/1	0/0	0/1	0/0	0/1	0/1	0/1	0/0	0/0	0.909	0.565
2L:39540084:39540328	DEL	1/1	0/0	0/0	0/0	0/0	0/0	0/0	0/0	0/0	0/0	0/0	0/0	0/0	0/0	0/0	0/0	0/0	0/0	0/0	0/0	0/0	0/0	0/0	0/0	0/0	0/0	0/0	0/0	0/0	0/0	0/0	0/0	0/0	0/0	0.000	0.043
2L:39565426:39565843	DEL	1/1	1/1	1/1	1/1	1/1	1/1	1/1	1/1	1/1	1/1	1/1	1/1	1/1	0/0	1/1	0/0	1/1	1/1	1/1	0/1	1/1	0/0	0/0	0/0	1/1	0/0	1/1	0/0	./.	1/1	1/1	0/1	1/1	0/0	1.000	0.609
2L:39593707:39595956	DEL	1/1	1/1	1/1	0/1	1/1	1/1	1/1	1/1	1/1	1/1	1/1	1/1	1/1	1/1	1/1	1/1	1/1	1/1	1/1	1/1	0/0	1/1	1/1	1/1	1/1	1/1	1/1	1/1	1/1	1/1	1/1	1/1	1/1	1/1	1.000	0.957
2L:39618630:39620176	DEL	1/1	1/1	0/0	1/1	1/1	0/1	1/1	1/1	1/1	1/1	1/1	1/1	1/1	1/1	1/1	./.	1/1	1/1	0/0	0/0	0/0	1/1	0/1	1/1	0/1	1/1	1/1	1/1	0/0	1/1	1/1	1/1	1/1	1/1	0.909	0.783
2L:39620498:39629094	DEL	0/1	0/1	0/0	0/0	0/1	0/1	0/1	0/1	0/1	1/1	0/1	0/1	0/0	0/1	./.	0/0	0/1	0/1	0/1	0/1	0/0	0/1	0/1	0/1	0/1	0/0	0/0	0/0	0/1	0/1	0/1	1/1	0/1	0/0	0.818	0.652
2L:39617928:39630705	DEL	0/1	0/1	0/0	0/0	0/0	0/1	0/0	0/1	0/1	0/1	0/0	0/1	0/0	0/0	0/0	0/1	0/1	0/0	0/1	0/0	0/0	0/1	0/1	0/0	0/1	0/0	0/0	0/1	0/0	0/1	0/1	0/1	0/0	0/1	0.545	0.522
2L:39638412:39638579	DEL	1/1	1/1	1/1	1/1	1/1	1/1	0/0	1/1	1/1	1/1	1/1	1/1	1/1	1/1	1/1	1/1	1/1	./.	1/1	1/1	0/0	1/1	1/1	1/1	1/1	0/0	0/0	0/0	1/1	1/1	0/0	0/0	./.	1/1	0.909	0.652
2L:39682447:39682652	DEL	0/1	./.	0/0	0/0	0/0	./.	0/0	0/0	./.	./.	./.	./.	./.	./.	0/0	./.	./.	./.	./.	./.	0/0	./.	./.	./.	./.	0/0	0/0	./.	./.	0/0	0/0	./.	0/0	./.	0.000	0.043
2L:39692583:39692828	DEL	1/1	1/1	1/1	1/1	1/1	1/1	1/1	1/1	1/1	1/1	1/1	1/1	1/1	1/1	1/1	1/1	1/1	1/1	1/1	1/1	0/0	1/1	1/1	1/1	1/1	1/1	1/1	1/1	1/1	1/1	1/1	1/1	0/1	0/0	1.000	0.913
2L:39713891:39714021	DEL	1/1	1/1	0/0	1/1	1/1	1/1	./.	1/1	1/1	1/1	1/1	1/1	1/1	1/1	1/1	1/1	1/1	0/0	0/0	1/1	0/0	1/1	1/1	0/0	1/1	1/1	1/1	./.	0/0	1/1	1/1	1/1	1/1	0/0	0.818	0.696
[truncated: 10,257 more rows]

## Sheet: S6_genes_overlaped_by _SV_<10kb
Table S6. List of genes that were overlapped by a SV (<10kb)
AGAP004692
AGAP028434
AGAP028435
AGAP004707
AGAP004718
AGAP004723
AGAP004922
AGAP005020
AGAP005465
AGAP005595
AGAP005762
AGAP005795
AGAP005807
AGAP005927
AGAP006199
AGAP006200
AGAP006201
AGAP006254
AGAP006260
AGAP006282
AGAP006466
AGAP006625
AGAP006634
AGAP007124
AGAP007187
AGAP007440
AGAP007452
AGAP007585
AGAP001201
AGAP001238
AGAP001368
AGAP001608
AGAP001761
AGAP001779
AGAP001780
AGAP001811
AGAP001812
AGAP001824
AGAP001935
AGAP013039
AGAP002104
AGAP002243
AGAP013353
AGAP013110
AGAP013484
AGAP002790
AGAP002793
AGAP002915
AGAP003001
AGAP013545
AGAP013105
AGAP013029
AGAP003076
AGAP003194
AGAP003206
AGAP003235
AGAP003305
AGAP013189
AGAP003457
AGAP003479
AGAP003578
AGAP003807
AGAP003895
AGAP003900
AGAP003965
AGAP004064
AGAP004066
AGAP004106
AGAP004117
AGAP004179
AGAP004183
AGAP004258
AGAP004298
AGAP004332
AGAP004604
AGAP004600
AGAP004602
AGAP004646
AGAP013143
AGAP010312
AGAP010335
AGAP010410
AGAP010473
AGAP010745
AGAP010754
AGAP010755
AGAP010756
AGAP010804
AGAP010818
AGAP010819
AGAP010850
AGAP010886
AGAP011010
AGAP011011
AGAP011012
AGAP011013
AGAP011019
AGAP011331
AGAP011498
AGAP011609
AGAP011667
AGAP012226
AGAP007736
AGAP007760
AGAP007970
AGAP008100
AGAP008304
AGAP013761
AGAP028128
AGAP027980
AGAP008527
AGAP008891
AGAP028150
AGAP028564
AGAP009066
AGAP009183
AGAP009331
AGAP009726
AGAP009796
AGAP028648
AGAP009925
AGAP010090
AGAP010286
AGAP010292
AGAP000220
AGAP000351
AGAP000360
AGAP000376
AGAP000423
AGAP000532
AGAP000585
AGAP000601
AGAP000807
AGAP000810
AGAP000815
AGAP000865
AGAP001048

## Sheet: S7_SVs_GO
Table S7. Gene ontology results from genes in table S5.
	filtering:	best per parent
	#	signf	p-value	T	Q	Q&T	Q&T/Q	Q&T/T	term ID	t type	t group	t name	t depth	Q&T list
	#
	1	!	0.00128	36	108	6	0.056	0.167	GO:0046578	BP	7	regulation of Ras protein signal transduction	1	AGAP004692,AGAP007452,AGAP001238,AGAP000865,AGAP010473,AGAP010292
	1	!	0.00452	26	108	5	0.046	0.192	GO:0005089	MF	6	Rho guanyl-nucleotide exchange factor activity	1	AGAP007452,AGAP001238,AGAP000865,AGAP010473,AGAP010292
	1	!	0.00295	2370	108	47	0.435	0.02	GO:0005515	MF	5	protein binding	1	AGAP004692,AGAP004922,AGAP006254,AGAP006260,AGAP006282,AGAP006625,AGAP006634,AGAP007124,AGAP007452,AGAP001780,AGAP001824,AGAP001201,AGAP002104,AGAP001238,AGAP002243,AGAP002793,AGAP003235,AGAP003305,AGAP003457,AGAP003895,AGAP003965,AGAP004066,AGAP004106,AGAP004332,AGAP000585,AGAP000601,AGAP000810,AGAP000865,AGAP001048,AGAP000360,AGAP010312,AGAP010335,AGAP010745,AGAP010754,AGAP010756,AGAP010804,AGA…
	1	!	0.00729	243	108	12	0.111	0.049	GO:0098772	MF	4	molecular function regulator	1	AGAP004692,AGAP007452,AGAP001779,AGAP001238,AGAP003194,AGAP013143,AGAP000601,AGAP000865,AGAP010473,AGAP010818,AGAP010819,AGAP010292
	#INFO:	PARAMETERS: significant = 1
	#INFO:	PARAMETERS: user_thr = 1.00
	#INFO:	PARAMETERS: analytical = 1
	#INFO:	PARAMETERS: organism = agambiae
	#INFO:	PARAMETERS: sort_by_structure = 1
	#INFO:	User: http
	#INFO:	Host: arak-prod
	#INFO:	Time: 2017-4-12 22:6:51
	#INFO:	Version: r1709_e87_eg34
	#INFO:	Effective domain size for GO: 9931, threshold 8.4e-05
	#INFO:
	#INFO:	--- Gene names and descriptions
	#INFO:
	#INFO:	QUERY:	AGAP004692	N/A	N/A
	#INFO:	QUERY:	AGAP028434	N/A	N/A
	#INFO:	QUERY:	AGAP028435	N/A	N/A
	#INFO:	QUERY:	AGAP004707	PARA	voltage-gated sodium channel [Source:VB Community Annotation;Acc:AGAP004707]
	#INFO:	QUERY:	AGAP004718	N/A	N/A
	#INFO:	QUERY:	AGAP004723	N/A	Chromobox protein homolog 1 [Source:VB External Description;Acc:AGAP004723]
	#INFO:	QUERY:	AGAP004922	CASPS11	short caspase (CASPS11) [Source:VB Community Annotation;Acc:AGAP004922]
	#INFO:	QUERY:	AGAP005020	N/A	N/A
	#INFO:	QUERY:	AGAP005465	GPRDIH2	putative diuretic insect hormone receptor 2 [Source:VB Community Annotation;Acc:AGAP005465]
	#INFO:	QUERY:	AGAP005595	N/A	a component of the cytoplasm (encore) [Source:VB External Description;Acc:AGAP005595]
	#INFO:	QUERY:	AGAP005762	N/A	N/A
	#INFO:	QUERY:	AGAP005795	N/A	sodium-coupled monocarboxylate transporter 1 [Source:VB External Description;Acc:AGAP005795]
	#INFO:	QUERY:	AGAP005807	N/A	N/A
	#INFO:	QUERY:	AGAP005927	N/A	large subunit ribosomal protein L36 [Source:VB External Description;Acc:AGAP005927]
	#INFO:	QUERY:	AGAP006199	N/A	N/A
	#INFO:	QUERY:	AGAP006200	N/A	N/A
	#INFO:	QUERY:	AGAP006201	N/A	N/A
	#INFO:	QUERY:	AGAP006254	N/A	polypeptide N-acetylglucosaminyltransferase [Source:VB External Description;Acc:AGAP006254]
	#INFO:	QUERY:	AGAP006260	N/A	Z band alternatively spliced PDZ-motif protein 66 [Source:VB External Description;Acc:AGAP006260]
	#INFO:	QUERY:	AGAP006282	N/A	N/A
	#INFO:	QUERY:	AGAP006466	N/A	N/A
	#INFO:	QUERY:	AGAP006625	N/A	N/A
	#INFO:	QUERY:	AGAP006634	N/A	Semaphorin-2A [Source:VB External Description;Acc:AGAP006634]
	#INFO:	QUERY:	AGAP007124	N/A	N/A
	#INFO:	QUERY:	AGAP007187	N/A	N/A
	#INFO:	QUERY:	AGAP007440	N/A	DNA topoisomerase 2-associated protein PAT1 [Source:VB External Description;Acc:AGAP007440]
	#INFO:	QUERY:	AGAP007452	N/A	neuronal guanine nucleotide exchange factor [Source:VB External Description;Acc:AGAP007452]
	#INFO:	QUERY:	AGAP007585	N/A	N/A
	#INFO:	QUERY:	AGAP001201	N/A	defective proboscis extension response [Source:VB External Description;Acc:AGAP001201]
	#INFO:	QUERY:	AGAP001238	N/A	Ras-specific guanine nucleotide-releasing factor 2 [Source:VB External Description;Acc:AGAP001238]
	#INFO:	QUERY:	AGAP001368	N/A	N/A
	#INFO:	QUERY:	AGAP001608	N/A	N/A
	#INFO:	QUERY:	AGAP001761	N/A	ceramide synthetase [Source:VB External Description;Acc:AGAP001761]
	#INFO:	QUERY:	AGAP001779	N/A	N/A
	#INFO:	QUERY:	AGAP001780	N/A	E3 ubiquitin-protein ligase EDD1 [Source:VB External Description;Acc:AGAP001780]
	#INFO:	QUERY:	AGAP001811	IR75H.1	ionotropic receptor IR75h.1 [Source:VB Community Annotation;Acc:AGAP001811]
	#INFO:	QUERY:	AGAP001812	IR75H.2	ionotropic receptor IR75h.2 [Source:VB Community Annotation;Acc:AGAP001812]
	#INFO:	QUERY:	AGAP001824	N/A	N/A
	#INFO:	QUERY:	AGAP001935	N/A	N/A
	#INFO:	QUERY:	AGAP013039	N/A	N/A
	#INFO:	QUERY:	AGAP002104	N/A	N/A
	#INFO:	QUERY:	AGAP002243	N/A	Ankyrin repeat and FYVE domain-containing protein 1 [Source:VB External Description;Acc:AGAP002243]
	#INFO:	QUERY:	AGAP013353	N/A	N/A
	#INFO:	QUERY:	AGAP013110	N/A	N/A
	#INFO:	QUERY:	AGAP013484	N/A	N/A
	#INFO:	QUERY:	AGAP002790	N/A	amyloid beta A4 protein [Source:VB External Description;Acc:AGAP002790]
	#INFO:	QUERY:	AGAP002793	N/A	slit homolog 1 protein precursor [Source:VB External Description;Acc:AGAP002793]
	#INFO:	QUERY:	AGAP002915	N/A	N/A
	#INFO:	QUERY:	AGAP003001	N/A	ribosome assembly protein 1 [Source:VB External Description;Acc:AGAP003001]
	#INFO:	QUERY:	AGAP013545	N/A	N/A
	#INFO:	QUERY:	AGAP013105	N/A	N/A
	#INFO:	QUERY:	AGAP013029	N/A	N/A
	#INFO:	QUERY:	AGAP003076	GPRGHP1	putative growth hormone releasing hormone receptor 1 [Source:VB Community Annotation;Acc:AGAP003076]
	#INFO:	QUERY:	AGAP003194	SRPN8	serine protease inhibitor (serpin) SRPN8 [Source:VB Community Annotation;Acc:AGAP003194]
	#INFO:	QUERY:	AGAP003206	N/A	N/A
	#INFO:	QUERY:	AGAP003235	N/A	Lachesin [Source:VB External Description;Acc:AGAP003235]
	#INFO:	QUERY:	AGAP003305	N/A	N/A
	#INFO:	QUERY:	AGAP013189	Q17017	Probable fatty acid-binding protein [Source:UniProtKB/Swiss-Prot;Acc:Q17017]
	#INFO:	QUERY:	AGAP003457	N/A	N/A
	#INFO:	QUERY:	AGAP003479	N/A	N/A
	#INFO:	QUERY:	AGAP003578	N/A	aldehyde dehydrogenase (NAD+) [Source:VB External Description;Acc:AGAP003578]
	#INFO:	QUERY:	AGAP003807	N/A	serine-type enodpeptidase [Source:VB External Description;Acc:AGAP003807]
	#INFO:	QUERY:	AGAP003895	N/A	kelch-like protein 10 [Source:VB External Description;Acc:AGAP003895]
	#INFO:	QUERY:	AGAP003900	N/A	NADH dehydrogenase (ubiquinone) 1 alpha subcomplex 7 [Source:VB External Description;Acc:AGAP003900]
	#INFO:	QUERY:	AGAP003965	N/A	N/A
	#INFO:	QUERY:	AGAP004064	N/A	RNA-binding protein Nob1 [Source:VB External Description;Acc:AGAP004064]
	#INFO:	QUERY:	AGAP004066	N/A	neurexin [Source:VB External Description;Acc:AGAP004066]
	#INFO:	QUERY:	AGAP004106	N/A	N/A
	#INFO:	QUERY:	AGAP004117	N/A	G protein-coupled receptor kinase [Source:VB External Description;Acc:AGAP004117]
	#INFO:	QUERY:	AGAP004179	N/A	EF-hand domain family, member A1 [Source:VB External Description;Acc:AGAP004179]
	#INFO:	QUERY:	AGAP004183	N/A	N/A
	#INFO:	QUERY:	AGAP004258	N/A	N/A
	#INFO:	QUERY:	AGAP004298	N/A	Calcineurin beta subunit [Source:VB External Description;Acc:AGAP004298]
	#INFO:	QUERY:	AGAP004332	N/A	Macrophage erythroblast attacher [Source:VB External Description;Acc:AGAP004332]
	#INFO:	QUERY:	AGAP004604	N/A	N/A
	#INFO:	QUERY:	AGAP004600	N/A	N/A
	#INFO:	QUERY:	AGAP004602	N/A	ABC transporter family C protein ABCC2 [Source:VB External Description;Acc:AGAP004602]
	#INFO:	QUERY:	AGAP004646	N/A	homeobox protein HoxA/B/C/D4 [Source:VB External Description;Acc:AGAP004646]
	#INFO:	QUERY:	AGAP013143	N/A	Rho GTPase-activating protein 26 [Source:VB External Description;Acc:AGAP013143]
	#INFO:	QUERY:	AGAP010312	N/A	keren [Source:VB External Description;Acc:AGAP010312]
	#INFO:	QUERY:	AGAP010335	N/A	NEL-LIKE PROTEIN 1 [Source:VB External Description;Acc:AGAP010335]
	#INFO:	QUERY:	AGAP010410	N/A	N/A
	#INFO:	QUERY:	AGAP010473	N/A	Pleckstrin-like proteiny domain-containing family G member 5 [Source:VB External Description;Acc:AGAP010473]
	#INFO:	QUERY:	AGAP010745	N/A	N/A
	#INFO:	QUERY:	AGAP010754	N/A	N/A
	#INFO:	QUERY:	AGAP010755	N/A	protein mago nashi [Source:VB External Description;Acc:AGAP010755]
	#INFO:	QUERY:	AGAP010756	N/A	N/A
	#INFO:	QUERY:	AGAP010804	N/A	N/A
	#INFO:	QUERY:	AGAP010818	TEP11	thioester-containing protein [Source:VB Community Annotation;Acc:AGAP010818]
	#INFO:	QUERY:	AGAP010819	TEP10	thioester-containing protein [Source:VB Community Annotation;Acc:AGAP010819]
	#INFO:	QUERY:	AGAP010850	N/A	fatty acyl-CoA reductase [Source:VB External Description;Acc:AGAP010850]
	#INFO:	QUERY:	AGAP010886	N/A	N/A
	#INFO:	QUERY:	AGAP011010	N/A	N/A
	#INFO:	QUERY:	AGAP011011	N/A	N/A
	#INFO:	QUERY:	AGAP011012	N/A	N/A
	#INFO:	QUERY:	AGAP011013	N/A	N/A
	#INFO:	QUERY:	AGAP011019	N/A	N/A
	#INFO:	QUERY:	AGAP011331	N/A	N/A
	#INFO:	QUERY:	AGAP011498	N/A	Electroneutral potassium-chloride cotransporter 1 [Source:VB External Description;Acc:AGAP011498]
	#INFO:	QUERY:	AGAP011609	N/A	DBH-like monooxygenase protein 1 [Source:VB External Description;Acc:AGAP011609]
	#INFO:	QUERY:	AGAP011667	N/A	N/A
	#INFO:	QUERY:	AGAP012226	N/A	N/A
	#INFO:	QUERY:	AGAP007736	N/A	N/A
	#INFO:	QUERY:	AGAP007760	N/A	N/A
	#INFO:	QUERY:	AGAP007970	APG18A	autophagy related gene [Source:VB Community Annotation;Acc:AGAP007970]
	#INFO:	QUERY:	AGAP008100	N/A	Spire [Source:VB External Description;Acc:AGAP008100]
	#INFO:	QUERY:	AGAP008304	N/A	3',5'-cyclic-nucleotide phosphodiesterase [Source:VB External Description;Acc:AGAP008304]
	#INFO:	QUERY:	AGAP013761	N/A	N/A
	#INFO:	QUERY:	AGAP028128	N/A	N/A
	#INFO:	QUERY:	AGAP027980	N/A	N/A
	#INFO:	QUERY:	AGAP008527	N/A	CD63 antigen [Source:VB External Description;Acc:AGAP008527]
	#INFO:	QUERY:	AGAP008891	N/A	serine protease snake [Source:VB External Description;Acc:AGAP008891]
	#INFO:	QUERY:	AGAP028150	N/A	N/A
	#INFO:	QUERY:	AGAP028564	N/A	N/A
	#INFO:	QUERY:	AGAP009066	N/A	N/A
	#INFO:	QUERY:	AGAP009183	N/A	Defective proboscis extension response [Source:VB External Description;Acc:AGAP009183]
	#INFO:	QUERY:	AGAP009331	N/A	Slowpoke-binding protein [Source:VB External Description;Acc:AGAP009331]
	#INFO:	QUERY:	AGAP009726	N/A	N/A
	#INFO:	QUERY:	AGAP009796	N/A	N/A
	#INFO:	QUERY:	AGAP028648	N/A	N/A
	#INFO:	QUERY:	AGAP009925	N/A	protein naked cuticle homolog [Source:VB External Description;Acc:AGAP009925]
	#INFO:	QUERY:	AGAP010090	N/A	receptor-type tyrosine-protein phosphatase F [Source:VB External Description;Acc:AGAP010090]
	#INFO:	QUERY:	AGAP010286	N/A	N/A
	#INFO:	QUERY:	AGAP010292	N/A	guanine nucleotide exchange factor VAV [Source:VB External Description;Acc:AGAP010292]
	#INFO:	QUERY:	AGAP000220	N/A	xylulokinase [Source:VB External Description;Acc:AGAP000220]
	#INFO:	QUERY:	AGAP000351	GPRNPY1	N/A
	#INFO:	QUERY:	AGAP000360	N/A	N/A
	#INFO:	QUERY:	AGAP000376	N/A	N/A
	#INFO:	QUERY:	AGAP000423	N/A	N/A
	#INFO:	QUERY:	AGAP000532	N/A	histone deacetylase 6/10 [Source:VB External Description;Acc:AGAP000532]
	#INFO:	QUERY:	AGAP000585	N/A	N/A
	#INFO:	QUERY:	AGAP000601	N/A	protein halfway [Source:VB External Description;Acc:AGAP000601]
	#INFO:	QUERY:	AGAP000807	N/A	Helix-loop-helix transcription factor [Source:VB External Description;Acc:AGAP000807]
	#INFO:	QUERY:	AGAP000810	N/A	N/A
	#INFO:	QUERY:	AGAP000815	INTB	integrin beta subunit [Source:VB Community Annotation;Acc:AGAP000815]
	#INFO:	QUERY:	AGAP000865	N/A	N/A
	#INFO:	QUERY:	AGAP001048	N/A	N/A
Overlap with resistance candidate genes (from detox chip):

## Sheet: S8_RNAseq_detected_agam_ortholo
Table S8. Count data for each gene and An. gambiae ortholog	Acol_gene	Agap_gene	name	descrip	cyp1-C1-AE_S192	cyp1-C1-YY_S191	cyp1-C2-AE_S194	cyp1-C2-YY_S193	cyp1-C3-AE_S196	cyp1-C3-YY_S195	cyp1-T1-AE_S198	cyp1-T1-YY_S197	cyp1-T2-AE_S200	cyp1-T2-YY_S199	cyp1-T3-AE_S202	cyp1-T3-YY_S201	Mopti-C1-AE_S179	Mopti-C1-BM_S180	Mopti-C2-AE_S181	Mopti-C2-YY_S182	Mopti-C3-AE_S184	Mopti-C3-YY_S183	Mopti-T1-AE_S185	Mopti-T1-BM_S186	Mopti-T2-BM_S187	Mopti-T2-YY_S188	Mopti-T3-AE_S190	Mopti-T3-YY_S189
0	ACOM038290	AGAP004854		histone demethylase JARID1 [Source:VB External Description;Acc:AGAP004854]	574	392	630	1160	1356	1031	910	1098	971	914	1102	1035	417	307	175	664	1168	930	455	318	292	954	867	842
1	ACOM038312	AGAP004866			613	314	512	939	1274	1086	853	1061	812	890	997	928	223	210	176	686	1075	776	289	222	220	1037	894	728
2	ACOM038314	AGAP004869			458	300	561	1025	1353	752	759	805	803	695	692	765	1438	1523	911	528	1044	784	1466	1965	1631	627	906	660
3	ACOM038406	AGAP004773		pyruvate dehydrogenase E1 component subunit alpha, mitochondrial [Source:VB External Description;Acc:AGAP004773]	2981	1303	2749	4031	4804	3066	3690	3729	5686	3040	3623	3122	4906	6712	4384	2416	4287	2905	7304	8844	5885	2298	2848	2409
4	ACOM038406	AGAP004786		pyruvate dehydrogenase E1 component subunit alpha [Source:VB External Description;Acc:AGAP004786]	2981	1303	2749	4031	4804	3066	3690	3729	5686	3040	3623	3122	4906	6712	4384	2416	4287	2905	7304	8844	5885	2298	2848	2409
5	ACOM038394	AGAP004798		Coatomer protein complex, subunit beta 2 [Source:VB External Description;Acc:AGAP004798]	1035	575	1116	1912	2270	1415	1659	1919	1878	1560	1687	1486	960	638	356	1271	1970	1546	960	610	529	1315	1548	1442
6	ACOM038292	AGAP004845		scavenger receptor class B member [Source:VB External Description;Acc:AGAP004845]	47	61	66	84	75	59	86	113	43	55	83	91	131	136	53	40	66	66	121	59	81	120	67	104
8	ACOM038279	AGAP004834			106	48	73	127	180	69	105	110	109	85	129	87	114	103	75	71	121	78	115	108	99	58	90	74
10	ACOM036053	AGAP004699		RAF proto-oncogene serine/threonine-protein kinase [Source:VB External Description;Acc:AGAP004699]	231	128	261	484	540	382	430	394	446	328	404	364	727	674	517	292	403	323	746	835	762	329	384	322
11	ACOM038356	AGAP004823		sprouty [Source:VB External Description;Acc:AGAP004823]	137	86	82	132	296	236	267	243	174	301	318	254	48	70	65	145	327	143	73	63	51	148	244	141
12	ACOM038302	AGAP004856		palmitoyltransferase ZDHHC16 [Source:VB External Description;Acc:AGAP004856]	31	12	36	49	47	27	63	46	50	26	18	38	85	45	32	25	28	25	61	70	64	34	26	23
13	ACOM041660	AGAP004715		Pyruvate dehydrogenase phosphatase regulatory subunit, mitochondrial [Source:VB External Description;Acc:AGAP004715]	421	225	401	757	860	562	557	607	703	470	573	506	1015	974	552	423	705	513	1037	1292	961	468	426	435
14	ACOM038305	AGAP004864			187	125	211	303	417	209	275	328	265	171	285	256	226	229	99	169	320	275	250	198	170	201	256	178
15	ACOM038370	AGAP004814			18	7	19	66	39	45	62	43	51	52	19	14	14	31	23	13	15	13	38	63	44	12	14	7
16	ACOM038296	AGAP004848			542	237	624	924	1047	723	799	849	971	652	805	749	1295	1178	726	578	871	732	1355	1408	1276	644	722	678
17	ACOM040274	AGAP004703		DNA-directed RNA polymerase III subunit RPC1 [Source:VB External Description;Acc:AGAP004703]	344	187	378	762	823	758	541	649	589	527	435	607	1035	663	350	396	626	600	820	879	662	783	427	458
18	ACOM038378	AGAP004810	CTL3	C-type lectin (CTL) [Source:VB Community Annotation;Acc:AGAP004810]	15	16	19	37	18	17	17	34	1	23	13	17	49	47	29	18	11	9	58	40	61	19	9	29
20	ACOM040079	AGAP004677		methylenetetrahydrofolate dehydrogenase(NAD+) / 5,10-methenyltetrahydrofolate [Source:VB External Description;Acc:AGAP004677]	493	197	472	709	907	491	555	632	711	445	564	577	1170	1124	763	491	817	542	1202	1373	1025	515	568	522
22	ACOM038278	AGAP004830			256	190	386	622	620	419	385	482	414	436	414	469	1199	1094	624	368	600	555	1028	1030	890	432	357	482
24	ACOM038274	AGAP004827			135	88	150	166	282	106	227	204	195	131	116	88	54	65	42	78	142	116	56	49	29	64	97	102
25	ACOM038284	AGAP004837			799	899	1146	1421	1207	1190	1680	2016	1048	1212	887	969	2426	1768	697	669	1414	1219	1810	2063	1627	1836	1447	1335
26	ACOM038277	AGAP004833		serine/threonine-protein kinase PRP4 [Source:VB External Description;Acc:AGAP004833]	408	225	447	626	845	540	496	643	544	507	450	545	354	249	116	393	650	526	289	230	173	488	432	469
27	ACOM038283	AGAP004838		RAB5-interacting protein [Source:VB External Description;Acc:AGAP004838]	88	38	113	149	147	126	123	143	93	134	113	141	279	252	158	110	116	141	252	344	277	88	92	96
29	ACOM038283	AGAP012695		RAB5-interacting protein [Source:VB External Description;Acc:AGAP012695]	88	38	113	149	147	126	123	143	93	134	113	141	279	252	158	110	116	141	252	344	277	88	92	96
31	ACOM038377	AGAP004800			201	100	221	378	505	398	255	257	390	312	328	322	466	428	282	203	376	254	454	508	429	305	335	232
32	ACOM038414	AGAP004774		host cell factor [Source:VB External Description;Acc:AGAP004774]	565	440	357	593	1196	1031	757	1095	502	1069	912	970	165	204	135	659	1268	778	289	193	146	854	711	512
33	ACOM032740	AGAP004685		DNA replication ATP-dependent helicase Dna2 [Source:VB External Description;Acc:AGAP004685]	111	101	127	262	251	234	136	189	182	143	164	192	613	345	233	147	180	217	359	381	355	306	102	153
35	ACOM038372	AGAP004818	mRpS16	28S ribosomal protein S16, mitochondrial [Source:VB Community Annotation;Acc:AGAP004818]	164	91	134	282	234	182	195	248	221	185	194	192	387	418	227	165	252	203	368	469	406	144	105	112
36	ACOM038404	AGAP004787		fatty acyl-CoA reductase [Source:VB External Description;Acc:AGAP004787]	19	4	31	76	9	98	33	10	34	2	21	52	61	28	5	4	71	7	26	8	9	112	31	9
37	ACOM038298	AGAP004853		Ral GEF with PH domain and SH3-binding motif 1 [Source:VB External Description;Acc:AGAP004853]	151	103	171	342	384	271	203	273	240	225	221	250	639	487	262	185	296	244	507	519	458	272	159	239
38	ACOM038419	AGAP004768		periodic tryptophan protein 1 [Source:VB External Description;Acc:AGAP004768]	384	202	447	767	985	567	484	694	621	512	514	570	826	719	405	380	623	500	843	906	748	407	288	359
41	ACOM038396	AGAP004793		ornithine--oxo-acid transaminase [Source:VB External Description;Acc:AGAP004793]	459	364	444	1037	547	776	752	1001	158	848	702	916	1216	607	201	883	899	812	889	360	650	1102	519	1179
43	ACOM038391	AGAP004789		high mobility group 20A [Source:VB External Description;Acc:AGAP004789]	67	36	73	103	79	76	76	70	72	93	65	66	194	133	84	48	68	75	130	162	126	58	46	45
45	ACOM038391	AGAP004791		high mobility group 20A [Source:VB External Description;Acc:AGAP004791]	67	36	73	103	79	76	76	70	72	93	65	66	194	133	84	48	68	75	130	162	126	58	46	45
47	ACOM038373	AGAP004820		RNA 3'-terminal phosphate cyclase [Source:VB External Description;Acc:AGAP004820]	58	32	67	122	82	85	72	117	66	66	73	78	202	222	117	81	106	112	212	253	149	78	56	84
48	ACOM038311	AGAP004865		protein N-terminal glutamine amidohydrolase [Source:VB External Description;Acc:AGAP004865]	25	24	46	63	48	28	38	32	32	23	24	28	21	18	15	14	25	20	31	0	31	17	12	22
49	ACOM033642	AGAP004707	para	voltage-gated sodium channel [Source:VB Community Annotation;Acc:AGAP004707]	5	6	13	62	37	30	12	31	14	40	9	73	75	42	34	35	36	25	41	64	35	82	56	28
52	ACOM038397	AGAP004792		StAR-related lipid transfer protein 7 [Source:VB External Description;Acc:AGAP004792]	233	167	262	495	388	277	354	464	297	278	253	299	700	652	364	211	348	270	663	773	518	241	190	265
54	ACOM040225	AGAP004678			383	193	474	777	918	617	607	590	624	531	539	577	1192	998	781	396	748	661	1198	954	870	462	481	513
55	ACOM038405	AGAP004785		alpha-tocopherol transfer protein-like [Source:VB External Description;Acc:AGAP004785]	169	151	178	449	245	264	231	359	123	320	171	289	829	772	292	200	245	318	572	641	473	263	180	344
56	ACOM024164	AGAP004686			563	329	600	1051	1140	1004	784	915	874	738	731	1015	2003	1789	972	675	925	846	1694	2057	1506	924	749	841
58	ACOM038299	AGAP004850	GPRSTN	putative stan-like receptor [Source:VB Community Annotation;Acc:AGAP004850]	11	10	7	11	31	81	21	25	7	41	32	43	5	6	5	18	28	42	8	8	7	59	25	12
59	ACOM035947	AGAP004695		ESCRT-I complex subunit MVB12 [Source:VB External Description;Acc:AGAP004695]	65	37	85	145	143	106	83	97	112	106	98	118	248	242	126	131	118	128	220	269	184	99	82	56
60	ACOM029794	AGAP004708		arginyl-tRNA synthetase [Source:VB External Description;Acc:AGAP004708]	377	203	502	786	955	524	566	658	645	498	590	585	1154	955	688	404	707	627	1116	1198	1003	428	424	456
61	ACOM038310	AGAP004870		tripeptidyl-peptidase II [Source:VB External Description;Acc:AGAP004870]	679	324	610	1099	1489	900	913	957	1029	811	917	849	740	505	231	549	1026	926	791	484	537	848	898	757
62	ACOM038282	AGAP004842		ubiquinone biosynthesis protein COQ9, mitochondrial [Source:VB External Description;Acc:AGAP004842]	164	81	166	269	317	221	240	224	215	206	184	220	310	318	176	100	177	174	331	499	375	114	149	157
64	ACOM038295	AGAP004849		DnaJ homolog subfamily C member 9 [Source:VB External Description;Acc:AGAP004849]	31	22	61	90	94	87	49	53	53	52	34	85	230	74	67	50	45	63	87	120	52	86	43	44
65	ACOM038306	AGAP004861			358	198	575	983	1561	411	632	515	665	330	354	505	767	1146	673	498	939	747	1161	1060	1270	308	824	397
66	ACOM038366	AGAP004812		calcium-independent phospholipase A2 [Source:VB External Description;Acc:AGAP004812]	379	270	341	531	1022	663	620	726	492	566	638	730	208	168	115	476	810	588	250	172	244	653	810	545
67	ACOM038411	AGAP004780		cyclin-dependent kinase 12/13 [Source:VB External Description;Acc:AGAP004780]	363	226	172	327	667	646	457	642	299	633	587	619	92	116	84	452	772	438	182	138	91	567	617	428
68	ACOM038393	AGAP004797			65	43	67	136	176	89	99	90	120	95	90	83	177	216	120	62	113	109	203	199	193	64	80	57
69	ACOM038385	AGAP004805			385	200	309	530	765	482	539	508	606	414	460	464	195	199	143	314	605	489	219	211	231	464	681	446
71	ACOM038383	AGAP004807	GALE7	galectin 7 [Source:VB Community Annotation;Acc:AGAP004807]	106	128	227	361	140	194	168	301	43	331	159	238	949	770	297	195	229	241	643	957	542	258	129	288
72	ACOM038383	AGAP013132	GALE9	galectin 9 [Source:VB Community Annotation;Acc:AGAP013132]	106	128	227	361	140	194	168	301	43	331	159	238	949	770	297	195	229	241	643	957	542	258	129	288
73	ACOM038304	AGAP004860		protease m1 zinc metalloprotease [Source:VB External Description;Acc:AGAP004860]	13315	12133	15529	34280	14701	24149	20260	33677	2600	32237	21221	27213	29966	15700	5388	34733	29040	27629	19804	8884	10800	34305	16728	38194
74	ACOM038286	AGAP004840		photosystem I assembly BtpA [Source:VB External Description;Acc:AGAP004840]	26	18	32	76	51	34	47	49	33	37	40	35	82	92	32	33	44	43	68	97	58	34	31	17
75	ACOM038413	AGAP004778			83	43	91	156	156	91	97	139	167	108	73	77	231	222	134	82	137	102	226	298	164	73	75	73
76	ACOM038285	AGAP004841			679	497	749	1662	1225	1284	959	1405	724	1155	982	1200	2006	1318	426	1059	1320	1340	1316	867	673	1259	909	1350
77	ACOM038355	AGAP004824		translation initiation factor 5B [Source:VB External Description;Acc:AGAP004824]	894	521	992	1571	1666	1159	1298	1580	1410	1123	1144	1202	1355	1005	358	740	1443	1207	1062	766	741	1084	881	955
78	ACOM040226	AGAP004679		folylpolyglutamate synthase [Source:VB External Description;Acc:AGAP004679]	178	83	243	278	351	177	234	278	251	218	252	218	457	427	319	193	257	200	465	420	438	204	215	237
80	ACOM038291	AGAP004855	CLIPB13	CLIP-domain serine protease [Source:VB Community Annotation;Acc:AGAP004855]	26	7	34	55	50	70	41	26	34	23	32	25	48	21	10	14	29	18	58	18	45	90	29	30
91	ACOM038368	AGAP004817		protein lingerer [Source:VB External Description;Acc:AGAP004817]	2785	1724	1994	3163	5916	4193	3875	4662	3068	4372	4115	4239	1219	1135	888	2909	5592	3361	1695	1233	1004	3469	4299	2741
92	ACOM038421	AGAP004772		SLIT-ROBO Rho GTPase activating protein [Source:VB External Description;Acc:AGAP004772]	23	18	44	47	47	54	31	38	28	26	41	40	71	41	21	27	48	35	52	39	48	70	33	25
93	ACOM038382	AGAP004806	GALE6	galectin 6 [Source:VB Community Annotation;Acc:AGAP004806]	11	9	19	26	12	17	11	33	1	26	16	32	88	95	30	20	19	22	88	71	49	13	14	22
94	ACOM038386	AGAP004801		Huntingtin interacting protein [Source:VB External Description;Acc:AGAP004801]	485	391	365	686	956	1018	684	1071	405	862	861	1026	277	232	158	807	1239	945	225	218	178	1154	1171	999
97	ACOM038407	AGAP004784		fatty acyl-CoA reductase 2 [Source:VB External Description;Acc:AGAP004784]	17	4	27	39	16	38	30	20	28	4	25	25	28	23	13	7	21	8	37	13	28	34	8	7
98	ACOM023382	AGAP004689			264	145	329	483	497	296	363	450	413	313	372	293	698	650	506	295	482	337	759	761	562	287	273	266
101	ACOM038416	AGAP004776		pre-mRNA-processing factor SLU7 [Source:VB External Description;Acc:AGAP004776]	290	159	224	482	604	388	338	467	425	440	490	433	239	164	102	298	513	368	267	228	166	340	381	332
102	ACOM038410	AGAP004775		Xaa-Pro dipeptidase [Source:VB External Description;Acc:AGAP004775]	1625	1392	1319	4219	2882	3571	2434	3782	1504	3009	2366	3868	1628	1128	549	2962	3248	2899	1707	1128	888	3334	1879	2879
104	ACOM038392	AGAP004795		RNA polymerase II elongation factor ELL [Source:VB External Description;Acc:AGAP004795]	887	579	1083	1829	1858	1675	1307	1652	1267	1413	1697	1625	1305	961	660	1286	1923	1292	1278	951	912	1661	1379	1362
105	ACOM040181	AGAP004691		LIM domain-binding protein 1 [Source:VB External Description;Acc:AGAP004691]	142	101	176	293	382	216	219	263	231	208	221	216	337	327	194	200	279	193	336	324	314	203	214	192
106	ACOM038326	AGAP004874			806	355	395	471	1115	743	741	816	727	860	923	930	250	391	299	889	1702	634	557	380	200	596	545	285
107	ACOM038409	AGAP004782		Tubulin-specific chaperone D [Source:VB External Description;Acc:AGAP004782]	86	43	83	190	231	159	168	157	207	136	121	111	207	150	75	88	153	137	162	123	133	179	108	93
108	ACOM038320	AGAP004873			1255	605	706	692	2002	1265	1254	1418	1150	1320	1617	1533	325	542	435	1339	2701	1052	803	543	305	953	1151	428
109	ACOM038412	AGAP004781		Beta-1,4-galactosyltransferase I [Source:VB External Description;Acc:AGAP004781]	238	110	180	309	361	211	263	315	297	244	276	249	350	357	191	220	340	222	393	306	265	216	198	188
110	ACOM038300	AGAP004852		Adducin [Source:VB External Description;Acc:AGAP004852]	2594	1869	2982	5034	4628	4043	3619	5215	3055	4359	3853	4092	3703	2503	1212	3198	4760	3671	2923	2597	1857	3448	3305	3799
112	ACOM040180	AGAP004691		LIM domain-binding protein 1 [Source:VB External Description;Acc:AGAP004691]	166	96	202	311	400	285	273	310	322	216	239	255	383	359	192	217	280	243	381	381	344	248	212	252
113	ACOM032741	AGAP004684		rRNA-processing protein CGR1 [Source:VB External Description;Acc:AGAP004684]	167	89	130	229	245	158	176	196	202	190	159	182	390	386	260	186	239	225	392	433	351	171	136	129
114	ACOM038423	AGAP004772		SLIT-ROBO Rho GTPase activating protein [Source:VB External Description;Acc:AGAP004772]	10	8	7	40	29	27	19	27	22	15	22	27	64	46	20	17	20	28	27	28	30	42	21	22
115	ACOM040275	AGAP004704		COMPASS component SPP1 [Source:VB External Description;Acc:AGAP004704]	179	86	159	268	331	204	196	213	270	208	225	219	436	435	300	143	269	244	405	601	455	180	180	179
116	ACOM038395	AGAP004794		pancreatic triacylglycerol lipase [Source:VB External Description;Acc:AGAP004794]	14	18	54	55	64	92	26	22	32	14	67	50	59	12	4	15	36	33	24	7	32	124	35	21
117	ACOM038303	AGAP004863		transient receptor potential cation channel subfamily A member 1 [Source:VB External Description;Acc:AGAP004863]	75	45	67	148	287	75	141	62	59	101	103	94	43	67	25	46	84	71	70	43	54	57	85	61
118	ACOM038309	AGAP004867		V-type H+-transporting ATPase subunit G [Source:VB External Description;Acc:AGAP004867]	338	166	326	553	649	418	365	460	493	339	414	451	777	676	503	352	550	405	863	877	790	379	355	343
119	ACOM038367	AGAP004819		receptor expression-enhancing protein 5 [Source:VB External Description;Acc:AGAP004819]	1503	662	1359	2003	2413	1388	2001	1741	2348	1455	1625	1516	2485	3022	2175	1310	2097	1483	3494	4003	3040	1163	1393	1286
122	ACOM038719	AGAP004696	exd	homeobox protein extradenticle [Source:VB Community Annotation;Acc:AGAP004696]	626	327	740	1171	1396	996	890	1083	1103	871	994	992	1850	1772	1165	660	1106	886	1970	2067	1526	845	770	777
123	ACOM038294	AGAP004846	SCRB9	Class B Scavenger Receptor (CD36 domain). [Source:VB Community Annotation;Acc:AGAP004846]	809	335	534	1087	1956	1023	1070	1264	1170	981	1734	899	246	264	207	552	1412	669	390	235	361	561	1239	812
126	ACOM038346	AGAP004891		metallophosphoesterase domain-containing protein 1 [Source:VB External Description;Acc:AGAP004891]	19	18	36	53	62	51	39	47	52	36	56	56	27	15	10	40	52	50	18	27	8	70	48	42
127	ACOM024420	AGAP005003		melanotransferrin [Source:VB External Description;Acc:AGAP005003]	204	87	114	309	369	216	233	324	227	221	267	200	65	51	39	171	337	182	65	36	43	160	208	137
128	ACOM039315	AGAP004916			3	0	9	7	6	7	6	2	19	6	3	3	28	29	20	12	20	10	11	17	17	8	1	12
129	ACOM039315	AGAP004918		fibrinogen [Source:VB External Description;Acc:AGAP004918]	3	0	9	7	6	7	6	2	19	6	3	3	28	29	20	12	20	10	11	17	17	8	1	12
130	ACOM024466	AGAP004960		20S proteasome subunit alpha 3 [Source:VB External Description;Acc:AGAP004960]	225	139	256	417	432	338	398	412	380	307	297	309	655	662	411	235	431	340	672	643	557	248	256	265
131	ACOM039314	AGAP004919	RpL15	60S ribosomal protein L15 [Source:VB Community Annotation;Acc:AGAP004919]	9804	4983	7027	15389	18081	14154	12947	14779	12828	13147	12578	14383	3786	3155	2300	7954	13790	9346	5415	4395	3732	9856	8075	9163
133	ACOM024484	AGAP004955			17	25	26	32	51	26	43	47	33	28	20	42	63	57	15	19	46	31	56	53	69	15	16	26
135	ACOM036363	AGAP004903			174	103	150	208	218	154	168	175	203	143	114	135	262	362	204	108	215	142	366	355	193	119	88	89
136	ACOM038350	AGAP004884		muskelin [Source:VB External Description;Acc:AGAP004884]	694	426	805	1465	1837	1209	1176	1150	1183	938	912	1119	1584	1211	738	671	1316	1011	1271	1397	1336	1134	1083	869
137	ACOM036337	AGAP004938		zinc finger, DHHC-type containing 15 [Source:VB External Description;Acc:AGAP004938]	105	92	159	262	292	185	216	241	169	150	186	191	445	466	248	190	285	250	435	452	460	175	231	214
138	ACOM038349	AGAP004889		ubiquitin-conjugating enzyme (huntingtin interacting protein 2) [Source:VB External Description;Acc:AGAP004889]	165	127	244	370	315	232	284	212	253	215	218	247	505	430	205	170	271	185	451	517	350	253	212	190
139	ACOM025777	AGAP013228		Heat shock protein 67B2 [Source:VB External Description;Acc:AGAP013228]	604	308	607	914	868	802	735	807	921	652	770	791	1264	1365	671	432	953	625	1287	1525	1082	535	476	526
143	ACOM024483	AGAP004952		CBF1 interacting corepressor [Source:VB External Description;Acc:AGAP004952]	178	94	218	354	375	277	287	331	346	275	281	288	395	401	132	167	298	250	427	386	306	202	188	185
144	ACOM029227	AGAP005017			9	10	19	18	40	23	32	29	23	17	29	21	35	34	6	9	20	19	38	26	19	21	24	16
145	ACOM024453	AGAP004987			11596	3451	4356	7174	21025	9732	10546	10236	13715	9206	17985	9252	1593	1432	2017	8344	21778	8106	2077	819	1946	5767	9158	5937
146	ACOM038331	AGAP004880		L-lactate dehydrogenase [Source:VB External Description;Acc:AGAP004880]	28	98	41	69	67	43	333	249	144	63	85	72	81	74	40	31	43	69	84	218	66	167	54	49
149	ACOM038330	AGAP004877		paramyosin [Source:VB External Description;Acc:AGAP004877]	3732	2333	2148	5386	6693	5705	4765	6568	2960	5286	6128	6212	1586	1183	1016	4078	7584	5206	1531	1193	1216	4931	4777	5182
151	ACOM024492	AGAP004948		duplex-specific nuclease [Source:VB External Description;Acc:AGAP004948]	226	69	242	290	425	224	232	220	376	191	263	254	410	718	442	216	434	419	531	638	608	231	328	240
152	ACOM036334	AGAP004933		ankyrin repeat and MYND domain-containing protein 2 [Source:VB External Description;Acc:AGAP004933]	354	186	292	706	805	551	466	608	514	514	469	493	398	313	220	388	677	485	408	337	338	413	360	390
153	ACOM038332	AGAP004885		CDGSH iron sulfur domain-containing protein 3, mitochondrial [Source:VB External Description;Acc:AGAP004885]	185	122	207	355	290	216	265	232	293	243	194	272	480	519	327	186	314	235	554	642	440	224	181	190
154	ACOM029230	AGAP005020			155	32	60	97	240	109	188	210	126	157	229	148	10	15	20	97	246	120	34	27	32	98	166	107
155	ACOM024419	AGAP005007		Kelch domain containing 4 [Source:VB External Description;Acc:AGAP005007]	167	152	183	348	394	334	270	390	234	297	246	314	146	84	44	185	339	254	141	113	81	264	185	212
156	ACOM024486	AGAP004950		CUG-BP- and ETR3-like factor [Source:VB External Description;Acc:AGAP004950]	249	169	281	621	473	422	356	508	187	420	365	487	409	307	205	289	464	421	299	217	200	366	388	386
157	ACOM024481	AGAP004954		rhythmically expressed gene 2 protein [Source:VB External Description;Acc:AGAP004954]	12	4	14	15	13	8	21	15	8	14	5	12	29	45	15	6	19	12	21	31	13	7	18	9
158	ACOM029228	AGAP005021		transcription elongation factor SPT5 [Source:VB External Description;Acc:AGAP005021]	443	312	325	440	930	952	686	954	468	947	780	843	124	134	131	599	1121	574	201	180	142	692	685	471
159	ACOM024504	AGAP004945			306	174	238	538	472	354	333	475	385	353	345	428	284	194	158	309	442	367	276	216	149	335	258	282
160	ACOM038334	AGAP004879			121	160	341	711	262	622	411	407	100	495	534	766	2004	2010	1012	894	710	723	1886	1782	2148	938	251	890
161	ACOM036361	AGAP004900		Trypsin type 4 [Source:VB External Description;Acc:AGAP004900]	988	1084	1168	3214	1046	1815	1337	2073	158	1965	1178	1390	3769	4067	1943	1135	1318	1299	3485	3633	2994	1092	349	1504
162	ACOM024502	AGAP004946		NCK-associated protein 1 [Source:VB External Description;Acc:AGAP004946]	353	208	218	372	747	675	541	673	390	659	631	622	129	103	114	504	805	482	171	136	117	506	618	445
163	ACOM036367	AGAP004906			517	261	433	738	910	556	642	643	852	536	597	537	962	1171	899	506	762	536	1263	1571	1280	404	445	457
164	ACOM024511	AGAP004942		poly(rC)-binding protein 2/3/4 [Source:VB External Description;Acc:AGAP004942]	43	36	35	120	113	93	59	68	57	71	68	100	74	27	17	49	95	72	33	19	16	97	54	64
165	ACOM038335	AGAP004881		Bestrophin 2,3,4 [Source:VB External Description;Acc:AGAP004881]	258	88	194	390	520	273	337	325	423	258	342	225	133	75	42	198	448	230	119	62	69	193	267	163
166	ACOM036335	AGAP004937			3079	1752	3391	5117	6602	3930	4732	5012	5290	3720	4408	3401	4840	4777	2321	3949	6749	4895	6194	4742	3003	4800	4858	4200
167	ACOM024479	AGAP004953		G protein pathway suppressor 1 [Source:VB External Description;Acc:AGAP004953]	169	107	127	284	399	311	217	315	234	280	238	274	94	84	48	221	352	236	150	130	88	246	221	199
168	ACOM036368	AGAP004909			110	70	112	243	168	159	175	156	173	136	128	142	285	296	154	90	177	147	313	366	253	100	95	124
169	ACOM031155	AGAP004896		potassium channel, subfamily K, member 2 [Source:VB External Description;Acc:AGAP004896]	31	10	23	58	56	30	31	40	35	26	40	36	54	70	33	24	41	19	57	62	58	20	27	25
171	ACOM024464	AGAP004962		cyclin B [Source:VB External Description;Acc:AGAP004962]	5	13	3	114	167	270	2	1	38	62	3	178	1022	3	94	65	0	48	1	0	9	525	40	40
172	ACOM038348	AGAP004887	RpS17	40S ribosomal protein S17 [Source:VB Community Annotation;Acc:AGAP004887]	8102	4300	7596	15859	14402	11360	10861	12088	12053	10662	9695	12056	19563	16808	10523	6932	10336	8602	20715	22268	18288	7373	6418	7844
174	ACOM024440	AGAP004993		laminin subunit alpha [Source:VB External Description;Acc:AGAP004993]	1817	1074	963	1086	2443	2397	2234	2727	1597	2595	2916	2080	599	728	621	1642	3307	1410	925	845	471	1758	1620	1030
175	ACOM036362	AGAP004910		arfaptin-2 [Source:VB External Description;Acc:AGAP004910]	106	47	84	158	192	97	133	128	151	107	127	92	221	196	124	89	150	110	187	212	202	86	109	90
176	ACOM038337	AGAP004882		transmembrane 9 superfamily member 3 [Source:VB External Description;Acc:AGAP004882]	1422	850	1454	2564	2540	1795	2174	2349	2357	1932	1986	1903	4343	4092	2496	1754	2551	2068	4580	4689	3496	1605	1797	1865
178	ACOM036366	AGAP004904	CAT1	catalase [Source:VB Community Annotation;Acc:AGAP004904]	3984	2219	2216	3975	6039	4207	5181	6649	4745	5558	4600	3542	937	767	707	2598	5193	3203	1381	863	803	2683	3515	3701
179	ACOM038343	AGAP004892			756	526	399	546	1175	1113	822	1111	559	1342	1350	1595	166	221	214	943	1539	682	354	255	200	1024	1040	564
181	ACOM038343	AGAP012775			756	526	399	546	1175	1113	822	1111	559	1342	1350	1595	166	221	214	943	1539	682	354	255	200	1024	1040	564
182	ACOM024438	AGAP004991		20S proteasome subunit beta 6 [Source:VB External Description;Acc:AGAP004991]	347	176	355	620	630	394	510	536	516	407	415	428	842	839	561	296	514	387	900	998	773	331	270	343
183	ACOM036344	AGAP004923	IR64a	ionotropic receptor IR64a [Source:VB Community Annotation;Acc:AGAP004923]	2	11	4	13	12	13	8	17	9	10	16	24	19	14	9	17	25	17	8	14	9	39	4	17
184	ACOM024442	AGAP004992		microsomal prostaglandin-E synthase 2 [Source:VB External Description;Acc:AGAP004992]	361	157	265	465	464	319	397	464	448	334	342	333	586	552	297	268	451	293	618	737	404	272	241	259
185	ACOM024411	AGAP005009		pyrroline-5-carboxylate reductase [Source:VB External Description;Acc:AGAP005009]	6	7	13	25	30	26	28	17	34	11	10	19	76	30	20	8	24	12	40	21	26	37	11	9
186	ACOM024450	AGAP004989		abelson tyrosine-protein kinase 1 [Source:VB External Description;Acc:AGAP004989]	145	108	96	197	295	361	259	332	120	338	265	341	79	84	75	229	349	196	89	93	63	282	269	169
188	ACOM038345	AGAP004890		ribose-phosphate pyrophosphokinase [Source:VB External Description;Acc:AGAP004890]	372	188	368	620	955	712	516	586	619	496	680	588	687	509	301	409	653	479	543	436	435	723	400	505
190	ACOM036339	AGAP004940		cAMP-dependent protein kinase regulator [Source:VB External Description;Acc:AGAP004940]	1232	769	1631	2655	3153	2067	1913	2438	2182	2045	1860	2186	3420	3095	1210	2171	3204	2615	3527	3666	2161	1965	2039	2072
191	ACOM024503	AGAP004944		heat shock 70kDa protein 1/8 [Source:VB External Description;Acc:AGAP004944]	8691	5312	4207	9456	16668	14777	11685	14803	10331	12871	13262	13661	2022	2298	2573	8875	16355	9605	4015	2259	2749	10890	10521	10081
192	ACOM024482	AGAP004956		DNA replication licensing factor MCM4 [Source:VB External Description;Acc:AGAP004956]	8	8	13	40	54	83	8	18	19	16	10	41	63	8	6	11	13	64	14	15	22	94	18	19
193	ACOM029226	AGAP005014			147	83	131	250	360	237	212	249	247	217	171	284	106	50	32	140	247	203	76	73	65	259	170	165
194	ACOM025626	AGAP013291		Trafficking protein particle complex 3 [Source:VB External Description;Acc:AGAP013291]	131	84	114	219	266	177	158	236	185	186	156	228	263	286	189	148	244	161	280	356	272	167	139	143
198	ACOM024467	AGAP004963		cyclin B [Source:VB External Description;Acc:AGAP004963]	0	7	0	52	70	97	1	2	14	23	1	71	441	4	43	46	0	26	0	1	3	247	18	11
199	ACOM029509	AGAP004977	PPO6	prophenoloxidase 6 [Source:VB Community Annotation;Acc:AGAP004977]	9	5	6	9	27	10	18	7	11	3	13	8	24	35	33	22	22	14	14	37	30	17	18	20
200	ACOM038329	AGAP004883			3613	3581	5471	14232	8594	11690	6258	10960	3430	10911	8169	13108	44675	36865	20172	16047	14452	14907	34479	39617	31093	12357	4658	11823
201	ACOM036349	AGAP004929		eukaryotic translation elongation factor 1 epsilon-1 [Source:VB External Description;Acc:AGAP004929]	230	104	291	396	487	288	314	306	436	240	257	291	499	483	294	200	364	244	549	570	460	201	219	185
202	ACOM024454	AGAP004988			10183	3112	6253	9123	16898	7600	9459	10638	14133	8533	10278	7148	4521	6831	3465	4795	14527	6665	8181	4603	4830	3196	7154	4626
203	ACOM036347	AGAP004932		solute carrier family 6 (neurotransmitter transporter), invertebrate [Source:VB External Description;Acc:AGAP004932]	295	270	256	786	746	1020	495	714	315	819	695	776	289	160	121	671	904	609	268	170	158	865	409	555
204	ACOM029231	AGAP005015		heterogeneous nuclear ribonucleoprotein K [Source:VB External Description;Acc:AGAP005015]	1102	677	887	1184	1815	1322	1349	1603	1173	1261	1436	1331	555	537	456	989	1719	983	752	512	412	916	1146	915
205	ACOM029232	AGAP005024		histone H3 [Source:VB External Description;Acc:AGAP005024]	8	5	9	20	13	27	11	6	7	7	8	21	44	26	9	42	15	21	18	80	33	69	19	27
212	ACOM029229	AGAP005018			113	73	134	199	239	139	191	193	208	135	167	163	322	304	199	127	209	137	326	379	316	142	114	129
213	ACOM024465	AGAP004958		ethanolaminephosphotransferase [Source:VB External Description;Acc:AGAP004958]	24	18	39	82	60	46	48	56	29	44	46	61	97	75	29	38	40	48	59	91	93	48	37	39
214	ACOM024441	AGAP004990	mbf1	multiprotein bridging factor 1 [Source:VB Community Annotation;Acc:AGAP004990]	341	165	352	649	708	564	599	639	583	499	390	520	1116	939	671	374	597	488	1139	1090	855	422	320	430
215	ACOM024423	AGAP005006		U2-associated protein SR140 [Source:VB External Description;Acc:AGAP005006]	192	153	127	156	352	369	263	389	175	400	350	386	62	81	55	276	481	249	109	77	74	307	283	175
216	ACOM024468	AGAP004959	IMD	IMD pathway signalling Immune Deficiency (Imd) [Source:VB Community Annotation;Acc:AGAP004959]	43	25	52	68	126	67	73	71	89	78	96	82	94	103	76	47	131	73	131	109	126	74	91	85
218	ACOM036373	AGAP004912		ATP-dependent RNA helicase DDX5/DBP2 [Source:VB External Description;Acc:AGAP004912]	639	343	369	757	1029	849	807	864	705	730	791	816	221	236	166	596	1022	751	323	228	223	707	705	654
220	ACOM027917	AGAP005370	COEBE4C	carboxylesterase beta esterase [Source:VB Community Annotation;Acc:AGAP005370]	62	26	53	69	90	59	110	95	122	67	88	77	15	31	27	40	90	38	46	39	38	30	54	32
221	ACOM035155	AGAP005124			823	548	658	1307	1350	1238	1168	1472	977	1305	1068	1191	446	328	234	858	1389	1115	443	330	347	1159	964	1177
224	ACOM035131	AGAP005111		palmitoyltransferase ZDHHC14 [Source:VB External Description;Acc:AGAP005111]	128	110	129	161	341	331	206	237	185	249	255	268	109	87	78	206	345	244	128	79	87	329	268	188
226	ACOM035306	AGAP005216		1-phosphatidylinositol-3-phosphate 5-kinase [Source:VB External Description;Acc:AGAP005216]	928	462	572	818	1923	1294	1220	1312	1099	1256	1354	1266	307	261	284	866	1637	922	496	381	343	1003	1109	786
227	ACOM035028	AGAP005037		coiled-coil domain-containing protein AGAP005037 [Source:VB External Description;Acc:AGAP005037]	50	39	43	46	94	69	76	78	60	68	121	88	14	7	17	47	120	46	44	26	18	65	92	44
229	ACOM022685	AGAP005106			15	10	16	27	52	21	37	31	43	31	22	29	53	32	8	20	25	26	40	37	33	30	22	19
231	ACOM027852	AGAP005316		charged multivesicular body protein 4 [Source:VB External Description;Acc:AGAP005316]	760	445	1004	1475	2011	1067	1115	1252	1305	919	977	1063	1759	1880	1004	777	1537	1220	2028	2244	1803	779	1296	898
232	ACOM027848	AGAP005308			12	12	18	37	34	14	20	50	33	31	25	34	39	26	17	13	23	11	43	27	20	18	14	18
233	ACOM042387	AGAP013364			96	20	42	84	127	70	84	111	76	102	108	85	45	67	40	44	73	49	63	50	42	45	53	44
237	ACOM035057	AGAP005061	RpS9	40S ribosomal protein S9 [Source:VB Community Annotation;Acc:AGAP005061]	7412	3917	6564	15607	13809	10625	10359	11449	11400	9961	9195	11296	16543	13956	8145	5887	9917	7853	17326	18411	15424	7565	5937	7423
239	ACOM035057	AGAP012708			7412	3917	6564	15607	13809	10625	10359	11449	11400	9961	9195	11296	16543	13956	8145	5887	9917	7853	17326	18411	15424	7565	5937	7423
240	ACOM027843	AGAP005319			1982	863	1927	2435	5298	2652	2723	2238	4534	2009	4072	3256	1461	2385	2233	2172	3788	2501	3439	2947	3468	1884	2184	1894
241	ACOM027840	AGAP005307			26	21	38	61	71	39	59	55	44	45	28	58	148	73	52	44	55	57	100	136	101	41	48	36
242	ACOM035251	AGAP005175		acetyl-CoA carboxylase / biotin carboxylase [Source:VB External Description;Acc:AGAP005175]	2180	1985	1307	2018	3787	7464	3260	5504	2434	6116	5294	8060	1275	1235	1014	4918	8014	3264	1679	1591	1263	7112	2528	2318
244	ACOM027889	AGAP005342		malate synthase [Source:VB External Description;Acc:AGAP005342]	461	198	200	226	203	190	356	461	345	225	169	183	106	133	72	180	363	199	152	129	60	122	182	180
245	ACOM027889	AGAP005343			461	198	200	226	203	190	356	461	345	225	169	183	106	133	72	180	363	199	152	129	60	122	182	180
246	ACOM035150	AGAP005125		tripartite motif-containing protein 71 [Source:VB External Description;Acc:AGAP005125]	48	31	50	86	152	188	70	67	65	102	113	148	40	28	28	68	96	58	37	32	29	245	79	78
247	ACOM035241	AGAP005174		nucleoporin SEH1 [Source:VB External Description;Acc:AGAP005174]	97	53	80	189	183	161	151	131	176	140	128	138	195	131	79	115	155	140	158	137	118	146	113	115
248	ACOM035154	AGAP005127		RNA-binding protein 15 [Source:VB External Description;Acc:AGAP005127]	702	523	470	856	1794	1554	1145	1610	914	1376	1471	1412	264	240	285	973	1728	1082	493	401	283	1226	1245	973
249	ACOM035137	AGAP005120			102	53	91	172	235	160	146	148	163	126	134	150	108	138	85	84	177	117	140	154	136	98	115	98
250	ACOM029452	AGAP005221		ribosomal RNA methyltransferase Nop2 [Source:VB External Description;Acc:AGAP005221]	257	191	196	344	559	504	396	533	276	476	405	462	82	61	50	274	489	433	121	60	56	451	293	339
251	ACOM027851	AGAP005306		calcium/calmodulin-dependent protein kinase I [Source:VB External Description;Acc:AGAP005306]	125	81	69	143	299	226	185	196	177	223	257	248	64	62	54	149	311	131	77	80	53	199	147	113
252	ACOM027932	AGAP005376			399	258	253	471	775	597	509	714	521	544	591	575	183	169	187	415	687	437	278	269	180	431	427	407
253	ACOM027912	AGAP005364		protein BAT5 [Source:VB External Description;Acc:AGAP005364]	652	394	344	536	941	946	730	1060	641	862	996	871	164	173	184	738	1225	702	327	213	174	695	698	588
254	ACOM027865	AGAP005325		spermine synthase [Source:VB External Description;Acc:AGAP005325]	160	82	171	261	408	267	270	209	334	218	160	165	318	188	106	109	219	183	169	271	296	239	237	183
255	ACOM027902	AGAP005353		biogenesis of lysosome-related organelles complex 1 subunit 2 [Source:VB External Description;Acc:AGAP005353]	38	17	43	75	50	36	34	52	47	46	45	48	54	65	56	25	38	41	87	82	88	20	27	40
256	ACOM035146	AGAP005132			215	116	240	428	431	260	300	283	295	249	265	294	595	603	352	239	347	267	592	648	541	253	174	188
257	ACOM035192	AGAP005156			87	32	49	205	150	252	64	129	55	164	133	194	27	21	34	130	212	101	13	10	33	152	143	61
258	ACOM035105	AGAP005095		actin beta/gamma 1 [Source:VB External Description;Acc:AGAP005095]	8259	4508	3947	7337	12952	11862	9623	13212	5761	10832	14309	13852	2479	2554	2502	8784	20921	9690	3452	2490	2815	10235	11004	7584
259	ACOM027896	AGAP005348			18	17	23	37	50	16	24	20	36	22	19	22	91	34	35	16	26	26	50	53	62	24	19	16
260	ACOM035012	AGAP005032		calnexin [Source:VB External Description;Acc:AGAP005032]	1295	789	705	895	1919	1667	1625	2321	1158	1705	1781	1570	314	308	276	1314	2688	1373	581	423	277	1362	1647	920
[truncated: 7,288 more rows]

## Sheet: S9_DE_genes_trt_overlap_control
Table S9. Differential Expressed genes	Acol_gene	Agap_gene	logFC	AveExpr	t	P.Value	adj.P.Val	B	ID	Agap_gene	name	descrip
[truncated: 343 more rows]

[truncated: 2 more sheets: S10_ASE, S11_DE_genes_GO]
